# Supplementary material for: A massively parallel reporter assay of MECP2 cis-regulatory elements reveals genetic candidates for male-biased autism
Source: bioRxiv. 2026 May 9:2026.05.08.723809. Preprint. [Version 1] doi: 10.64898/2026.05.08.723809 (PMC13174625; doi:10.64898/2026.05.08.723809)
Supplement: Supplement 2 [file media-2.xlsx]

## Sheet: reference sequences (all)
CRE	Tile	sequence_name	rep1_log2(RNA/DNA)	rep2_log2(RNA/DNA)	rep3_log2(RNA/DNA)	rep4_log2(RNA/DNA)	AVG_log2(RNA/DNA)
cre2	tile11	wildtype-76fragment_11;cre2_154050883-154051852_strand=-_start=701;end=970;length=270;source_length=970	0.757793	0.655432	0.720533	0.670822	0.701145
cre2	tile4	wildtype-75fragment_4;cre2_154050883-154051852_strand=-_start=211;end=480;length=270;source_length=970	0.0990955	0.202947	0.262158	0.124607	0.172202
cre2	tile10	wildtype-75fragment_10;cre2_154050883-154051852_strand=-_start=631;end=900;length=270;source_length=970	-0.0185804	-0.20003	-0.21664	-0.0790863	-0.128584
cre2	tile3	wildtype-74fragment_3;cre2_154050883-154051852_strand=-_start=141;end=410;length=270;source_length=970	0.0669018	0.0643292	0.00918898	-0.00975049	0.0326674
cre2	tile9	wildtype-72fragment_9;cre2_154050883-154051852_strand=-_start=561;end=830;length=270;source_length=970	0.524994	0.625255	0.506001	0.354812	0.502765
cre2	tile2	wildtype-54fragment_2;cre2_154050883-154051852_strand=-_start=71;end=340;length=270;source_length=970	-0.181295	-0.268251	-0.211113	0.0292407	-0.157855
cre2	tile1	wildtype-46fragment_1;cre2_154050883-154051852_strand=-_start=1;end=270;length=270;source_length=970	0.107874	-0.120662	0.0977139	-0.0190178	0.0164772
cre2	tile7	wildtype-140fragment_7;cre2_154050883-154051852_strand=-_start=421;end=690;length=270;source_length=970	0.324082	0.312256	0.284558	0.247226	0.292031
cre2	tile5	wildtype-137fragment_5;cre2_154050883-154051852_strand=-_start=281;end=550;length=270;source_length=970	0.733014	0.60909	0.575111	0.743968	0.665296
cre2	tile6	wildtype-125fragment_6;cre2_154050883-154051852_strand=-_start=351;end=620;length=270;source_length=970	-0.328462	-0.308512	-0.442002	-0.404857	-0.370958
cre2	tile8	wildtype-121fragment_8;cre2_154050883-154051852_strand=-_start=491;end=760;length=270;source_length=970	0.252921	0.164059	0.304736	0.274697	0.249103
cre6	tile2	wildtype-96fragment_2;cre6_154136537-154137226_strand=-_start=71;end=340;length=270;source_length=690	-0.722055	-0.609267	-0.682591	-0.676833	-0.672687
cre6	tile7	wildtype-64fragment_7;cre6_154136537-154137226_start=421;end=690;length=270;source_length=690	-0.598632	-0.503309	-0.628495	-0.533841	-0.566069
cre6	tile3	wildtype-112fragment_3;cre6_154136537-154137226_strand=-_start=141;end=410;length=270;source_length=690	-0.118823	-0.0655342	-0.109009	-0.118764	-0.103032
cre6	tile1	wildtype-111fragment_1;cre6_154136537-154137226_strand=-_start=1;end=270;length=270;source_length=690	0.021896	0.0515292	0.00595656	-0.00458851	0.0186983
cre6	tile5	wildtype-110fragment_5;cre6_154136537-154137226_start=281;end=550;length=270;source_length=690	0.269756	0.31771	0.513307	0.403603	0.376094
cre6	tile4	wildtype-109fragment_4;cre6_154136537-154137226_start=211;end=480;length=270;source_length=690	-0.108257	0.239	-0.0752984	0.0878647	0.0358272
cre6	tile6	wildtype-100fragment_6;cre6_154136537-154137226_start=351;end=620;length=270;source_length=690	0.452568	0.548647	0.474362	0.34717	0.455687
creA	tile8	wildtype-99fragment_8;creA_154045988-154046957_strand=-_start=491;end=760;length=270;source_length=970	0.120511	0.123344	0.148543	0.0638882	0.114071
creA	tile3	wildtype-61fragment_3;creA_154045988-154046957_strand=-_start=141;end=410;length=270;source_length=970	-0.389451	-0.234421	-0.341186	-0.260834	-0.306473
creA	tile6	wildtype-57fragment_6;creA_154045988-154046957_strand=-_start=351;end=620;length=270;source_length=970	-0.0875764	-0.0674608	0.0497234	0.0695952	-0.00892964
creA	tile7	wildtype-56fragment_7;creA_154045988-154046957_strand=-_start=421;end=690;length=270;source_length=970	-0.00843722	0.00761694	-0.158349	0.0113707	-0.0369496
creA	tile4	wildtype-53fragment_4;creA_154045988-154046957_strand=-_start=211;end=480;length=270;source_length=970	-0.226118	-0.31213	-0.338269	-0.26411	-0.285157
creA	tile5	wildtype-45fragment_5;creA_154045988-154046957_strand=-_start=281;end=550;length=270;source_length=970	-0.237622	-0.175361	-0.244109	-0.0457496	-0.17571
creA	tile1	wildtype-139fragment_1;creA_154045988-154046957_strand=-_start=1;end=270;length=270;source_length=970	-0.299865	-0.237572	-0.271718	-0.150681	-0.239959
creA	tile10	wildtype-129fragment_10;creA_154045988-154046957_strand=-_start=631;end=900;length=270;source_length=970	-1.16445	-1.11039	-1.11097	-1.17963	-1.14136
creA	tile11	wildtype-127fragment_11;creA_154045988-154046957_strand=-_start=701;end=970;length=270;source_length=970	-0.796086	-0.808663	-0.892754	-0.918768	-0.854068
creA	tile2	wildtype-113fragment_2;creA_154045988-154046957_strand=-_start=71;end=340;length=270;source_length=970	-0.371015	-0.38479	-0.392219	-0.383676	-0.382925
creA	tile9	wildtype-103fragment_9;creA_154045988-154046957_strand=-_start=561;end=830;length=270;source_length=970	0.0319727	-0.0263971	0.0608361	-0.052661	0.00343767
creB	tile7	wildtype-65fragment_7;creB_154116410-154117379_strand=-_start=421;end=690;length=270;source_length=970	-0.297123	-0.448858	-0.129676	-0.279614	-0.288818
creB	tile9	wildtype-61fragment_9;creB_154116410-154117379_strand=-_start=561;end=830;length=270;source_length=970	-0.554624	-0.516584	-0.505789	-0.612644	-0.54741
creB	tile8	wildtype-61fragment_8;creB_154116410-154117379_strand=-_start=491;end=760;length=270;source_length=970	-0.339824	-0.37606	-0.24371	-0.427385	-0.346745
creB	tile6	wildtype-56fragment_6;creB_154116410-154117379_strand=-_start=351;end=620;length=270;source_length=970	-0.176245	-0.249181	-0.141049	-0.187829	-0.188576
creB	tile5	wildtype-53fragment_5;creB_154116410-154117379_strand=-_start=281;end=550;length=270;source_length=970	-0.0897631	-0.0339087	0.0494804	-0.0279591	-0.0255376
creB	tile11	wildtype-44fragment_11;creB_154116410-154117379_strand=-_start=701;end=970;length=270;source_length=970	-0.557192	-0.45371	-0.310502	-0.273648	-0.398763
creB	tile10	wildtype-40fragment_10;creB_154116410-154117379_strand=-_start=631;end=900;length=270;source_length=970	-0.0366564	-0.0788603	0.00472976	-0.435365	-0.136538
creB	tile3	wildtype-328fragment_3;creB_154116410-154117379_strand=-_start=141;end=410;length=270;source_length=970	0.354413	0.389742	0.176281	0.297246	0.30442
creB	tile2	wildtype-328fragment_2;creB_154116410-154117379_strand=-_start=71;end=340;length=270;source_length=970	0.63149	0.554772	0.479676	0.533	0.549734
creB	tile4	wildtype-297fragment_4;creB_154116410-154117379_strand=-_start=211;end=480;length=270;source_length=970	0.142372	0.145276	0.0703343	0.0967773	0.11369
creB	tile1	wildtype-156fragment_1;creB_154116410-154117379_strand=-_start=1;end=270;length=270;source_length=970	0.373165	0.362332	0.19995	0.344281	0.319932
mecp2prom	tile9	wildtype-88fragment_9;mecp2prom_154097769-154098738_strand=-_start=561;end=830;length=270;source_length=970	-0.212047	-0.191357	-0.191079	-0.2235	-0.204496
mecp2prom	tile2	wildtype-76fragment_2;mecp2prom_154097769-154098738_strand=-_start=71;end=340;length=270;source_length=970	-0.197077	0.00319623	0.00887899	-0.238991	-0.105998
mecp2prom	tile4	wildtype-75fragment_4;mecp2prom_154097769-154098738_strand=-_start=211;end=480;length=270;source_length=970	0.195035	0.359093	0.193193	0.125992	0.218328
mecp2prom	tile3	wildtype-75fragment_3;mecp2prom_154097769-154098738_strand=-_start=141;end=410;length=270;source_length=970	0.399147	0.388142	0.744472	0.534337	0.516524
mecp2prom	tile5	wildtype-74fragment_5;mecp2prom_154097769-154098738_strand=-_start=281;end=550;length=270;source_length=970	-0.160373	0.129292	-0.00930007	-0.16728	-0.0519154
mecp2prom	tile8	wildtype-58fragment_8;mecp2prom_154097769-154098738_strand=-_start=491;end=760;length=270;source_length=970	-0.485917	-0.481284	-0.240406	-0.30038	-0.376997
mecp2prom	tile7	wildtype-53fragment_7;mecp2prom_154097769-154098738_strand=-_start=421;end=690;length=270;source_length=970	-0.313467	-0.259295	0.0585718	-0.345076	-0.214817
mecp2prom	tile1	wildtype-44fragment_1;mecp2prom_154097769-154098738_strand=-_start=1;end=270;length=270;source_length=970	-0.282323	-0.226562	-0.0500081	-0.346049	-0.226236
mecp2prom	tile6	wildtype-42fragment_6;mecp2prom_154097769-154098738_strand=-_start=351;end=620;length=270;source_length=970	-0.556886	-0.272998	-0.339006	-0.525921	-0.423703
mecp2prom	tile11	wildtype-237fragment_11;mecp2prom_154097769-154098738_strand=-_start=701;end=970;length=270;source_length=970	0.00490991	-0.114689	-0.0935722	-0.0817353	-0.0712717
mecp2prom	tile10	wildtype-172fragment_10;mecp2prom_154097769-154098738_strand=-_start=631;end=900;length=270;source_length=970	0.572973	0.681292	0.710506	0.659339	0.656027

## Sheet: promoter
sequence_name	effect size	adj.p.value	rep1_numbered_of_observed_barcodes	rep2_numbered_of_observed_barcodes	rep3_numbered_of_observed_barcodes	rep4_numbered_of_observed_barcodes	AVG_numbered_of_observed_barcodes	rep1_log2(RNA/DNA)	rep2_log2(RNA/DNA)	rep3_log2(RNA/DNA)	rep4_log2(RNA/DNA)	AVG_log2(RNA/DNA)	locations_different_from_reference	graphing_bin	full_reference_sequence	full_mutation_sequence	tile ("frag")
shuffled2-ZNF737wildtype-44fragment_1;mecp2prom_154097769-154098738_strand=-_start=1;end=270;length=270;source_length=970	-1.12687	2.81E-10	174	177	179	174	176	-1.2679	-1.31447	-1.36201	-1.46805	-1.35311	[12, 13, 14, 16, 18, 19, 20, 21, 22, 23, 24, 28, 31, 32, 33, 34, 36, 38, 39, 40]	1-50	GCAGCCAAATCAGAATCAGGTTTTCTTGCTAAGCATAGAACTAACAGAAGGATCATTGAATGGATTGGATAATGACTGGCATCAGGGTAAGGTCCCCTTAACAAACACTCCTGTCCTGAACACCTGGTTAGCTAACAGTTTTCTCATACTCTTATTTTCCCAAAACACAATTGCTGGATCTCAGCTCCAAATCAACTCTTCTAGGAAAGTGAAAAATTGCTGGATCTCAGCTCCCAAATCATATCTTCCAGGCAGAGCTAACATTGCCCC	GCAGCCAAATCATCGTAAAAAGCCTTTGGTAGAATTCGTCATAACAGAAGGATCATTGAATGGATTGGATAATGACTGGCATCAGGGTAAGGTCCCCTTAACAAACACTCCTGTCCTGAACACCTGGTTAGCTAACAGTTTTCTCATACTCTTATTTTCCCAAAACACAATTGCTGGATCTCAGCTCCAAATCAACTCTTCTAGGAAAGTGAAAAATTGCTGGATCTCAGCTCCCAAATCATATCTTCCAGGCAGAGCTAACATTGCCCC	mecp2promfrag1
shuffled1-ZNF737wildtype-44fragment_1;mecp2prom_154097769-154098738_strand=-_start=1;end=270;length=270;source_length=970	-0.982607	2.81E-10	109	109	108	105	107.75	-1.44262	-1.1682	-1.21257	-1.01198	-1.20884	[12, 13, 14, 16, 17, 18, 19, 21, 22, 24, 25, 26, 27, 28, 29, 30, 32, 33, 34, 35, 37, 38, 39]	1-50	GCAGCCAAATCAGAATCAGGTTTTCTTGCTAAGCATAGAACTAACAGAAGGATCATTGAATGGATTGGATAATGACTGGCATCAGGGTAAGGTCCCCTTAACAAACACTCCTGTCCTGAACACCTGGTTAGCTAACAGTTTTCTCATACTCTTATTTTCCCAAAACACAATTGCTGGATCTCAGCTCCAAATCAACTCTTCTAGGAAAGTGAAAAATTGCTGGATCTCAGCTCCCAAATCATATCTTCCAGGCAGAGCTAACATTGCCCC	GCAGCCAAATCAACTTTCTATGGTAACCTAGAAGGAATTGCTAACAGAAGGATCATTGAATGGATTGGATAATGACTGGCATCAGGGTAAGGTCCCCTTAACAAACACTCCTGTCCTGAACACCTGGTTAGCTAACAGTTTTCTCATACTCTTATTTTCCCAAAACACAATTGCTGGATCTCAGCTCCAAATCAACTCTTCTAGGAAAGTGAAAAATTGCTGGATCTCAGCTCCCAAATCATATCTTCCAGGCAGAGCTAACATTGCCCC	mecp2promfrag1
shuffled1-SIX2wildtype-44fragment_1;mecp2prom_154097769-154098738_strand=-_start=1;end=270;length=270;source_length=970	-0.956406	2.81E-10	150	152	151	148	150.25	-1.27201	-1.11597	-1.16776	-1.17483	-1.18264	[12, 13, 14, 16, 17, 21, 22, 23, 24, 25, 27]	1-50	GCAGCCAAATCAGAATCAGGTTTTCTTGCTAAGCATAGAACTAACAGAAGGATCATTGAATGGATTGGATAATGACTGGCATCAGGGTAAGGTCCCCTTAACAAACACTCCTGTCCTGAACACCTGGTTAGCTAACAGTTTTCTCATACTCTTATTTTCCCAAAACACAATTGCTGGATCTCAGCTCCAAATCAACTCTTCTAGGAAAGTGAAAAATTGCTGGATCTCAGCTCCCAAATCATATCTTCCAGGCAGAGCTAACATTGCCCC	GCAGCCAAATCAACTTTTGGTCGGAATTCTAAGCATAGAACTAACAGAAGGATCATTGAATGGATTGGATAATGACTGGCATCAGGGTAAGGTCCCCTTAACAAACACTCCTGTCCTGAACACCTGGTTAGCTAACAGTTTTCTCATACTCTTATTTTCCCAAAACACAATTGCTGGATCTCAGCTCCAAATCAACTCTTCTAGGAAAGTGAAAAATTGCTGGATCTCAGCTCCCAAATCATATCTTCCAGGCAGAGCTAACATTGCCCC	mecp2promfrag1
shuffled2-SIX2wildtype-44fragment_1;mecp2prom_154097769-154098738_strand=-_start=1;end=270;length=270;source_length=970	-0.705974	2.81E-10	72	71	70	71	71	-1.16826	-0.635294	-0.96298	-0.962305	-0.93221	[12, 13, 14, 16, 17, 18, 20, 21, 26, 27]	1-50	GCAGCCAAATCAGAATCAGGTTTTCTTGCTAAGCATAGAACTAACAGAAGGATCATTGAATGGATTGGATAATGACTGGCATCAGGGTAAGGTCCCCTTAACAAACACTCCTGTCCTGAACACCTGGTTAGCTAACAGTTTTCTCATACTCTTATTTTCCCAAAACACAATTGCTGGATCTCAGCTCCAAATCAACTCTTCTAGGAAAGTGAAAAATTGCTGGATCTCAGCTCCCAAATCATATCTTCCAGGCAGAGCTAACATTGCCCC	GCAGCCAAATCATTTTGGAGAGTTCTACCTAAGCATAGAACTAACAGAAGGATCATTGAATGGATTGGATAATGACTGGCATCAGGGTAAGGTCCCCTTAACAAACACTCCTGTCCTGAACACCTGGTTAGCTAACAGTTTTCTCATACTCTTATTTTCCCAAAACACAATTGCTGGATCTCAGCTCCAAATCAACTCTTCTAGGAAAGTGAAAAATTGCTGGATCTCAGCTCCCAAATCATATCTTCCAGGCAGAGCTAACATTGCCCC	mecp2promfrag1
shuffled2-GFI1wildtype-44fragment_1;mecp2prom_154097769-154098738_strand=-_start=1;end=270;length=270;source_length=970	-0.194475	0.646965	125	127	127	125	126	-0.586377	-0.554172	-0.188991	-0.353301	-0.42071	[10, 11]	1-50	GCAGCCAAATCAGAATCAGGTTTTCTTGCTAAGCATAGAACTAACAGAAGGATCATTGAATGGATTGGATAATGACTGGCATCAGGGTAAGGTCCCCTTAACAAACACTCCTGTCCTGAACACCTGGTTAGCTAACAGTTTTCTCATACTCTTATTTTCCCAAAACACAATTGCTGGATCTCAGCTCCAAATCAACTCTTCTAGGAAAGTGAAAAATTGCTGGATCTCAGCTCCCAAATCATATCTTCCAGGCAGAGCTAACATTGCCCC	GCAGCCAAATACGAATCAGGTTTTCTTGCTAAGCATAGAACTAACAGAAGGATCATTGAATGGATTGGATAATGACTGGCATCAGGGTAAGGTCCCCTTAACAAACACTCCTGTCCTGAACACCTGGTTAGCTAACAGTTTTCTCATACTCTTATTTTCCCAAAACACAATTGCTGGATCTCAGCTCCAAATCAACTCTTCTAGGAAAGTGAAAAATTGCTGGATCTCAGCTCCCAAATCATATCTTCCAGGCAGAGCTAACATTGCCCC	mecp2promfrag1
shuffled1-GFI1wildtype-44fragment_1;mecp2prom_154097769-154098738_strand=-_start=1;end=270;length=270;source_length=970	0.0264666	1	209	210	213	209	210.25	-0.164601	-0.223777	-0.232102	-0.178597	-0.199769	[7, 8, 10, 12]	1-50	GCAGCCAAATCAGAATCAGGTTTTCTTGCTAAGCATAGAACTAACAGAAGGATCATTGAATGGATTGGATAATGACTGGCATCAGGGTAAGGTCCCCTTAACAAACACTCCTGTCCTGAACACCTGGTTAGCTAACAGTTTTCTCATACTCTTATTTTCCCAAAACACAATTGCTGGATCTCAGCTCCAAATCAACTCTTCTAGGAAAGTGAAAAATTGCTGGATCTCAGCTCCCAAATCATATCTTCCAGGCAGAGCTAACATTGCCCC	GCAGCCACGTAAAAATCAGGTTTTCTTGCTAAGCATAGAACTAACAGAAGGATCATTGAATGGATTGGATAATGACTGGCATCAGGGTAAGGTCCCCTTAACAAACACTCCTGTCCTGAACACCTGGTTAGCTAACAGTTTTCTCATACTCTTATTTTCCCAAAACACAATTGCTGGATCTCAGCTCCAAATCAACTCTTCTAGGAAAGTGAAAAATTGCTGGATCTCAGCTCCCAAATCATATCTTCCAGGCAGAGCTAACATTGCCCC	mecp2promfrag1
shuffled2-SIX1wildtype-44fragment_1;mecp2prom_154097769-154098738_strand=-_start=1;end=270;length=270;source_length=970	0.138466	0.987367	103	104	104	104	103.75	-0.157112	-0.0913433	0.00349741	-0.106122	-0.08777	[13, 14, 15, 16, 17, 18, 19, 22, 23]	1-50	GCAGCCAAATCAGAATCAGGTTTTCTTGCTAAGCATAGAACTAACAGAAGGATCATTGAATGGATTGGATAATGACTGGCATCAGGGTAAGGTCCCCTTAACAAACACTCCTGTCCTGAACACCTGGTTAGCTAACAGTTTTCTCATACTCTTATTTTCCCAAAACACAATTGCTGGATCTCAGCTCCAAATCAACTCTTCTAGGAAAGTGAAAAATTGCTGGATCTCAGCTCCCAAATCATATCTTCCAGGCAGAGCTAACATTGCCCC	GCAGCCAAATCAGTTAGCTATTGACTTGCTAAGCATAGAACTAACAGAAGGATCATTGAATGGATTGGATAATGACTGGCATCAGGGTAAGGTCCCCTTAACAAACACTCCTGTCCTGAACACCTGGTTAGCTAACAGTTTTCTCATACTCTTATTTTCCCAAAACACAATTGCTGGATCTCAGCTCCAAATCAACTCTTCTAGGAAAGTGAAAAATTGCTGGATCTCAGCTCCCAAATCATATCTTCCAGGCAGAGCTAACATTGCCCC	mecp2promfrag1
shuffled1-SIX1wildtype-44fragment_1;mecp2prom_154097769-154098738_strand=-_start=1;end=270;length=270;source_length=970	0.332024	0.0259508	94	94	94	94	94	0.0383139	0.163896	0.0612553	0.15969	0.105789	[13, 14, 16, 18, 19, 20, 21, 23]	1-50	GCAGCCAAATCAGAATCAGGTTTTCTTGCTAAGCATAGAACTAACAGAAGGATCATTGAATGGATTGGATAATGACTGGCATCAGGGTAAGGTCCCCTTAACAAACACTCCTGTCCTGAACACCTGGTTAGCTAACAGTTTTCTCATACTCTTATTTTCCCAAAACACAATTGCTGGATCTCAGCTCCAAATCAACTCTTCTAGGAAAGTGAAAAATTGCTGGATCTCAGCTCCCAAATCATATCTTCCAGGCAGAGCTAACATTGCCCC	GCAGCCAAATCAGGTTTAATGATCCTTGCTAAGCATAGAACTAACAGAAGGATCATTGAATGGATTGGATAATGACTGGCATCAGGGTAAGGTCCCCTTAACAAACACTCCTGTCCTGAACACCTGGTTAGCTAACAGTTTTCTCATACTCTTATTTTCCCAAAACACAATTGCTGGATCTCAGCTCCAAATCAACTCTTCTAGGAAAGTGAAAAATTGCTGGATCTCAGCTCCCAAATCATATCTTCCAGGCAGAGCTAACATTGCCCC	mecp2promfrag1
shuffled1-ZZZ3wildtype-44fragment_1;mecp2prom_154097769-154098738_strand=-_start=1;end=270;length=270;source_length=970	0.535644	5.23E-06	104	103	102	103	103	0.297533	0.336335	0.463443	0.140322	0.309408	[58, 59, 60, 64, 65, 66, 67]	50-100	GCAGCCAAATCAGAATCAGGTTTTCTTGCTAAGCATAGAACTAACAGAAGGATCATTGAATGGATTGGATAATGACTGGCATCAGGGTAAGGTCCCCTTAACAAACACTCCTGTCCTGAACACCTGGTTAGCTAACAGTTTTCTCATACTCTTATTTTCCCAAAACACAATTGCTGGATCTCAGCTCCAAATCAACTCTTCTAGGAAAGTGAAAAATTGCTGGATCTCAGCTCCCAAATCATATCTTCCAGGCAGAGCTAACATTGCCCC	GCAGCCAAATCAGAATCAGGTTTTCTTGCTAAGCATAGAACTAACAGAAGGATCATTGGTGGGAAATTATAATGACTGGCATCAGGGTAAGGTCCCCTTAACAAACACTCCTGTCCTGAACACCTGGTTAGCTAACAGTTTTCTCATACTCTTATTTTCCCAAAACACAATTGCTGGATCTCAGCTCCAAATCAACTCTTCTAGGAAAGTGAAAAATTGCTGGATCTCAGCTCCCAAATCATATCTTCCAGGCAGAGCTAACATTGCCCC	mecp2promfrag1
shuffled2-ZZZ3wildtype-44fragment_1;mecp2prom_154097769-154098738_strand=-_start=1;end=270;length=270;source_length=970	0.492418	3.74E-05	175	175	175	175	175	0.401288	0.240287	0.166148	0.257006	0.266182	[57, 58, 59, 60, 61, 62, 63, 64, 67]	50-100	GCAGCCAAATCAGAATCAGGTTTTCTTGCTAAGCATAGAACTAACAGAAGGATCATTGAATGGATTGGATAATGACTGGCATCAGGGTAAGGTCCCCTTAACAAACACTCCTGTCCTGAACACCTGGTTAGCTAACAGTTTTCTCATACTCTTATTTTCCCAAAACACAATTGCTGGATCTCAGCTCCAAATCAACTCTTCTAGGAAAGTGAAAAATTGCTGGATCTCAGCTCCCAAATCATATCTTCCAGGCAGAGCTAACATTGCCCC	GCAGCCAAATCAGAATCAGGTTTTCTTGCTAAGCATAGAACTAACAGAAGGATCATTTGGATAGGTGAATAATGACTGGCATCAGGGTAAGGTCCCCTTAACAAACACTCCTGTCCTGAACACCTGGTTAGCTAACAGTTTTCTCATACTCTTATTTTCCCAAAACACAATTGCTGGATCTCAGCTCCAAATCAACTCTTCTAGGAAAGTGAAAAATTGCTGGATCTCAGCTCCCAAATCATATCTTCCAGGCAGAGCTAACATTGCCCC	mecp2promfrag1
shuffled2-ZNF133wildtype-44fragment_1;mecp2prom_154097769-154098738_strand=-_start=1;end=270;length=270;source_length=970	0.482545	5.52E-05	136	136	136	136	136	0.129231	0.346394	0.279732	0.269879	0.256309	[35, 36, 37, 38, 39, 40, 44, 45, 47, 49, 50, 54, 55, 56, 57, 59, 60, 61, 62, 63]	50-100	GCAGCCAAATCAGAATCAGGTTTTCTTGCTAAGCATAGAACTAACAGAAGGATCATTGAATGGATTGGATAATGACTGGCATCAGGGTAAGGTCCCCTTAACAAACACTCCTGTCCTGAACACCTGGTTAGCTAACAGTTTTCTCATACTCTTATTTTCCCAAAACACAATTGCTGGATCTCAGCTCCAAATCAACTCTTCTAGGAAAGTGAAAAATTGCTGGATCTCAGCTCCCAAATCATATCTTCCAGGCAGAGCTAACATTGCCCC	GCAGCCAAATCAGAATCAGGTTTTCTTGCTAAGCAGGATTATAAGGGGAAAATCGCAAATATACTTGGATAATGACTGGCATCAGGGTAAGGTCCCCTTAACAAACACTCCTGTCCTGAACACCTGGTTAGCTAACAGTTTTCTCATACTCTTATTTTCCCAAAACACAATTGCTGGATCTCAGCTCCAAATCAACTCTTCTAGGAAAGTGAAAAATTGCTGGATCTCAGCTCCCAAATCATATCTTCCAGGCAGAGCTAACATTGCCCC	mecp2promfrag1
shuffled2-ZNF334wildtype-44fragment_1;mecp2prom_154097769-154098738_strand=-_start=1;end=270;length=270;source_length=970	0.462184	0.000142548	93	93	92	93	92.75	0.281643	-0.0206246	0.282013	0.400764	0.235949	[59, 60, 61, 62, 63, 65, 67, 69, 70, 71, 72, 74, 76, 78, 79, 80, 82, 83, 85, 86]	50-100	GCAGCCAAATCAGAATCAGGTTTTCTTGCTAAGCATAGAACTAACAGAAGGATCATTGAATGGATTGGATAATGACTGGCATCAGGGTAAGGTCCCCTTAACAAACACTCCTGTCCTGAACACCTGGTTAGCTAACAGTTTTCTCATACTCTTATTTTCCCAAAACACAATTGCTGGATCTCAGCTCCAAATCAACTCTTCTAGGAAAGTGAAAAATTGCTGGATCTCAGCTCCCAAATCATATCTTCCAGGCAGAGCTAACATTGCCCC	GCAGCCAAATCAGAATCAGGTTTTCTTGCTAAGCATAGAACTAACAGAAGGATCATTGAGCAAGTAGTAATTCGGCGGTAGTAGGTATAAGGTCCCCTTAACAAACACTCCTGTCCTGAACACCTGGTTAGCTAACAGTTTTCTCATACTCTTATTTTCCCAAAACACAATTGCTGGATCTCAGCTCCAAATCAACTCTTCTAGGAAAGTGAAAAATTGCTGGATCTCAGCTCCCAAATCATATCTTCCAGGCAGAGCTAACATTGCCCC	mecp2promfrag1
shuffled1-ZNF671wildtype-44fragment_1;mecp2prom_154097769-154098738_strand=-_start=1;end=270;length=270;source_length=970	0.455803	0.000156184	98	99	99	99	98.75	0.117473	0.130641	0.368728	0.301426	0.229567	[56, 57, 58, 59, 60, 61, 64, 65, 67]	50-100	GCAGCCAAATCAGAATCAGGTTTTCTTGCTAAGCATAGAACTAACAGAAGGATCATTGAATGGATTGGATAATGACTGGCATCAGGGTAAGGTCCCCTTAACAAACACTCCTGTCCTGAACACCTGGTTAGCTAACAGTTTTCTCATACTCTTATTTTCCCAAAACACAATTGCTGGATCTCAGCTCCAAATCAACTCTTCTAGGAAAGTGAAAAATTGCTGGATCTCAGCTCCCAAATCATATCTTCCAGGCAGAGCTAACATTGCCCC	GCAGCCAAATCAGAATCAGGTTTTCTTGCTAAGCATAGAACTAACAGAAGGATCATGTGTATGAAGGTATAATGACTGGCATCAGGGTAAGGTCCCCTTAACAAACACTCCTGTCCTGAACACCTGGTTAGCTAACAGTTTTCTCATACTCTTATTTTCCCAAAACACAATTGCTGGATCTCAGCTCCAAATCAACTCTTCTAGGAAAGTGAAAAATTGCTGGATCTCAGCTCCCAAATCATATCTTCCAGGCAGAGCTAACATTGCCCC	mecp2promfrag1
shuffled2-ZNF671wildtype-44fragment_1;mecp2prom_154097769-154098738_strand=-_start=1;end=270;length=270;source_length=970	0.447963	0.000229649	111	111	111	111	111	0.287087	0.0880884	0.302528	0.209207	0.221728	[57, 58, 59, 60, 61, 62, 63, 64, 65, 66]	50-100	GCAGCCAAATCAGAATCAGGTTTTCTTGCTAAGCATAGAACTAACAGAAGGATCATTGAATGGATTGGATAATGACTGGCATCAGGGTAAGGTCCCCTTAACAAACACTCCTGTCCTGAACACCTGGTTAGCTAACAGTTTTCTCATACTCTTATTTTCCCAAAACACAATTGCTGGATCTCAGCTCCAAATCAACTCTTCTAGGAAAGTGAAAAATTGCTGGATCTCAGCTCCCAAATCATATCTTCCAGGCAGAGCTAACATTGCCCC	GCAGCCAAATCAGAATCAGGTTTTCTTGCTAAGCATAGAACTAACAGAAGGATCATTTTGAAAGGGTGATAATGACTGGCATCAGGGTAAGGTCCCCTTAACAAACACTCCTGTCCTGAACACCTGGTTAGCTAACAGTTTTCTCATACTCTTATTTTCCCAAAACACAATTGCTGGATCTCAGCTCCAAATCAACTCTTCTAGGAAAGTGAAAAATTGCTGGATCTCAGCTCCCAAATCATATCTTCCAGGCAGAGCTAACATTGCCCC	mecp2promfrag1
shuffled1-ZNF133wildtype-44fragment_1;mecp2prom_154097769-154098738_strand=-_start=1;end=270;length=270;source_length=970	0.413983	0.00101594	119	119	119	119	119	0.00922993	0.404281	0.309564	0.0279145	0.187747	[35, 37, 39, 40, 45, 46, 47, 49, 50, 51, 53, 54, 55, 56, 60, 61]	50-100	GCAGCCAAATCAGAATCAGGTTTTCTTGCTAAGCATAGAACTAACAGAAGGATCATTGAATGGATTGGATAATGACTGGCATCAGGGTAAGGTCCCCTTAACAAACACTCCTGTCCTGAACACCTGGTTAGCTAACAGTTTTCTCATACTCTTATTTTCCCAAAACACAATTGCTGGATCTCAGCTCCAAATCAACTCTTCTAGGAAAGTGAAAAATTGCTGGATCTCAGCTCCCAAATCATATCTTCCAGGCAGAGCTAACATTGCCCC	GCAGCCAAATCAGAATCAGGTTTTCTTGCTAAGCAGAAAGGTAACGCTATATTATAGGAACAGATTGGATAATGACTGGCATCAGGGTAAGGTCCCCTTAACAAACACTCCTGTCCTGAACACCTGGTTAGCTAACAGTTTTCTCATACTCTTATTTTCCCAAAACACAATTGCTGGATCTCAGCTCCAAATCAACTCTTCTAGGAAAGTGAAAAATTGCTGGATCTCAGCTCCCAAATCATATCTTCCAGGCAGAGCTAACATTGCCCC	mecp2promfrag1
shuffled1-HBP1_Mus_musculus_DBD_1.00wildtype-44fragment_1;mecp2prom_154097769-154098738_strand=-_start=1;end=270;length=270;source_length=970	0.374682	0.00511998	157	160	158	159	158.5	0.282387	0.0843761	0.0461389	0.180882	0.148446	[56, 59, 60, 61, 62]	50-100	GCAGCCAAATCAGAATCAGGTTTTCTTGCTAAGCATAGAACTAACAGAAGGATCATTGAATGGATTGGATAATGACTGGCATCAGGGTAAGGTCCCCTTAACAAACACTCCTGTCCTGAACACCTGGTTAGCTAACAGTTTTCTCATACTCTTATTTTCCCAAAACACAATTGCTGGATCTCAGCTCCAAATCAACTCTTCTAGGAAAGTGAAAAATTGCTGGATCTCAGCTCCCAAATCATATCTTCCAGGCAGAGCTAACATTGCCCC	GCAGCCAAATCAGAATCAGGTTTTCTTGCTAAGCATAGAACTAACAGAAGGATCATAGAGGTTATTGGATAATGACTGGCATCAGGGTAAGGTCCCCTTAACAAACACTCCTGTCCTGAACACCTGGTTAGCTAACAGTTTTCTCATACTCTTATTTTCCCAAAACACAATTGCTGGATCTCAGCTCCAAATCAACTCTTCTAGGAAAGTGAAAAATTGCTGGATCTCAGCTCCCAAATCATATCTTCCAGGCAGAGCTAACATTGCCCC	mecp2promfrag1
shuffled2-NKX6-3wildtype-44fragment_1;mecp2prom_154097769-154098738_strand=-_start=1;end=270;length=270;source_length=970	0.375771	0.00539241	189	189	191	189	189.5	-0.0322517	0.162089	0.309526	0.158776	0.149535	[67, 68, 69, 71, 72, 75]	50-100	GCAGCCAAATCAGAATCAGGTTTTCTTGCTAAGCATAGAACTAACAGAAGGATCATTGAATGGATTGGATAATGACTGGCATCAGGGTAAGGTCCCCTTAACAAACACTCCTGTCCTGAACACCTGGTTAGCTAACAGTTTTCTCATACTCTTATTTTCCCAAAACACAATTGCTGGATCTCAGCTCCAAATCAACTCTTCTAGGAAAGTGAAAAATTGCTGGATCTCAGCTCCCAAATCATATCTTCCAGGCAGAGCTAACATTGCCCC	GCAGCCAAATCAGAATCAGGTTTTCTTGCTAAGCATAGAACTAACAGAAGGATCATTGAATGGATTGCGAATAGATTGGCATCAGGGTAAGGTCCCCTTAACAAACACTCCTGTCCTGAACACCTGGTTAGCTAACAGTTTTCTCATACTCTTATTTTCCCAAAACACAATTGCTGGATCTCAGCTCCAAATCAACTCTTCTAGGAAAGTGAAAAATTGCTGGATCTCAGCTCCCAAATCATATCTTCCAGGCAGAGCTAACATTGCCCC	mecp2promfrag1
shuffled1-MEOX1wildtype-44fragment_1;mecp2prom_154097769-154098738_strand=-_start=1;end=270;length=270;source_length=970	0.373649	0.00552412	217	218	219	218	218	0.140276	0.0350091	0.268312	0.146058	0.147414	[68, 72, 73, 74, 75]	50-100	GCAGCCAAATCAGAATCAGGTTTTCTTGCTAAGCATAGAACTAACAGAAGGATCATTGAATGGATTGGATAATGACTGGCATCAGGGTAAGGTCCCCTTAACAAACACTCCTGTCCTGAACACCTGGTTAGCTAACAGTTTTCTCATACTCTTATTTTCCCAAAACACAATTGCTGGATCTCAGCTCCAAATCAACTCTTCTAGGAAAGTGAAAAATTGCTGGATCTCAGCTCCCAAATCATATCTTCCAGGCAGAGCTAACATTGCCCC	GCAGCCAAATCAGAATCAGGTTTTCTTGCTAAGCATAGAACTAACAGAAGGATCATTGAATGGATTGGGTAACATATGGCATCAGGGTAAGGTCCCCTTAACAAACACTCCTGTCCTGAACACCTGGTTAGCTAACAGTTTTCTCATACTCTTATTTTCCCAAAACACAATTGCTGGATCTCAGCTCCAAATCAACTCTTCTAGGAAAGTGAAAAATTGCTGGATCTCAGCTCCCAAATCATATCTTCCAGGCAGAGCTAACATTGCCCC	mecp2promfrag1
shuffled1-ZNF334wildtype-44fragment_1;mecp2prom_154097769-154098738_strand=-_start=1;end=270;length=270;source_length=970	0.372196	0.00574827	99	98	98	99	98.5	-0.0239315	0.25866	0.198731	0.150384	0.145961	[59, 60, 62, 63, 64, 65, 66, 68, 70, 71, 72, 73, 75, 78, 79, 81, 82, 83, 84, 85, 86]	50-100	GCAGCCAAATCAGAATCAGGTTTTCTTGCTAAGCATAGAACTAACAGAAGGATCATTGAATGGATTGGATAATGACTGGCATCAGGGTAAGGTCCCCTTAACAAACACTCCTGTCCTGAACACCTGGTTAGCTAACAGTTTTCTCATACTCTTATTTTCCCAAAACACAATTGCTGGATCTCAGCTCCAAATCAACTCTTCTAGGAAAGTGAAAAATTGCTGGATCTCAGCTCCCAAATCATATCTTCCAGGCAGAGCTAACATTGCCCC	GCAGCCAAATCAGAATCAGGTTTTCTTGCTAAGCATAGAACTAACAGAAGGATCATTGATAGATCGTGGTCGGAAATGAGAAGGCTTTAAGGTCCCCTTAACAAACACTCCTGTCCTGAACACCTGGTTAGCTAACAGTTTTCTCATACTCTTATTTTCCCAAAACACAATTGCTGGATCTCAGCTCCAAATCAACTCTTCTAGGAAAGTGAAAAATTGCTGGATCTCAGCTCCCAAATCATATCTTCCAGGCAGAGCTAACATTGCCCC	mecp2promfrag1
shuffled1-NKX6-3wildtype-44fragment_1;mecp2prom_154097769-154098738_strand=-_start=1;end=270;length=270;source_length=970	0.370634	0.00636223	112	112	111	113	112	0.04589	0.293889	0.221225	0.0165911	0.144399	[67, 69, 71, 72, 73, 75]	50-100	GCAGCCAAATCAGAATCAGGTTTTCTTGCTAAGCATAGAACTAACAGAAGGATCATTGAATGGATTGGATAATGACTGGCATCAGGGTAAGGTCCCCTTAACAAACACTCCTGTCCTGAACACCTGGTTAGCTAACAGTTTTCTCATACTCTTATTTTCCCAAAACACAATTGCTGGATCTCAGCTCCAAATCAACTCTTCTAGGAAAGTGAAAAATTGCTGGATCTCAGCTCCCAAATCATATCTTCCAGGCAGAGCTAACATTGCCCC	GCAGCCAAATCAGAATCAGGTTTTCTTGCTAAGCATAGAACTAACAGAAGGATCATTGAATGGATTGTAGAGCAATTGGCATCAGGGTAAGGTCCCCTTAACAAACACTCCTGTCCTGAACACCTGGTTAGCTAACAGTTTTCTCATACTCTTATTTTCCCAAAACACAATTGCTGGATCTCAGCTCCAAATCAACTCTTCTAGGAAAGTGAAAAATTGCTGGATCTCAGCTCCCAAATCATATCTTCCAGGCAGAGCTAACATTGCCCC	mecp2promfrag1
shuffled2-MEOX1wildtype-44fragment_1;mecp2prom_154097769-154098738_strand=-_start=1;end=270;length=270;source_length=970	0.367563	0.00731763	300	299	297	301	299.25	0.136842	0.138507	0.237445	0.0525144	0.141327	[69, 71, 72, 74, 75]	50-100	GCAGCCAAATCAGAATCAGGTTTTCTTGCTAAGCATAGAACTAACAGAAGGATCATTGAATGGATTGGATAATGACTGGCATCAGGGTAAGGTCCCCTTAACAAACACTCCTGTCCTGAACACCTGGTTAGCTAACAGTTTTCTCATACTCTTATTTTCCCAAAACACAATTGCTGGATCTCAGCTCCAAATCAACTCTTCTAGGAAAGTGAAAAATTGCTGGATCTCAGCTCCCAAATCATATCTTCCAGGCAGAGCTAACATTGCCCC	GCAGCCAAATCAGAATCAGGTTTTCTTGCTAAGCATAGAACTAACAGAAGGATCATTGAATGGATTGGAAATAGCTTGGCATCAGGGTAAGGTCCCCTTAACAAACACTCCTGTCCTGAACACCTGGTTAGCTAACAGTTTTCTCATACTCTTATTTTCCCAAAACACAATTGCTGGATCTCAGCTCCAAATCAACTCTTCTAGGAAAGTGAAAAATTGCTGGATCTCAGCTCCCAAATCATATCTTCCAGGCAGAGCTAACATTGCCCC	mecp2promfrag1
shuffled2-HBP1_Mus_musculus_DBD_1.00wildtype-44fragment_1;mecp2prom_154097769-154098738_strand=-_start=1;end=270;length=270;source_length=970	0.275428	0.130599	138	136	136	138	137	0.0576513	0.0937297	-0.0282084	0.0735973	0.0491925	[56, 58, 62]	50-100	GCAGCCAAATCAGAATCAGGTTTTCTTGCTAAGCATAGAACTAACAGAAGGATCATTGAATGGATTGGATAATGACTGGCATCAGGGTAAGGTCCCCTTAACAAACACTCCTGTCCTGAACACCTGGTTAGCTAACAGTTTTCTCATACTCTTATTTTCCCAAAACACAATTGCTGGATCTCAGCTCCAAATCAACTCTTCTAGGAAAGTGAAAAATTGCTGGATCTCAGCTCCCAAATCATATCTTCCAGGCAGAGCTAACATTGCCCC	GCAGCCAAATCAGAATCAGGTTTTCTTGCTAAGCATAGAACTAACAGAAGGATCATGGTATGAATTGGATAATGACTGGCATCAGGGTAAGGTCCCCTTAACAAACACTCCTGTCCTGAACACCTGGTTAGCTAACAGTTTTCTCATACTCTTATTTTCCCAAAACACAATTGCTGGATCTCAGCTCCAAATCAACTCTTCTAGGAAAGTGAAAAATTGCTGGATCTCAGCTCCCAAATCATATCTTCCAGGCAGAGCTAACATTGCCCC	mecp2promfrag1
shuffled2-ZNF317wildtype-76fragment_2;mecp2prom_154097769-154098738_strand=-_start=71;end=340;length=270;source_length=970	-0.168644	0.498015	148	150	149	150	149.25	-0.246926	-0.265517	-0.199181	-0.386947	-0.274643	[133, 135, 137, 139, 141, 142, 144, 145, 146, 147, 148, 151, 152, 153]	100-150	AATGACTGGCATCAGGGTAAGGTCCCCTTAACAAACACTCCTGTCCTGAACACCTGGTTAGCTAACAGTTTTCTCATACTCTTATTTTCCCAAAACACAATTGCTGGATCTCAGCTCCAAATCAACTCTTCTAGGAAAGTGAAAAATTGCTGGATCTCAGCTCCCAAATCATATCTTCCAGGCAGAGCTAACATTGCCCCTTATTCACACCTCCACCAAACCATCTGATCCAACAGTGACAGGTGTCACGAGGCCTTGGCATGCACTCTC	AATGACTGGCATCAGGGTAAGGTCCCCTTAACAAACACTCCTGTCCTGAACACCTGGTTAGCTCATATTATCTTTGCTATCAACTTTTCCCAAAACACAATTGCTGGATCTCAGCTCCAAATCAACTCTTCTAGGAAAGTGAAAAATTGCTGGATCTCAGCTCCCAAATCATATCTTCCAGGCAGAGCTAACATTGCCCCTTATTCACACCTCCACCAAACCATCTGATCCAACAGTGACAGGTGTCACGAGGCCTTGGCATGCACTCTC	mecp2promfrag2
shuffled1-PRDM6wildtype-76fragment_2;mecp2prom_154097769-154098738_strand=-_start=71;end=340;length=270;source_length=970|1	-0.168455	0.497133	144	144	143	143	143.5	-0.513494	-0.147823	-0.163552	-0.272945	-0.274453	[139, 141, 144, 145, 148, 152, 153, 159]	100-150	AATGACTGGCATCAGGGTAAGGTCCCCTTAACAAACACTCCTGTCCTGAACACCTGGTTAGCTAACAGTTTTCTCATACTCTTATTTTCCCAAAACACAATTGCTGGATCTCAGCTCCAAATCAACTCTTCTAGGAAAGTGAAAAATTGCTGGATCTCAGCTCCCAAATCATATCTTCCAGGCAGAGCTAACATTGCCCCTTATTCACACCTCCACCAAACCATCTGATCCAACAGTGACAGGTGTCACGAGGCCTTGGCATGCACTCTC	AATGACTGGCATCAGGGTAAGGTCCCCTTAACAAACACTCCTGTCCTGAACACCTGGTTAGCTAACAGTCTACTTCTATTCTACTTTTCTCAAAACACAATTGCTGGATCTCAGCTCCAAATCAACTCTTCTAGGAAAGTGAAAAATTGCTGGATCTCAGCTCCCAAATCATATCTTCCAGGCAGAGCTAACATTGCCCCTTATTCACACCTCCACCAAACCATCTGATCCAACAGTGACAGGTGTCACGAGGCCTTGGCATGCACTCTC	mecp2promfrag2
shuffled2-ZNF74wildtype-44fragment_1;mecp2prom_154097769-154098738_strand=-_start=1;end=270;length=270;source_length=970	-0.151086	0.956205	117	117	118	117	117.25	-0.393398	-0.450546	-0.367027	-0.298314	-0.377321	[103, 105, 106, 108, 112, 113, 114, 115, 116, 117, 118, 119, 121, 122, 123]	100-150	GCAGCCAAATCAGAATCAGGTTTTCTTGCTAAGCATAGAACTAACAGAAGGATCATTGAATGGATTGGATAATGACTGGCATCAGGGTAAGGTCCCCTTAACAAACACTCCTGTCCTGAACACCTGGTTAGCTAACAGTTTTCTCATACTCTTATTTTCCCAAAACACAATTGCTGGATCTCAGCTCCAAATCAACTCTTCTAGGAAAGTGAAAAATTGCTGGATCTCAGCTCCCAAATCATATCTTCCAGGCAGAGCTAACATTGCCCC	GCAGCCAAATCAGAATCAGGTTTTCTTGCTAAGCATAGAACTAACAGAAGGATCATTGAATGGATTGGATAATGACTGGCATCAGGGTAAGGTCCCCTTAACATAACCCCCTAGATCACCCGTATGGTTAGCTAACAGTTTTCTCATACTCTTATTTTCCCAAAACACAATTGCTGGATCTCAGCTCCAAATCAACTCTTCTAGGAAAGTGAAAAATTGCTGGATCTCAGCTCCCAAATCATATCTTCCAGGCAGAGCTAACATTGCCCC	mecp2promfrag1
shuffled2-MYOD1wildtype-44fragment_1;mecp2prom_154097769-154098738_strand=-_start=1;end=270;length=270;source_length=970	-0.104647	0.999981	129	127	127	125	127	-0.154023	-0.388041	-0.21974	-0.561726	-0.330883	[118, 119, 121, 123, 124, 125, 126, 127, 128]	100-150	GCAGCCAAATCAGAATCAGGTTTTCTTGCTAAGCATAGAACTAACAGAAGGATCATTGAATGGATTGGATAATGACTGGCATCAGGGTAAGGTCCCCTTAACAAACACTCCTGTCCTGAACACCTGGTTAGCTAACAGTTTTCTCATACTCTTATTTTCCCAAAACACAATTGCTGGATCTCAGCTCCAAATCAACTCTTCTAGGAAAGTGAAAAATTGCTGGATCTCAGCTCCCAAATCATATCTTCCAGGCAGAGCTAACATTGCCCC	GCAGCCAAATCAGAATCAGGTTTTCTTGCTAAGCATAGAACTAACAGAAGGATCATTGAATGGATTGGATAATGACTGGCATCAGGGTAAGGTCCCCTTAACAAACACTCCTGTCCTGGGCTCACTTAAAGCTAACAGTTTTCTCATACTCTTATTTTCCCAAAACACAATTGCTGGATCTCAGCTCCAAATCAACTCTTCTAGGAAAGTGAAAAATTGCTGGATCTCAGCTCCCAAATCATATCTTCCAGGCAGAGCTAACATTGCCCC	mecp2promfrag1
shuffled1-ZNF317wildtype-44fragment_1;mecp2prom_154097769-154098738_strand=-_start=1;end=270;length=270;source_length=970	-0.101554	0.999993	122	119	121	120	120.5	-0.117256	-0.391387	-0.5542	-0.248316	-0.32779	[132, 133, 134, 135, 137, 138, 142, 144, 146, 147, 148, 149, 150, 151, 155]	100-150	GCAGCCAAATCAGAATCAGGTTTTCTTGCTAAGCATAGAACTAACAGAAGGATCATTGAATGGATTGGATAATGACTGGCATCAGGGTAAGGTCCCCTTAACAAACACTCCTGTCCTGAACACCTGGTTAGCTAACAGTTTTCTCATACTCTTATTTTCCCAAAACACAATTGCTGGATCTCAGCTCCAAATCAACTCTTCTAGGAAAGTGAAAAATTGCTGGATCTCAGCTCCCAAATCATATCTTCCAGGCAGAGCTAACATTGCCCC	GCAGCCAAATCAGAATCAGGTTTTCTTGCTAAGCATAGAACTAACAGAAGGATCATTGAATGGATTGGATAATGACTGGCATCAGGGTAAGGTCCCCTTAACAAACACTCCTGTCCTGAACACCTGGTTAGCGCTTACCTTTTTTACTTAAATATCTTCCCAAAACACAATTGCTGGATCTCAGCTCCAAATCAACTCTTCTAGGAAAGTGAAAAATTGCTGGATCTCAGCTCCCAAATCATATCTTCCAGGCAGAGCTAACATTGCCCC	mecp2promfrag1
shuffled2-ZFP82wildtype-44fragment_1;mecp2prom_154097769-154098738_strand=-_start=1;end=270;length=270;source_length=970	-0.0978219	0.999998	169	168	168	167	168	-0.364032	-0.414171	-0.307695	-0.210332	-0.324057	[137, 138, 140, 144, 145, 147, 148, 149, 150, 153, 156, 157]	100-150	GCAGCCAAATCAGAATCAGGTTTTCTTGCTAAGCATAGAACTAACAGAAGGATCATTGAATGGATTGGATAATGACTGGCATCAGGGTAAGGTCCCCTTAACAAACACTCCTGTCCTGAACACCTGGTTAGCTAACAGTTTTCTCATACTCTTATTTTCCCAAAACACAATTGCTGGATCTCAGCTCCAAATCAACTCTTCTAGGAAAGTGAAAAATTGCTGGATCTCAGCTCCCAAATCATATCTTCCAGGCAGAGCTAACATTGCCCC	GCAGCCAAATCAGAATCAGGTTTTCTTGCTAAGCATAGAACTAACAGAAGGATCATTGAATGGATTGGATAATGACTGGCATCAGGGTAAGGTCCCCTTAACAAACACTCCTGTCCTGAACACCTGGTTAGCTAACAAATCTCTTCTTTATTTTTTCGCCCAAAACACAATTGCTGGATCTCAGCTCCAAATCAACTCTTCTAGGAAAGTGAAAAATTGCTGGATCTCAGCTCCCAAATCATATCTTCCAGGCAGAGCTAACATTGCCCC	mecp2promfrag1
shuffled2-ZNF317wildtype-44fragment_1;mecp2prom_154097769-154098738_strand=-_start=1;end=270;length=270;source_length=970	-0.0972654	0.999998	152	152	153	150	151.75	-0.410689	-0.353982	-0.332898	-0.196434	-0.323501	[133, 135, 137, 139, 141, 142, 144, 145, 146, 147, 148, 151, 152, 153]	100-150	GCAGCCAAATCAGAATCAGGTTTTCTTGCTAAGCATAGAACTAACAGAAGGATCATTGAATGGATTGGATAATGACTGGCATCAGGGTAAGGTCCCCTTAACAAACACTCCTGTCCTGAACACCTGGTTAGCTAACAGTTTTCTCATACTCTTATTTTCCCAAAACACAATTGCTGGATCTCAGCTCCAAATCAACTCTTCTAGGAAAGTGAAAAATTGCTGGATCTCAGCTCCCAAATCATATCTTCCAGGCAGAGCTAACATTGCCCC	GCAGCCAAATCAGAATCAGGTTTTCTTGCTAAGCATAGAACTAACAGAAGGATCATTGAATGGATTGGATAATGACTGGCATCAGGGTAAGGTCCCCTTAACAAACACTCCTGTCCTGAACACCTGGTTAGCTCATATTATCTTTGCTATCAACTTTTCCCAAAACACAATTGCTGGATCTCAGCTCCAAATCAACTCTTCTAGGAAAGTGAAAAATTGCTGGATCTCAGCTCCCAAATCATATCTTCCAGGCAGAGCTAACATTGCCCC	mecp2promfrag1
shuffled1-HMBOX1wildtype-44fragment_1;mecp2prom_154097769-154098738_strand=-_start=1;end=270;length=270;source_length=970	-0.0911264	1	86	87	87	87	86.75	-0.404992	-0.118448	-0.251969	-0.494038	-0.317362	[122, 123, 126, 127, 128, 129, 130]	100-150	GCAGCCAAATCAGAATCAGGTTTTCTTGCTAAGCATAGAACTAACAGAAGGATCATTGAATGGATTGGATAATGACTGGCATCAGGGTAAGGTCCCCTTAACAAACACTCCTGTCCTGAACACCTGGTTAGCTAACAGTTTTCTCATACTCTTATTTTCCCAAAACACAATTGCTGGATCTCAGCTCCAAATCAACTCTTCTAGGAAAGTGAAAAATTGCTGGATCTCAGCTCCCAAATCATATCTTCCAGGCAGAGCTAACATTGCCCC	GCAGCCAAATCAGAATCAGGTTTTCTTGCTAAGCATAGAACTAACAGAAGGATCATTGAATGGATTGGATAATGACTGGCATCAGGGTAAGGTCCCCTTAACAAACACTCCTGTCCTGAACATGTGCGACTCTAACAGTTTTCTCATACTCTTATTTTCCCAAAACACAATTGCTGGATCTCAGCTCCAAATCAACTCTTCTAGGAAAGTGAAAAATTGCTGGATCTCAGCTCCCAAATCATATCTTCCAGGCAGAGCTAACATTGCCCC	mecp2promfrag1
shuffled1-ZNF317wildtype-76fragment_2;mecp2prom_154097769-154098738_strand=-_start=71;end=340;length=270;source_length=970	-0.0781488	1	172	171	173	173	172.25	-0.274214	-0.1471	-0.137373	-0.177902	-0.184147	[132, 133, 134, 135, 137, 138, 142, 144, 146, 147, 148, 149, 150, 151, 155]	100-150	AATGACTGGCATCAGGGTAAGGTCCCCTTAACAAACACTCCTGTCCTGAACACCTGGTTAGCTAACAGTTTTCTCATACTCTTATTTTCCCAAAACACAATTGCTGGATCTCAGCTCCAAATCAACTCTTCTAGGAAAGTGAAAAATTGCTGGATCTCAGCTCCCAAATCATATCTTCCAGGCAGAGCTAACATTGCCCCTTATTCACACCTCCACCAAACCATCTGATCCAACAGTGACAGGTGTCACGAGGCCTTGGCATGCACTCTC	AATGACTGGCATCAGGGTAAGGTCCCCTTAACAAACACTCCTGTCCTGAACACCTGGTTAGCGCTTACCTTTTTTACTTAAATATCTTCCCAAAACACAATTGCTGGATCTCAGCTCCAAATCAACTCTTCTAGGAAAGTGAAAAATTGCTGGATCTCAGCTCCCAAATCATATCTTCCAGGCAGAGCTAACATTGCCCCTTATTCACACCTCCACCAAACCATCTGATCCAACAGTGACAGGTGTCACGAGGCCTTGGCATGCACTCTC	mecp2promfrag2
shuffled1-ZNF823wildtype-76fragment_2;mecp2prom_154097769-154098738_strand=-_start=71;end=340;length=270;source_length=970	-0.0754579	1	211	210	210	211	210.5	-0.233155	-0.346705	-0.215934	0.0699681	-0.181456	[137, 140, 141, 142, 145, 147, 148, 150, 151]	100-150	AATGACTGGCATCAGGGTAAGGTCCCCTTAACAAACACTCCTGTCCTGAACACCTGGTTAGCTAACAGTTTTCTCATACTCTTATTTTCCCAAAACACAATTGCTGGATCTCAGCTCCAAATCAACTCTTCTAGGAAAGTGAAAAATTGCTGGATCTCAGCTCCCAAATCATATCTTCCAGGCAGAGCTAACATTGCCCCTTATTCACACCTCCACCAAACCATCTGATCCAACAGTGACAGGTGTCACGAGGCCTTGGCATGCACTCTC	AATGACTGGCATCAGGGTAAGGTCCCCTTAACAAACACTCCTGTCCTGAACACCTGGTTAGCTAACACTTCCATCTTTATTGTATTTTCCCAAAACACAATTGCTGGATCTCAGCTCCAAATCAACTCTTCTAGGAAAGTGAAAAATTGCTGGATCTCAGCTCCCAAATCATATCTTCCAGGCAGAGCTAACATTGCCCCTTATTCACACCTCCACCAAACCATCTGATCCAACAGTGACAGGTGTCACGAGGCCTTGGCATGCACTCTC	mecp2promfrag2
shuffled1-MYOD1wildtype-76fragment_2;mecp2prom_154097769-154098738_strand=-_start=71;end=340;length=270;source_length=970	-0.0723683	1	188	187	189	188	188	-0.254116	-0.189991	-0.126129	-0.143231	-0.178367	[117, 118, 119, 120, 122, 124, 125, 126, 127, 128]	100-150	AATGACTGGCATCAGGGTAAGGTCCCCTTAACAAACACTCCTGTCCTGAACACCTGGTTAGCTAACAGTTTTCTCATACTCTTATTTTCCCAAAACACAATTGCTGGATCTCAGCTCCAAATCAACTCTTCTAGGAAAGTGAAAAATTGCTGGATCTCAGCTCCCAAATCATATCTTCCAGGCAGAGCTAACATTGCCCCTTATTCACACCTCCACCAAACCATCTGATCCAACAGTGACAGGTGTCACGAGGCCTTGGCATGCACTCTC	AATGACTGGCATCAGGGTAAGGTCCCCTTAACAAACACTCCTGTCCTCGTGAGCCTTAAAGCTAACAGTTTTCTCATACTCTTATTTTCCCAAAACACAATTGCTGGATCTCAGCTCCAAATCAACTCTTCTAGGAAAGTGAAAAATTGCTGGATCTCAGCTCCCAAATCATATCTTCCAGGCAGAGCTAACATTGCCCCTTATTCACACCTCCACCAAACCATCTGATCCAACAGTGACAGGTGTCACGAGGCCTTGGCATGCACTCTC	mecp2promfrag2
shuffled1-PRDM6wildtype-44fragment_1;mecp2prom_154097769-154098738_strand=-_start=1;end=270;length=270;source_length=970|1	-0.0700917	1	98	98	95	98	97.25	-0.355897	-0.340944	-0.24274	-0.245728	-0.296327	[139, 141, 144, 145, 148, 152, 153, 159]	100-150	GCAGCCAAATCAGAATCAGGTTTTCTTGCTAAGCATAGAACTAACAGAAGGATCATTGAATGGATTGGATAATGACTGGCATCAGGGTAAGGTCCCCTTAACAAACACTCCTGTCCTGAACACCTGGTTAGCTAACAGTTTTCTCATACTCTTATTTTCCCAAAACACAATTGCTGGATCTCAGCTCCAAATCAACTCTTCTAGGAAAGTGAAAAATTGCTGGATCTCAGCTCCCAAATCATATCTTCCAGGCAGAGCTAACATTGCCCC	GCAGCCAAATCAGAATCAGGTTTTCTTGCTAAGCATAGAACTAACAGAAGGATCATTGAATGGATTGGATAATGACTGGCATCAGGGTAAGGTCCCCTTAACAAACACTCCTGTCCTGAACACCTGGTTAGCTAACAGTCTACTTCTATTCTACTTTTCTCAAAACACAATTGCTGGATCTCAGCTCCAAATCAACTCTTCTAGGAAAGTGAAAAATTGCTGGATCTCAGCTCCCAAATCATATCTTCCAGGCAGAGCTAACATTGCCCC	mecp2promfrag1
shuffled2-PRDM6wildtype-76fragment_2;mecp2prom_154097769-154098738_strand=-_start=71;end=340;length=270;source_length=970	-0.0491147	1	196	196	197	195	196	-0.187584	-0.120275	-0.0127347	-0.299858	-0.155113	[140, 142, 143, 144, 145, 147, 148, 151, 153, 155, 158]	100-150	AATGACTGGCATCAGGGTAAGGTCCCCTTAACAAACACTCCTGTCCTGAACACCTGGTTAGCTAACAGTTTTCTCATACTCTTATTTTCCCAAAACACAATTGCTGGATCTCAGCTCCAAATCAACTCTTCTAGGAAAGTGAAAAATTGCTGGATCTCAGCTCCCAAATCATATCTTCCAGGCAGAGCTAACATTGCCCCTTATTCACACCTCCACCAAACCATCTGATCCAACAGTGACAGGTGTCACGAGGCCTTGGCATGCACTCTC	AATGACTGGCATCAGGGTAAGGTCCCCTTAACAAACACTCCTGTCCTGAACACCTGGTTAGCTAACAGTTATTATCTTATCCTCTCTTTCCAAAACACAATTGCTGGATCTCAGCTCCAAATCAACTCTTCTAGGAAAGTGAAAAATTGCTGGATCTCAGCTCCCAAATCATATCTTCCAGGCAGAGCTAACATTGCCCCTTATTCACACCTCCACCAAACCATCTGATCCAACAGTGACAGGTGTCACGAGGCCTTGGCATGCACTCTC	mecp2promfrag2
shuffled1-TCF3wildtype-44fragment_1;mecp2prom_154097769-154098738_strand=-_start=1;end=270;length=270;source_length=970	-0.0376987	1	493	492	494	497	494	-0.234547	-0.30777	-0.316626	-0.196794	-0.263934	[118, 119, 120, 121, 122, 123, 126, 127]	100-150	GCAGCCAAATCAGAATCAGGTTTTCTTGCTAAGCATAGAACTAACAGAAGGATCATTGAATGGATTGGATAATGACTGGCATCAGGGTAAGGTCCCCTTAACAAACACTCCTGTCCTGAACACCTGGTTAGCTAACAGTTTTCTCATACTCTTATTTTCCCAAAACACAATTGCTGGATCTCAGCTCCAAATCAACTCTTCTAGGAAAGTGAAAAATTGCTGGATCTCAGCTCCCAAATCATATCTTCCAGGCAGAGCTAACATTGCCCC	GCAGCCAAATCAGAATCAGGTTTTCTTGCTAAGCATAGAACTAACAGAAGGATCATTGAATGGATTGGATAATGACTGGCATCAGGGTAAGGTCCCCTTAACAAACACTCCTGTCCTGCTACGATGACTAGCTAACAGTTTTCTCATACTCTTATTTTCCCAAAACACAATTGCTGGATCTCAGCTCCAAATCAACTCTTCTAGGAAAGTGAAAAATTGCTGGATCTCAGCTCCCAAATCATATCTTCCAGGCAGAGCTAACATTGCCCC	mecp2promfrag1
shuffled1-ZNF823wildtype-44fragment_1;mecp2prom_154097769-154098738_strand=-_start=1;end=270;length=270;source_length=970	-0.0360984	1	103	103	103	104	103.25	-0.321512	-0.281453	-0.20015	-0.246222	-0.262334	[137, 140, 141, 142, 145, 147, 148, 150, 151]	100-150	GCAGCCAAATCAGAATCAGGTTTTCTTGCTAAGCATAGAACTAACAGAAGGATCATTGAATGGATTGGATAATGACTGGCATCAGGGTAAGGTCCCCTTAACAAACACTCCTGTCCTGAACACCTGGTTAGCTAACAGTTTTCTCATACTCTTATTTTCCCAAAACACAATTGCTGGATCTCAGCTCCAAATCAACTCTTCTAGGAAAGTGAAAAATTGCTGGATCTCAGCTCCCAAATCATATCTTCCAGGCAGAGCTAACATTGCCCC	GCAGCCAAATCAGAATCAGGTTTTCTTGCTAAGCATAGAACTAACAGAAGGATCATTGAATGGATTGGATAATGACTGGCATCAGGGTAAGGTCCCCTTAACAAACACTCCTGTCCTGAACACCTGGTTAGCTAACACTTCCATCTTTATTGTATTTTCCCAAAACACAATTGCTGGATCTCAGCTCCAAATCAACTCTTCTAGGAAAGTGAAAAATTGCTGGATCTCAGCTCCCAAATCATATCTTCCAGGCAGAGCTAACATTGCCCC	mecp2promfrag1
shuffled2-FOXE1wildtype-44fragment_1;mecp2prom_154097769-154098738_strand=-_start=1;end=270;length=270;source_length=970	-0.0320878	1	89	89	90	89	89.25	-0.156572	-0.283778	-0.490334	-0.10261	-0.258323	[94, 95, 96, 97, 98, 99, 101, 102, 104, 106, 107, 108]	100-150	GCAGCCAAATCAGAATCAGGTTTTCTTGCTAAGCATAGAACTAACAGAAGGATCATTGAATGGATTGGATAATGACTGGCATCAGGGTAAGGTCCCCTTAACAAACACTCCTGTCCTGAACACCTGGTTAGCTAACAGTTTTCTCATACTCTTATTTTCCCAAAACACAATTGCTGGATCTCAGCTCCAAATCAACTCTTCTAGGAAAGTGAAAAATTGCTGGATCTCAGCTCCCAAATCATATCTTCCAGGCAGAGCTAACATTGCCCC	GCAGCCAAATCAGAATCAGGTTTTCTTGCTAAGCATAGAACTAACAGAAGGATCATTGAATGGATTGGATAATGACTGGCATCAGGGTAAGGTCATAAACATCACCCTCCCTGTCCTGAACACCTGGTTAGCTAACAGTTTTCTCATACTCTTATTTTCCCAAAACACAATTGCTGGATCTCAGCTCCAAATCAACTCTTCTAGGAAAGTGAAAAATTGCTGGATCTCAGCTCCCAAATCATATCTTCCAGGCAGAGCTAACATTGCCCC	mecp2promfrag1
shuffled2-FOXR1wildtype-44fragment_1;mecp2prom_154097769-154098738_strand=-_start=1;end=270;length=270;source_length=970	-0.0319886	1	85	84	85	85	84.75	-0.10995	-0.217886	-0.253653	-0.451408	-0.258224	[100, 105]	100-150	GCAGCCAAATCAGAATCAGGTTTTCTTGCTAAGCATAGAACTAACAGAAGGATCATTGAATGGATTGGATAATGACTGGCATCAGGGTAAGGTCCCCTTAACAAACACTCCTGTCCTGAACACCTGGTTAGCTAACAGTTTTCTCATACTCTTATTTTCCCAAAACACAATTGCTGGATCTCAGCTCCAAATCAACTCTTCTAGGAAAGTGAAAAATTGCTGGATCTCAGCTCCCAAATCATATCTTCCAGGCAGAGCTAACATTGCCCC	GCAGCCAAATCAGAATCAGGTTTTCTTGCTAAGCATAGAACTAACAGAAGGATCATTGAATGGATTGGATAATGACTGGCATCAGGGTAAGGTCCCCTTACCAAAAACTCCTGTCCTGAACACCTGGTTAGCTAACAGTTTTCTCATACTCTTATTTTCCCAAAACACAATTGCTGGATCTCAGCTCCAAATCAACTCTTCTAGGAAAGTGAAAAATTGCTGGATCTCAGCTCCCAAATCATATCTTCCAGGCAGAGCTAACATTGCCCC	mecp2promfrag1
shuffled2-ZNF823wildtype-76fragment_2;mecp2prom_154097769-154098738_strand=-_start=71;end=340;length=270;source_length=970	-0.018337	1	225	225	225	223	224.5	-0.158595	-0.151499	-0.077658	-0.109589	-0.124335	[137, 139, 143, 144, 145, 147, 150]	100-150	AATGACTGGCATCAGGGTAAGGTCCCCTTAACAAACACTCCTGTCCTGAACACCTGGTTAGCTAACAGTTTTCTCATACTCTTATTTTCCCAAAACACAATTGCTGGATCTCAGCTCCAAATCAACTCTTCTAGGAAAGTGAAAAATTGCTGGATCTCAGCTCCCAAATCATATCTTCCAGGCAGAGCTAACATTGCCCCTTATTCACACCTCCACCAAACCATCTGATCCAACAGTGACAGGTGTCACGAGGCCTTGGCATGCACTCTC	AATGACTGGCATCAGGGTAAGGTCCCCTTAACAAACACTCCTGTCCTGAACACCTGGTTAGCTAACAATATTCCTCTGCTTTTATTTTCCCAAAACACAATTGCTGGATCTCAGCTCCAAATCAACTCTTCTAGGAAAGTGAAAAATTGCTGGATCTCAGCTCCCAAATCATATCTTCCAGGCAGAGCTAACATTGCCCCTTATTCACACCTCCACCAAACCATCTGATCCAACAGTGACAGGTGTCACGAGGCCTTGGCATGCACTCTC	mecp2promfrag2
shuffled1-MYOD1wildtype-44fragment_1;mecp2prom_154097769-154098738_strand=-_start=1;end=270;length=270;source_length=970	-0.0161476	1	99	100	100	98	99.25	-0.122907	-0.260739	-0.216791	-0.369095	-0.242383	[117, 118, 119, 120, 122, 124, 125, 126, 127, 128]	100-150	GCAGCCAAATCAGAATCAGGTTTTCTTGCTAAGCATAGAACTAACAGAAGGATCATTGAATGGATTGGATAATGACTGGCATCAGGGTAAGGTCCCCTTAACAAACACTCCTGTCCTGAACACCTGGTTAGCTAACAGTTTTCTCATACTCTTATTTTCCCAAAACACAATTGCTGGATCTCAGCTCCAAATCAACTCTTCTAGGAAAGTGAAAAATTGCTGGATCTCAGCTCCCAAATCATATCTTCCAGGCAGAGCTAACATTGCCCC	GCAGCCAAATCAGAATCAGGTTTTCTTGCTAAGCATAGAACTAACAGAAGGATCATTGAATGGATTGGATAATGACTGGCATCAGGGTAAGGTCCCCTTAACAAACACTCCTGTCCTCGTGAGCCTTAAAGCTAACAGTTTTCTCATACTCTTATTTTCCCAAAACACAATTGCTGGATCTCAGCTCCAAATCAACTCTTCTAGGAAAGTGAAAAATTGCTGGATCTCAGCTCCCAAATCATATCTTCCAGGCAGAGCTAACATTGCCCC	mecp2promfrag1
shuffled2-ZFP82wildtype-76fragment_2;mecp2prom_154097769-154098738_strand=-_start=71;end=340;length=270;source_length=970	-0.0075894	1	133	131	131	133	132	-0.0306215	-0.355087	-0.0774891	0.00884606	-0.113588	[137, 138, 140, 144, 145, 147, 148, 149, 150, 153, 156, 157]	100-150	AATGACTGGCATCAGGGTAAGGTCCCCTTAACAAACACTCCTGTCCTGAACACCTGGTTAGCTAACAGTTTTCTCATACTCTTATTTTCCCAAAACACAATTGCTGGATCTCAGCTCCAAATCAACTCTTCTAGGAAAGTGAAAAATTGCTGGATCTCAGCTCCCAAATCATATCTTCCAGGCAGAGCTAACATTGCCCCTTATTCACACCTCCACCAAACCATCTGATCCAACAGTGACAGGTGTCACGAGGCCTTGGCATGCACTCTC	AATGACTGGCATCAGGGTAAGGTCCCCTTAACAAACACTCCTGTCCTGAACACCTGGTTAGCTAACAAATCTCTTCTTTATTTTTTCGCCCAAAACACAATTGCTGGATCTCAGCTCCAAATCAACTCTTCTAGGAAAGTGAAAAATTGCTGGATCTCAGCTCCCAAATCATATCTTCCAGGCAGAGCTAACATTGCCCCTTATTCACACCTCCACCAAACCATCTGATCCAACAGTGACAGGTGTCACGAGGCCTTGGCATGCACTCTC	mecp2promfrag2
shuffled1-ZNF74wildtype-76fragment_2;mecp2prom_154097769-154098738_strand=-_start=71;end=340;length=270;source_length=970	-0.00747127	1	161	161	162	162	161.5	-0.0896356	-0.258311	-0.0330962	-0.0728359	-0.11347	[103, 104, 105, 106, 107, 108, 109, 112, 113, 114, 116, 117, 123]	100-150	AATGACTGGCATCAGGGTAAGGTCCCCTTAACAAACACTCCTGTCCTGAACACCTGGTTAGCTAACAGTTTTCTCATACTCTTATTTTCCCAAAACACAATTGCTGGATCTCAGCTCCAAATCAACTCTTCTAGGAAAGTGAAAAATTGCTGGATCTCAGCTCCCAAATCATATCTTCCAGGCAGAGCTAACATTGCCCCTTATTCACACCTCCACCAAACCATCTGATCCAACAGTGACAGGTGTCACGAGGCCTTGGCATGCACTCTC	AATGACTGGCATCAGGGTAAGGTCCCCTTAACATCGCTAACTTCGCCCAACACATGGTTAGCTAACAGTTTTCTCATACTCTTATTTTCCCAAAACACAATTGCTGGATCTCAGCTCCAAATCAACTCTTCTAGGAAAGTGAAAAATTGCTGGATCTCAGCTCCCAAATCATATCTTCCAGGCAGAGCTAACATTGCCCCTTATTCACACCTCCACCAAACCATCTGATCCAACAGTGACAGGTGTCACGAGGCCTTGGCATGCACTCTC	mecp2promfrag2
shuffled1-FOXR1wildtype-44fragment_1;mecp2prom_154097769-154098738_strand=-_start=1;end=270;length=270;source_length=970	-0.00736126	1	161	160	160	159	160	-0.16126	-0.208043	-0.2078	-0.357285	-0.233597	[104, 105]	100-150	GCAGCCAAATCAGAATCAGGTTTTCTTGCTAAGCATAGAACTAACAGAAGGATCATTGAATGGATTGGATAATGACTGGCATCAGGGTAAGGTCCCCTTAACAAACACTCCTGTCCTGAACACCTGGTTAGCTAACAGTTTTCTCATACTCTTATTTTCCCAAAACACAATTGCTGGATCTCAGCTCCAAATCAACTCTTCTAGGAAAGTGAAAAATTGCTGGATCTCAGCTCCCAAATCATATCTTCCAGGCAGAGCTAACATTGCCCC	GCAGCCAAATCAGAATCAGGTTTTCTTGCTAAGCATAGAACTAACAGAAGGATCATTGAATGGATTGGATAATGACTGGCATCAGGGTAAGGTCCCCTTAACAACAACTCCTGTCCTGAACACCTGGTTAGCTAACAGTTTTCTCATACTCTTATTTTCCCAAAACACAATTGCTGGATCTCAGCTCCAAATCAACTCTTCTAGGAAAGTGAAAAATTGCTGGATCTCAGCTCCCAAATCATATCTTCCAGGCAGAGCTAACATTGCCCC	mecp2promfrag1
shuffled1-FOXR1wildtype-76fragment_2;mecp2prom_154097769-154098738_strand=-_start=71;end=340;length=270;source_length=970	-0.00313445	1	190	187	190	188	188.75	-0.142355	-0.0548828	-0.0985531	-0.14074	-0.109133	[104, 105]	100-150	AATGACTGGCATCAGGGTAAGGTCCCCTTAACAAACACTCCTGTCCTGAACACCTGGTTAGCTAACAGTTTTCTCATACTCTTATTTTCCCAAAACACAATTGCTGGATCTCAGCTCCAAATCAACTCTTCTAGGAAAGTGAAAAATTGCTGGATCTCAGCTCCCAAATCATATCTTCCAGGCAGAGCTAACATTGCCCCTTATTCACACCTCCACCAAACCATCTGATCCAACAGTGACAGGTGTCACGAGGCCTTGGCATGCACTCTC	AATGACTGGCATCAGGGTAAGGTCCCCTTAACAACAACTCCTGTCCTGAACACCTGGTTAGCTAACAGTTTTCTCATACTCTTATTTTCCCAAAACACAATTGCTGGATCTCAGCTCCAAATCAACTCTTCTAGGAAAGTGAAAAATTGCTGGATCTCAGCTCCCAAATCATATCTTCCAGGCAGAGCTAACATTGCCCCTTATTCACACCTCCACCAAACCATCTGATCCAACAGTGACAGGTGTCACGAGGCCTTGGCATGCACTCTC	mecp2promfrag2
shuffled2-HMBOX1wildtype-44fragment_1;mecp2prom_154097769-154098738_strand=-_start=1;end=270;length=270;source_length=970	-0.00284622	1	155	154	156	156	155.25	-0.299808	-0.1954	-0.167695	-0.253424	-0.229082	[122, 124, 126, 127, 129, 130]	100-150	GCAGCCAAATCAGAATCAGGTTTTCTTGCTAAGCATAGAACTAACAGAAGGATCATTGAATGGATTGGATAATGACTGGCATCAGGGTAAGGTCCCCTTAACAAACACTCCTGTCCTGAACACCTGGTTAGCTAACAGTTTTCTCATACTCTTATTTTCCCAAAACACAATTGCTGGATCTCAGCTCCAAATCAACTCTTCTAGGAAAGTGAAAAATTGCTGGATCTCAGCTCCCAAATCATATCTTCCAGGCAGAGCTAACATTGCCCC	GCAGCCAAATCAGAATCAGGTTTTCTTGCTAAGCATAGAACTAACAGAAGGATCATTGAATGGATTGGATAATGACTGGCATCAGGGTAAGGTCCCCTTAACAAACACTCCTGTCCTGAACAGCAGTGTCTCTAACAGTTTTCTCATACTCTTATTTTCCCAAAACACAATTGCTGGATCTCAGCTCCAAATCAACTCTTCTAGGAAAGTGAAAAATTGCTGGATCTCAGCTCCCAAATCATATCTTCCAGGCAGAGCTAACATTGCCCC	mecp2promfrag1
shuffled1-HMBOX1wildtype-76fragment_2;mecp2prom_154097769-154098738_strand=-_start=71;end=340;length=270;source_length=970	-0.000841215	1	194	192	193	190	192.25	-0.133805	-0.167765	-0.105985	-0.0198038	-0.10684	[122, 123, 126, 127, 128, 129, 130]	100-150	AATGACTGGCATCAGGGTAAGGTCCCCTTAACAAACACTCCTGTCCTGAACACCTGGTTAGCTAACAGTTTTCTCATACTCTTATTTTCCCAAAACACAATTGCTGGATCTCAGCTCCAAATCAACTCTTCTAGGAAAGTGAAAAATTGCTGGATCTCAGCTCCCAAATCATATCTTCCAGGCAGAGCTAACATTGCCCCTTATTCACACCTCCACCAAACCATCTGATCCAACAGTGACAGGTGTCACGAGGCCTTGGCATGCACTCTC	AATGACTGGCATCAGGGTAAGGTCCCCTTAACAAACACTCCTGTCCTGAACATGTGCGACTCTAACAGTTTTCTCATACTCTTATTTTCCCAAAACACAATTGCTGGATCTCAGCTCCAAATCAACTCTTCTAGGAAAGTGAAAAATTGCTGGATCTCAGCTCCCAAATCATATCTTCCAGGCAGAGCTAACATTGCCCCTTATTCACACCTCCACCAAACCATCTGATCCAACAGTGACAGGTGTCACGAGGCCTTGGCATGCACTCTC	mecp2promfrag2
shuffled2-FIGLAwildtype-76fragment_2;mecp2prom_154097769-154098738_strand=-_start=71;end=340;length=270;source_length=970	0.0182172	1	175	173	173	173	173.5	-0.274844	-0.043831	-0.108748	0.0762979	-0.0877812	[118, 120, 125, 126]	100-150	AATGACTGGCATCAGGGTAAGGTCCCCTTAACAAACACTCCTGTCCTGAACACCTGGTTAGCTAACAGTTTTCTCATACTCTTATTTTCCCAAAACACAATTGCTGGATCTCAGCTCCAAATCAACTCTTCTAGGAAAGTGAAAAATTGCTGGATCTCAGCTCCCAAATCATATCTTCCAGGCAGAGCTAACATTGCCCCTTATTCACACCTCCACCAAACCATCTGATCCAACAGTGACAGGTGTCACGAGGCCTTGGCATGCACTCTC	AATGACTGGCATCAGGGTAAGGTCCCCTTAACAAACACTCCTGTCCTGGAGACCTACTTAGCTAACAGTTTTCTCATACTCTTATTTTCCCAAAACACAATTGCTGGATCTCAGCTCCAAATCAACTCTTCTAGGAAAGTGAAAAATTGCTGGATCTCAGCTCCCAAATCATATCTTCCAGGCAGAGCTAACATTGCCCCTTATTCACACCTCCACCAAACCATCTGATCCAACAGTGACAGGTGTCACGAGGCCTTGGCATGCACTCTC	mecp2promfrag2
shuffled2-ZNF823wildtype-44fragment_1;mecp2prom_154097769-154098738_strand=-_start=1;end=270;length=270;source_length=970	0.019371	1	137	136	136	135	136	-0.119123	-0.185374	-0.1776	-0.345362	-0.206865	[137, 139, 143, 144, 145, 147, 150]	100-150	GCAGCCAAATCAGAATCAGGTTTTCTTGCTAAGCATAGAACTAACAGAAGGATCATTGAATGGATTGGATAATGACTGGCATCAGGGTAAGGTCCCCTTAACAAACACTCCTGTCCTGAACACCTGGTTAGCTAACAGTTTTCTCATACTCTTATTTTCCCAAAACACAATTGCTGGATCTCAGCTCCAAATCAACTCTTCTAGGAAAGTGAAAAATTGCTGGATCTCAGCTCCCAAATCATATCTTCCAGGCAGAGCTAACATTGCCCC	GCAGCCAAATCAGAATCAGGTTTTCTTGCTAAGCATAGAACTAACAGAAGGATCATTGAATGGATTGGATAATGACTGGCATCAGGGTAAGGTCCCCTTAACAAACACTCCTGTCCTGAACACCTGGTTAGCTAACAATATTCCTCTGCTTTTATTTTCCCAAAACACAATTGCTGGATCTCAGCTCCAAATCAACTCTTCTAGGAAAGTGAAAAATTGCTGGATCTCAGCTCCCAAATCATATCTTCCAGGCAGAGCTAACATTGCCCC	mecp2promfrag1
shuffled2-FIGLAwildtype-44fragment_1;mecp2prom_154097769-154098738_strand=-_start=1;end=270;length=270;source_length=970	0.0220902	1	101	102	102	102	101.75	-0.0482054	-0.15516	-0.402971	-0.210245	-0.204145	[118, 120, 125, 126]	100-150	GCAGCCAAATCAGAATCAGGTTTTCTTGCTAAGCATAGAACTAACAGAAGGATCATTGAATGGATTGGATAATGACTGGCATCAGGGTAAGGTCCCCTTAACAAACACTCCTGTCCTGAACACCTGGTTAGCTAACAGTTTTCTCATACTCTTATTTTCCCAAAACACAATTGCTGGATCTCAGCTCCAAATCAACTCTTCTAGGAAAGTGAAAAATTGCTGGATCTCAGCTCCCAAATCATATCTTCCAGGCAGAGCTAACATTGCCCC	GCAGCCAAATCAGAATCAGGTTTTCTTGCTAAGCATAGAACTAACAGAAGGATCATTGAATGGATTGGATAATGACTGGCATCAGGGTAAGGTCCCCTTAACAAACACTCCTGTCCTGGAGACCTACTTAGCTAACAGTTTTCTCATACTCTTATTTTCCCAAAACACAATTGCTGGATCTCAGCTCCAAATCAACTCTTCTAGGAAAGTGAAAAATTGCTGGATCTCAGCTCCCAAATCATATCTTCCAGGCAGAGCTAACATTGCCCC	mecp2promfrag1
shuffled1-FIGLAwildtype-76fragment_2;mecp2prom_154097769-154098738_strand=-_start=71;end=340;length=270;source_length=970	0.0261054	1	175	173	174	174	174	-0.113259	-0.131529	0.130827	-0.205611	-0.0798929	[118, 119, 120, 122, 123, 124, 125, 126]	100-150	AATGACTGGCATCAGGGTAAGGTCCCCTTAACAAACACTCCTGTCCTGAACACCTGGTTAGCTAACAGTTTTCTCATACTCTTATTTTCCCAAAACACAATTGCTGGATCTCAGCTCCAAATCAACTCTTCTAGGAAAGTGAAAAATTGCTGGATCTCAGCTCCCAAATCATATCTTCCAGGCAGAGCTAACATTGCCCCTTATTCACACCTCCACCAAACCATCTGATCCAACAGTGACAGGTGTCACGAGGCCTTGGCATGCACTCTC	AATGACTGGCATCAGGGTAAGGTCCCCTTAACAAACACTCCTGTCCTGCCTAAGGACTTAGCTAACAGTTTTCTCATACTCTTATTTTCCCAAAACACAATTGCTGGATCTCAGCTCCAAATCAACTCTTCTAGGAAAGTGAAAAATTGCTGGATCTCAGCTCCCAAATCATATCTTCCAGGCAGAGCTAACATTGCCCCTTATTCACACCTCCACCAAACCATCTGATCCAACAGTGACAGGTGTCACGAGGCCTTGGCATGCACTCTC	mecp2promfrag2
shuffled1-FOXE1wildtype-44fragment_1;mecp2prom_154097769-154098738_strand=-_start=1;end=270;length=270;source_length=970	0.04246	1	153	151	153	152	152.25	-0.240081	-0.0572694	-0.167183	-0.270569	-0.183776	[94, 95, 96, 97, 98, 103, 104, 105, 106, 108]	100-150	GCAGCCAAATCAGAATCAGGTTTTCTTGCTAAGCATAGAACTAACAGAAGGATCATTGAATGGATTGGATAATGACTGGCATCAGGGTAAGGTCCCCTTAACAAACACTCCTGTCCTGAACACCTGGTTAGCTAACAGTTTTCTCATACTCTTATTTTCCCAAAACACAATTGCTGGATCTCAGCTCCAAATCAACTCTTCTAGGAAAGTGAAAAATTGCTGGATCTCAGCTCCCAAATCATATCTTCCAGGCAGAGCTAACATTGCCCC	GCAGCCAAATCAGAATCAGGTTTTCTTGCTAAGCATAGAACTAACAGAAGGATCATTGAATGGATTGGATAATGACTGGCATCAGGGTAAGGTCAATCCAACATCATCCCCTGTCCTGAACACCTGGTTAGCTAACAGTTTTCTCATACTCTTATTTTCCCAAAACACAATTGCTGGATCTCAGCTCCAAATCAACTCTTCTAGGAAAGTGAAAAATTGCTGGATCTCAGCTCCCAAATCATATCTTCCAGGCAGAGCTAACATTGCCCC	mecp2promfrag1
shuffled1-ZFP82wildtype-44fragment_1;mecp2prom_154097769-154098738_strand=-_start=1;end=270;length=270;source_length=970	0.0582695	1	103	103	103	103	103	-0.249565	-0.319467	-0.0178895	-0.084943	-0.167966	[137, 140, 141, 142, 146, 147, 148, 150, 153, 155]	100-150	GCAGCCAAATCAGAATCAGGTTTTCTTGCTAAGCATAGAACTAACAGAAGGATCATTGAATGGATTGGATAATGACTGGCATCAGGGTAAGGTCCCCTTAACAAACACTCCTGTCCTGAACACCTGGTTAGCTAACAGTTTTCTCATACTCTTATTTTCCCAAAACACAATTGCTGGATCTCAGCTCCAAATCAACTCTTCTAGGAAAGTGAAAAATTGCTGGATCTCAGCTCCCAAATCATATCTTCCAGGCAGAGCTAACATTGCCCC	GCAGCCAAATCAGAATCAGGTTTTCTTGCTAAGCATAGAACTAACAGAAGGATCATTGAATGGATTGGATAATGACTGGCATCAGGGTAAGGTCCCCTTAACAAACACTCCTGTCCTGAACACCTGGTTAGCTAACACTTCCATCAATTTTTTTTGTTCCCAAAACACAATTGCTGGATCTCAGCTCCAAATCAACTCTTCTAGGAAAGTGAAAAATTGCTGGATCTCAGCTCCCAAATCATATCTTCCAGGCAGAGCTAACATTGCCCC	mecp2promfrag1
shuffled2-PRDM6wildtype-44fragment_1;mecp2prom_154097769-154098738_strand=-_start=1;end=270;length=270;source_length=970	0.0615117	1	145	144	146	144	144.75	-0.163712	-0.309368	-0.0366069	-0.149208	-0.164724	[140, 142, 143, 144, 145, 147, 148, 151, 153, 155, 158]	100-150	GCAGCCAAATCAGAATCAGGTTTTCTTGCTAAGCATAGAACTAACAGAAGGATCATTGAATGGATTGGATAATGACTGGCATCAGGGTAAGGTCCCCTTAACAAACACTCCTGTCCTGAACACCTGGTTAGCTAACAGTTTTCTCATACTCTTATTTTCCCAAAACACAATTGCTGGATCTCAGCTCCAAATCAACTCTTCTAGGAAAGTGAAAAATTGCTGGATCTCAGCTCCCAAATCATATCTTCCAGGCAGAGCTAACATTGCCCC	GCAGCCAAATCAGAATCAGGTTTTCTTGCTAAGCATAGAACTAACAGAAGGATCATTGAATGGATTGGATAATGACTGGCATCAGGGTAAGGTCCCCTTAACAAACACTCCTGTCCTGAACACCTGGTTAGCTAACAGTTATTATCTTATCCTCTCTTTCCAAAACACAATTGCTGGATCTCAGCTCCAAATCAACTCTTCTAGGAAAGTGAAAAATTGCTGGATCTCAGCTCCCAAATCATATCTTCCAGGCAGAGCTAACATTGCCCC	mecp2promfrag1
shuffled1-ZNF74wildtype-44fragment_1;mecp2prom_154097769-154098738_strand=-_start=1;end=270;length=270;source_length=970	0.0681464	1	135	132	134	135	134	0.0879384	-0.397816	-0.165515	-0.156963	-0.158089	[103, 104, 105, 106, 107, 108, 109, 112, 113, 114, 116, 117, 123]	100-150	GCAGCCAAATCAGAATCAGGTTTTCTTGCTAAGCATAGAACTAACAGAAGGATCATTGAATGGATTGGATAATGACTGGCATCAGGGTAAGGTCCCCTTAACAAACACTCCTGTCCTGAACACCTGGTTAGCTAACAGTTTTCTCATACTCTTATTTTCCCAAAACACAATTGCTGGATCTCAGCTCCAAATCAACTCTTCTAGGAAAGTGAAAAATTGCTGGATCTCAGCTCCCAAATCATATCTTCCAGGCAGAGCTAACATTGCCCC	GCAGCCAAATCAGAATCAGGTTTTCTTGCTAAGCATAGAACTAACAGAAGGATCATTGAATGGATTGGATAATGACTGGCATCAGGGTAAGGTCCCCTTAACATCGCTAACTTCGCCCAACACATGGTTAGCTAACAGTTTTCTCATACTCTTATTTTCCCAAAACACAATTGCTGGATCTCAGCTCCAAATCAACTCTTCTAGGAAAGTGAAAAATTGCTGGATCTCAGCTCCCAAATCATATCTTCCAGGCAGAGCTAACATTGCCCC	mecp2promfrag1
shuffled2-ZNF74wildtype-76fragment_2;mecp2prom_154097769-154098738_strand=-_start=71;end=340;length=270;source_length=970	0.0690767	1	139	140	140	140	139.75	-0.0921415	-0.0448246	-0.0888544	0.0781338	-0.0369217	[103, 105, 106, 108, 112, 113, 114, 115, 116, 117, 118, 119, 121, 122, 123]	100-150	AATGACTGGCATCAGGGTAAGGTCCCCTTAACAAACACTCCTGTCCTGAACACCTGGTTAGCTAACAGTTTTCTCATACTCTTATTTTCCCAAAACACAATTGCTGGATCTCAGCTCCAAATCAACTCTTCTAGGAAAGTGAAAAATTGCTGGATCTCAGCTCCCAAATCATATCTTCCAGGCAGAGCTAACATTGCCCCTTATTCACACCTCCACCAAACCATCTGATCCAACAGTGACAGGTGTCACGAGGCCTTGGCATGCACTCTC	AATGACTGGCATCAGGGTAAGGTCCCCTTAACATAACCCCCTAGATCACCCGTATGGTTAGCTAACAGTTTTCTCATACTCTTATTTTCCCAAAACACAATTGCTGGATCTCAGCTCCAAATCAACTCTTCTAGGAAAGTGAAAAATTGCTGGATCTCAGCTCCCAAATCATATCTTCCAGGCAGAGCTAACATTGCCCCTTATTCACACCTCCACCAAACCATCTGATCCAACAGTGACAGGTGTCACGAGGCCTTGGCATGCACTCTC	mecp2promfrag2
shuffled1-FIGLAwildtype-44fragment_1;mecp2prom_154097769-154098738_strand=-_start=1;end=270;length=270;source_length=970	0.0749533	1	88	84	87	88	86.75	-0.220962	-0.181788	0.0209439	-0.223324	-0.151282	[118, 119, 120, 122, 123, 124, 125, 126]	100-150	GCAGCCAAATCAGAATCAGGTTTTCTTGCTAAGCATAGAACTAACAGAAGGATCATTGAATGGATTGGATAATGACTGGCATCAGGGTAAGGTCCCCTTAACAAACACTCCTGTCCTGAACACCTGGTTAGCTAACAGTTTTCTCATACTCTTATTTTCCCAAAACACAATTGCTGGATCTCAGCTCCAAATCAACTCTTCTAGGAAAGTGAAAAATTGCTGGATCTCAGCTCCCAAATCATATCTTCCAGGCAGAGCTAACATTGCCCC	GCAGCCAAATCAGAATCAGGTTTTCTTGCTAAGCATAGAACTAACAGAAGGATCATTGAATGGATTGGATAATGACTGGCATCAGGGTAAGGTCCCCTTAACAAACACTCCTGTCCTGCCTAAGGACTTAGCTAACAGTTTTCTCATACTCTTATTTTCCCAAAACACAATTGCTGGATCTCAGCTCCAAATCAACTCTTCTAGGAAAGTGAAAAATTGCTGGATCTCAGCTCCCAAATCATATCTTCCAGGCAGAGCTAACATTGCCCC	mecp2promfrag1
shuffled1-TCF3wildtype-76fragment_2;mecp2prom_154097769-154098738_strand=-_start=71;end=340;length=270;source_length=970	0.0752798	1	604	600	607	605	604	-0.0443726	-0.111611	-0.0377896	0.0708988	-0.0307186	[118, 119, 120, 121, 122, 123, 126, 127]	100-150	AATGACTGGCATCAGGGTAAGGTCCCCTTAACAAACACTCCTGTCCTGAACACCTGGTTAGCTAACAGTTTTCTCATACTCTTATTTTCCCAAAACACAATTGCTGGATCTCAGCTCCAAATCAACTCTTCTAGGAAAGTGAAAAATTGCTGGATCTCAGCTCCCAAATCATATCTTCCAGGCAGAGCTAACATTGCCCCTTATTCACACCTCCACCAAACCATCTGATCCAACAGTGACAGGTGTCACGAGGCCTTGGCATGCACTCTC	AATGACTGGCATCAGGGTAAGGTCCCCTTAACAAACACTCCTGTCCTGCTACGATGACTAGCTAACAGTTTTCTCATACTCTTATTTTCCCAAAACACAATTGCTGGATCTCAGCTCCAAATCAACTCTTCTAGGAAAGTGAAAAATTGCTGGATCTCAGCTCCCAAATCATATCTTCCAGGCAGAGCTAACATTGCCCCTTATTCACACCTCCACCAAACCATCTGATCCAACAGTGACAGGTGTCACGAGGCCTTGGCATGCACTCTC	mecp2promfrag2
shuffled2-TCF3wildtype-44fragment_1;mecp2prom_154097769-154098738_strand=-_start=1;end=270;length=270;source_length=970	0.077559	1	479	474	478	476	476.75	-0.130803	-0.0904922	-0.218842	-0.154569	-0.148677	[118, 119, 120, 121, 122, 124, 125, 127]	100-150	GCAGCCAAATCAGAATCAGGTTTTCTTGCTAAGCATAGAACTAACAGAAGGATCATTGAATGGATTGGATAATGACTGGCATCAGGGTAAGGTCCCCTTAACAAACACTCCTGTCCTGAACACCTGGTTAGCTAACAGTTTTCTCATACTCTTATTTTCCCAAAACACAATTGCTGGATCTCAGCTCCAAATCAACTCTTCTAGGAAAGTGAAAAATTGCTGGATCTCAGCTCCCAAATCATATCTTCCAGGCAGAGCTAACATTGCCCC	GCAGCCAAATCAGAATCAGGTTTTCTTGCTAAGCATAGAACTAACAGAAGGATCATTGAATGGATTGGATAATGACTGGCATCAGGGTAAGGTCCCCTTAACAAACACTCCTGTCCTGGTATACCAGCTAGCTAACAGTTTTCTCATACTCTTATTTTCCCAAAACACAATTGCTGGATCTCAGCTCCAAATCAACTCTTCTAGGAAAGTGAAAAATTGCTGGATCTCAGCTCCCAAATCATATCTTCCAGGCAGAGCTAACATTGCCCC	mecp2promfrag1
shuffled2-TCF3wildtype-76fragment_2;mecp2prom_154097769-154098738_strand=-_start=71;end=340;length=270;source_length=970	0.0846316	0.999995	555	551	554	552	553	0.0387936	-0.0829518	-0.0280256	-0.0132831	-0.0213667	[118, 119, 120, 121, 122, 124, 125, 127]	100-150	AATGACTGGCATCAGGGTAAGGTCCCCTTAACAAACACTCCTGTCCTGAACACCTGGTTAGCTAACAGTTTTCTCATACTCTTATTTTCCCAAAACACAATTGCTGGATCTCAGCTCCAAATCAACTCTTCTAGGAAAGTGAAAAATTGCTGGATCTCAGCTCCCAAATCATATCTTCCAGGCAGAGCTAACATTGCCCCTTATTCACACCTCCACCAAACCATCTGATCCAACAGTGACAGGTGTCACGAGGCCTTGGCATGCACTCTC	AATGACTGGCATCAGGGTAAGGTCCCCTTAACAAACACTCCTGTCCTGGTATACCAGCTAGCTAACAGTTTTCTCATACTCTTATTTTCCCAAAACACAATTGCTGGATCTCAGCTCCAAATCAACTCTTCTAGGAAAGTGAAAAATTGCTGGATCTCAGCTCCCAAATCATATCTTCCAGGCAGAGCTAACATTGCCCCTTATTCACACCTCCACCAAACCATCTGATCCAACAGTGACAGGTGTCACGAGGCCTTGGCATGCACTCTC	mecp2promfrag2
shuffled1-ZFP82wildtype-76fragment_2;mecp2prom_154097769-154098738_strand=-_start=71;end=340;length=270;source_length=970	0.124755	0.944138	153	150	154	153	152.5	-0.0727013	0.0905609	0.0328405	0.0243257	0.0187564	[137, 140, 141, 142, 146, 147, 148, 150, 153, 155]	100-150	AATGACTGGCATCAGGGTAAGGTCCCCTTAACAAACACTCCTGTCCTGAACACCTGGTTAGCTAACAGTTTTCTCATACTCTTATTTTCCCAAAACACAATTGCTGGATCTCAGCTCCAAATCAACTCTTCTAGGAAAGTGAAAAATTGCTGGATCTCAGCTCCCAAATCATATCTTCCAGGCAGAGCTAACATTGCCCCTTATTCACACCTCCACCAAACCATCTGATCCAACAGTGACAGGTGTCACGAGGCCTTGGCATGCACTCTC	AATGACTGGCATCAGGGTAAGGTCCCCTTAACAAACACTCCTGTCCTGAACACCTGGTTAGCTAACACTTCCATCAATTTTTTTTGTTCCCAAAACACAATTGCTGGATCTCAGCTCCAAATCAACTCTTCTAGGAAAGTGAAAAATTGCTGGATCTCAGCTCCCAAATCATATCTTCCAGGCAGAGCTAACATTGCCCCTTATTCACACCTCCACCAAACCATCTGATCCAACAGTGACAGGTGTCACGAGGCCTTGGCATGCACTCTC	mecp2promfrag2
shuffled2-MYOD1wildtype-76fragment_2;mecp2prom_154097769-154098738_strand=-_start=71;end=340;length=270;source_length=970	0.128254	0.922172	175	173	177	176	175.25	-0.0904994	-0.0757802	0.066761	0.188541	0.0222555	[118, 119, 121, 123, 124, 125, 126, 127, 128]	100-150	AATGACTGGCATCAGGGTAAGGTCCCCTTAACAAACACTCCTGTCCTGAACACCTGGTTAGCTAACAGTTTTCTCATACTCTTATTTTCCCAAAACACAATTGCTGGATCTCAGCTCCAAATCAACTCTTCTAGGAAAGTGAAAAATTGCTGGATCTCAGCTCCCAAATCATATCTTCCAGGCAGAGCTAACATTGCCCCTTATTCACACCTCCACCAAACCATCTGATCCAACAGTGACAGGTGTCACGAGGCCTTGGCATGCACTCTC	AATGACTGGCATCAGGGTAAGGTCCCCTTAACAAACACTCCTGTCCTGGGCTCACTTAAAGCTAACAGTTTTCTCATACTCTTATTTTCCCAAAACACAATTGCTGGATCTCAGCTCCAAATCAACTCTTCTAGGAAAGTGAAAAATTGCTGGATCTCAGCTCCCAAATCATATCTTCCAGGCAGAGCTAACATTGCCCCTTATTCACACCTCCACCAAACCATCTGATCCAACAGTGACAGGTGTCACGAGGCCTTGGCATGCACTCTC	mecp2promfrag2
shuffled1-ZNF418wildtype-44fragment_1;mecp2prom_154097769-154098738_strand=-_start=1;end=270;length=270;source_length=970	-0.441484	0.000273347	105	104	104	105	104.5	-0.641391	-0.533874	-0.729136	-0.766478	-0.66772	[145, 147, 148, 149, 150, 151, 152, 156, 157, 158, 159, 160, 161, 162, 163, 165, 168, 172, 174]	150-200	GCAGCCAAATCAGAATCAGGTTTTCTTGCTAAGCATAGAACTAACAGAAGGATCATTGAATGGATTGGATAATGACTGGCATCAGGGTAAGGTCCCCTTAACAAACACTCCTGTCCTGAACACCTGGTTAGCTAACAGTTTTCTCATACTCTTATTTTCCCAAAACACAATTGCTGGATCTCAGCTCCAAATCAACTCTTCTAGGAAAGTGAAAAATTGCTGGATCTCAGCTCCCAAATCATATCTTCCAGGCAGAGCTAACATTGCCCC	GCAGCCAAATCAGAATCAGGTTTTCTTGCTAAGCATAGAACTAACAGAAGGATCATTGAATGGATTGGATAATGACTGGCATCAGGGTAAGGTCCCCTTAACAAACACTCCTGTCCTGAACACCTGGTTAGCTAACAGTTTTCTCCTCTCACCATTAATTATTTAAACGATTCCAGGATCTCAGCTCCAAATCAACTCTTCTAGGAAAGTGAAAAATTGCTGGATCTCAGCTCCCAAATCATATCTTCCAGGCAGAGCTAACATTGCCCC	mecp2promfrag1
shuffled1-ZNF418wildtype-76fragment_2;mecp2prom_154097769-154098738_strand=-_start=71;end=340;length=270;source_length=970	-0.307053	0.00254774	154	152	151	153	152.5	-0.502134	-0.249294	-0.457658	-0.443119	-0.413051	[145, 147, 148, 149, 150, 151, 152, 156, 157, 158, 159, 160, 161, 162, 163, 165, 168, 172, 174]	150-200	AATGACTGGCATCAGGGTAAGGTCCCCTTAACAAACACTCCTGTCCTGAACACCTGGTTAGCTAACAGTTTTCTCATACTCTTATTTTCCCAAAACACAATTGCTGGATCTCAGCTCCAAATCAACTCTTCTAGGAAAGTGAAAAATTGCTGGATCTCAGCTCCCAAATCATATCTTCCAGGCAGAGCTAACATTGCCCCTTATTCACACCTCCACCAAACCATCTGATCCAACAGTGACAGGTGTCACGAGGCCTTGGCATGCACTCTC	AATGACTGGCATCAGGGTAAGGTCCCCTTAACAAACACTCCTGTCCTGAACACCTGGTTAGCTAACAGTTTTCTCCTCTCACCATTAATTATTTAAACGATTCCAGGATCTCAGCTCCAAATCAACTCTTCTAGGAAAGTGAAAAATTGCTGGATCTCAGCTCCCAAATCATATCTTCCAGGCAGAGCTAACATTGCCCCTTATTCACACCTCCACCAAACCATCTGATCCAACAGTGACAGGTGTCACGAGGCCTTGGCATGCACTCTC	mecp2promfrag2
shuffled2-ZNF418wildtype-75fragment_3;mecp2prom_154097769-154098738_strand=-_start=141;end=410;length=270;source_length=970	-0.580411	0.0967673	34	34	34	34	34	-0.0808097	-0.244771	-0.0262096	0.0962425	-0.063887	[146, 147, 148, 150, 151, 152, 153, 154, 156, 157, 159, 160, 161, 162, 163, 164, 165, 168, 169, 171, 172, 173]	150-200	TTCTCATACTCTTATTTTCCCAAAACACAATTGCTGGATCTCAGCTCCAAATCAACTCTTCTAGGAAAGTGAAAAATTGCTGGATCTCAGCTCCCAAATCATATCTTCCAGGCAGAGCTAACATTGCCCCTTATTCACACCTCCACCAAACCATCTGATCCAACAGTGACAGGTGTCACGAGGCCTTGGCATGCACTCTCTTCCCCCGCCAGAGTTCTGCGAAAGCCAGGGTTGCGATTTGTTGTCAGTTTATTCCCCGCCTCTATGAGA	TTCTCAACTTTAACATCACTTCCCTGACTTTAAATGGATCTCAGCTCCAAATCAACTCTTCTAGGAAAGTGAAAAATTGCTGGATCTCAGCTCCCAAATCATATCTTCCAGGCAGAGCTAACATTGCCCCTTATTCACACCTCCACCAAACCATCTGATCCAACAGTGACAGGTGTCACGAGGCCTTGGCATGCACTCTCTTCCCCCGCCAGAGTTCTGCGAAAGCCAGGGTTGCGATTTGTTGTCAGTTTATTCCCCGCCTCTATGAGA	mecp2promfrag3
shuffled2-ZNF45wildtype-76fragment_2;mecp2prom_154097769-154098738_strand=-_start=71;end=340;length=270;source_length=970	-0.207996	0.174414	234	233	235	233	233.75	-0.280391	-0.349949	-0.271152	-0.354486	-0.313995	[181, 183, 185, 186, 187, 188, 190, 191]	150-200	AATGACTGGCATCAGGGTAAGGTCCCCTTAACAAACACTCCTGTCCTGAACACCTGGTTAGCTAACAGTTTTCTCATACTCTTATTTTCCCAAAACACAATTGCTGGATCTCAGCTCCAAATCAACTCTTCTAGGAAAGTGAAAAATTGCTGGATCTCAGCTCCCAAATCATATCTTCCAGGCAGAGCTAACATTGCCCCTTATTCACACCTCCACCAAACCATCTGATCCAACAGTGACAGGTGTCACGAGGCCTTGGCATGCACTCTC	AATGACTGGCATCAGGGTAAGGTCCCCTTAACAAACACTCCTGTCCTGAACACCTGGTTAGCTAACAGTTTTCTCATACTCTTATTTTCCCAAAACACAATTGCTGGATCTAACCCGTTACACAACTCTTCTAGGAAAGTGAAAAATTGCTGGATCTCAGCTCCCAAATCATATCTTCCAGGCAGAGCTAACATTGCCCCTTATTCACACCTCCACCAAACCATCTGATCCAACAGTGACAGGTGTCACGAGGCCTTGGCATGCACTCTC	mecp2promfrag2
shuffled2-PRDM6wildtype-76fragment_2;mecp2prom_154097769-154098738_strand=-_start=71;end=340;length=270;source_length=970|1	-0.17121	0.469069	146	148	149	148	147.75	-0.242343	-0.0511771	-0.274331	-0.540981	-0.277208	[139, 144, 145, 147, 149, 150, 152, 153, 154, 155, 157, 158, 159]	150-200	AATGACTGGCATCAGGGTAAGGTCCCCTTAACAAACACTCCTGTCCTGAACACCTGGTTAGCTAACAGTTTTCTCATACTCTTATTTTCCCAAAACACAATTGCTGGATCTCAGCTCCAAATCAACTCTTCTAGGAAAGTGAAAAATTGCTGGATCTCAGCTCCCAAATCATATCTTCCAGGCAGAGCTAACATTGCCCCTTATTCACACCTCCACCAAACCATCTGATCCAACAGTGACAGGTGTCACGAGGCCTTGGCATGCACTCTC	AATGACTGGCATCAGGGTAAGGTCCCCTTAACAAACACTCCTGTCCTGAACACCTGGTTAGCTAACAGTATTCTTTTCCCTTATCCTATTCAAAACACAATTGCTGGATCTCAGCTCCAAATCAACTCTTCTAGGAAAGTGAAAAATTGCTGGATCTCAGCTCCCAAATCATATCTTCCAGGCAGAGCTAACATTGCCCCTTATTCACACCTCCACCAAACCATCTGATCCAACAGTGACAGGTGTCACGAGGCCTTGGCATGCACTCTC	mecp2promfrag2
shuffled2-ZNF45wildtype-44fragment_1;mecp2prom_154097769-154098738_strand=-_start=1;end=270;length=270;source_length=970	-0.206812	0.542104	112	109	110	110	110.25	-0.43458	-0.324146	-0.350478	-0.622985	-0.433047	[181, 183, 185, 186, 187, 188, 190, 191]	150-200	GCAGCCAAATCAGAATCAGGTTTTCTTGCTAAGCATAGAACTAACAGAAGGATCATTGAATGGATTGGATAATGACTGGCATCAGGGTAAGGTCCCCTTAACAAACACTCCTGTCCTGAACACCTGGTTAGCTAACAGTTTTCTCATACTCTTATTTTCCCAAAACACAATTGCTGGATCTCAGCTCCAAATCAACTCTTCTAGGAAAGTGAAAAATTGCTGGATCTCAGCTCCCAAATCATATCTTCCAGGCAGAGCTAACATTGCCCC	GCAGCCAAATCAGAATCAGGTTTTCTTGCTAAGCATAGAACTAACAGAAGGATCATTGAATGGATTGGATAATGACTGGCATCAGGGTAAGGTCCCCTTAACAAACACTCCTGTCCTGAACACCTGGTTAGCTAACAGTTTTCTCATACTCTTATTTTCCCAAAACACAATTGCTGGATCTAACCCGTTACACAACTCTTCTAGGAAAGTGAAAAATTGCTGGATCTCAGCTCCCAAATCATATCTTCCAGGCAGAGCTAACATTGCCCC	mecp2promfrag1
shuffled1-ZNF75Awildtype-75fragment_3;mecp2prom_154097769-154098738_strand=-_start=141;end=410;length=270;source_length=970	-0.402446	0.637203	12	12	13	13	12.5	0.0258503	0.208335	0.0983336	0.123793	0.114078	[152, 155, 159, 160, 161, 164]	150-200	TTCTCATACTCTTATTTTCCCAAAACACAATTGCTGGATCTCAGCTCCAAATCAACTCTTCTAGGAAAGTGAAAAATTGCTGGATCTCAGCTCCCAAATCATATCTTCCAGGCAGAGCTAACATTGCCCCTTATTCACACCTCCACCAAACCATCTGATCCAACAGTGACAGGTGTCACGAGGCCTTGGCATGCACTCTCTTCCCCCGCCAGAGTTCTGCGAAAGCCAGGGTTGCGATTTGTTGTCAGTTTATTCCCCGCCTCTATGAGA	TTCTCATACTCTAATCTTCTACAATCACAATTGCTGGATCTCAGCTCCAAATCAACTCTTCTAGGAAAGTGAAAAATTGCTGGATCTCAGCTCCCAAATCATATCTTCCAGGCAGAGCTAACATTGCCCCTTATTCACACCTCCACCAAACCATCTGATCCAACAGTGACAGGTGTCACGAGGCCTTGGCATGCACTCTCTTCCCCCGCCAGAGTTCTGCGAAAGCCAGGGTTGCGATTTGTTGTCAGTTTATTCCCCGCCTCTATGAGA	mecp2promfrag3
shuffled2-ZNF418wildtype-76fragment_2;mecp2prom_154097769-154098738_strand=-_start=71;end=340;length=270;source_length=970	-0.140801	0.811277	170	169	170	170	169.75	-0.28188	-0.272651	-0.241829	-0.190839	-0.2468	[146, 147, 148, 150, 151, 152, 153, 154, 156, 157, 159, 160, 161, 162, 163, 164, 165, 168, 169, 171, 172, 173]	150-200	AATGACTGGCATCAGGGTAAGGTCCCCTTAACAAACACTCCTGTCCTGAACACCTGGTTAGCTAACAGTTTTCTCATACTCTTATTTTCCCAAAACACAATTGCTGGATCTCAGCTCCAAATCAACTCTTCTAGGAAAGTGAAAAATTGCTGGATCTCAGCTCCCAAATCATATCTTCCAGGCAGAGCTAACATTGCCCCTTATTCACACCTCCACCAAACCATCTGATCCAACAGTGACAGGTGTCACGAGGCCTTGGCATGCACTCTC	AATGACTGGCATCAGGGTAAGGTCCCCTTAACAAACACTCCTGTCCTGAACACCTGGTTAGCTAACAGTTTTCTCAACTTTAACATCACTTCCCTGACTTTAAATGGATCTCAGCTCCAAATCAACTCTTCTAGGAAAGTGAAAAATTGCTGGATCTCAGCTCCCAAATCATATCTTCCAGGCAGAGCTAACATTGCCCCTTATTCACACCTCCACCAAACCATCTGATCCAACAGTGACAGGTGTCACGAGGCCTTGGCATGCACTCTC	mecp2promfrag2
shuffled2-ZNF418wildtype-44fragment_1;mecp2prom_154097769-154098738_strand=-_start=1;end=270;length=270;source_length=970	-0.14837	0.965294	109	109	109	108	108.75	-0.214138	-0.660816	-0.447686	-0.175782	-0.374605	[146, 147, 148, 150, 151, 152, 153, 154, 156, 157, 159, 160, 161, 162, 163, 164, 165, 168, 169, 171, 172, 173]	150-200	GCAGCCAAATCAGAATCAGGTTTTCTTGCTAAGCATAGAACTAACAGAAGGATCATTGAATGGATTGGATAATGACTGGCATCAGGGTAAGGTCCCCTTAACAAACACTCCTGTCCTGAACACCTGGTTAGCTAACAGTTTTCTCATACTCTTATTTTCCCAAAACACAATTGCTGGATCTCAGCTCCAAATCAACTCTTCTAGGAAAGTGAAAAATTGCTGGATCTCAGCTCCCAAATCATATCTTCCAGGCAGAGCTAACATTGCCCC	GCAGCCAAATCAGAATCAGGTTTTCTTGCTAAGCATAGAACTAACAGAAGGATCATTGAATGGATTGGATAATGACTGGCATCAGGGTAAGGTCCCCTTAACAAACACTCCTGTCCTGAACACCTGGTTAGCTAACAGTTTTCTCAACTTTAACATCACTTCCCTGACTTTAAATGGATCTCAGCTCCAAATCAACTCTTCTAGGAAAGTGAAAAATTGCTGGATCTCAGCTCCCAAATCATATCTTCCAGGCAGAGCTAACATTGCCCC	mecp2promfrag1
shuffled1-ZNF418wildtype-75fragment_3;mecp2prom_154097769-154098738_strand=-_start=141;end=410;length=270;source_length=970	-0.29913	0.980144	23	23	23	22	22.75	0.0394464	0.360985	0.0391331	0.430013	0.217394	[145, 147, 148, 149, 150, 151, 152, 156, 157, 158, 159, 160, 161, 162, 163, 165, 168, 172, 174]	150-200	TTCTCATACTCTTATTTTCCCAAAACACAATTGCTGGATCTCAGCTCCAAATCAACTCTTCTAGGAAAGTGAAAAATTGCTGGATCTCAGCTCCCAAATCATATCTTCCAGGCAGAGCTAACATTGCCCCTTATTCACACCTCCACCAAACCATCTGATCCAACAGTGACAGGTGTCACGAGGCCTTGGCATGCACTCTCTTCCCCCGCCAGAGTTCTGCGAAAGCCAGGGTTGCGATTTGTTGTCAGTTTATTCCCCGCCTCTATGAGA	TTCTCCTCTCACCATTAATTATTTAAACGATTCCAGGATCTCAGCTCCAAATCAACTCTTCTAGGAAAGTGAAAAATTGCTGGATCTCAGCTCCCAAATCATATCTTCCAGGCAGAGCTAACATTGCCCCTTATTCACACCTCCACCAAACCATCTGATCCAACAGTGACAGGTGTCACGAGGCCTTGGCATGCACTCTCTTCCCCCGCCAGAGTTCTGCGAAAGCCAGGGTTGCGATTTGTTGTCAGTTTATTCCCCGCCTCTATGAGA	mecp2promfrag3
shuffled1-ZNF45wildtype-44fragment_1;mecp2prom_154097769-154098738_strand=-_start=1;end=270;length=270;source_length=970	-0.141135	0.982834	108	107	108	107	107.5	-0.435497	-0.601165	0.0515742	-0.484396	-0.367371	[183, 184, 187, 188, 191]	150-200	GCAGCCAAATCAGAATCAGGTTTTCTTGCTAAGCATAGAACTAACAGAAGGATCATTGAATGGATTGGATAATGACTGGCATCAGGGTAAGGTCCCCTTAACAAACACTCCTGTCCTGAACACCTGGTTAGCTAACAGTTTTCTCATACTCTTATTTTCCCAAAACACAATTGCTGGATCTCAGCTCCAAATCAACTCTTCTAGGAAAGTGAAAAATTGCTGGATCTCAGCTCCCAAATCATATCTTCCAGGCAGAGCTAACATTGCCCC	GCAGCCAAATCAGAATCAGGTTTTCTTGCTAAGCATAGAACTAACAGAAGGATCATTGAATGGATTGGATAATGACTGGCATCAGGGTAAGGTCCCCTTAACAAACACTCCTGTCCTGAACACCTGGTTAGCTAACAGTTTTCTCATACTCTTATTTTCCCAAAACACAATTGCTGGATCTCAATTCGCAACCAACTCTTCTAGGAAAGTGAAAAATTGCTGGATCTCAGCTCCCAAATCATATCTTCCAGGCAGAGCTAACATTGCCCC	mecp2promfrag1
shuffled2-MYNNwildtype-75fragment_3;mecp2prom_154097769-154098738_strand=-_start=141;end=410;length=270;source_length=970	-0.29638	0.982896	21	21	21	21	21	-0.0423485	0.671926	0.231629	0.0193727	0.220145	[147, 148, 150, 152, 153, 156, 157]	150-200	TTCTCATACTCTTATTTTCCCAAAACACAATTGCTGGATCTCAGCTCCAAATCAACTCTTCTAGGAAAGTGAAAAATTGCTGGATCTCAGCTCCCAAATCATATCTTCCAGGCAGAGCTAACATTGCCCCTTATTCACACCTCCACCAAACCATCTGATCCAACAGTGACAGGTGTCACGAGGCCTTGGCATGCACTCTCTTCCCCCGCCAGAGTTCTGCGAAAGCCAGGGTTGCGATTTGTTGTCAGTTTATTCCCCGCCTCTATGAGA	TTCTCATTTTATCTTTCACCCAAAACACAATTGCTGGATCTCAGCTCCAAATCAACTCTTCTAGGAAAGTGAAAAATTGCTGGATCTCAGCTCCCAAATCATATCTTCCAGGCAGAGCTAACATTGCCCCTTATTCACACCTCCACCAAACCATCTGATCCAACAGTGACAGGTGTCACGAGGCCTTGGCATGCACTCTCTTCCCCCGCCAGAGTTCTGCGAAAGCCAGGGTTGCGATTTGTTGTCAGTTTATTCCCCGCCTCTATGAGA	mecp2promfrag3
shuffled1-ZNF222wildtype-44fragment_1;mecp2prom_154097769-154098738_strand=-_start=1;end=270;length=270;source_length=970	-0.135914	0.990735	112	113	112	114	112.75	-0.302707	-0.33165	-0.303385	-0.510855	-0.362149	[176, 177, 178, 180, 182, 183, 184]	150-200	GCAGCCAAATCAGAATCAGGTTTTCTTGCTAAGCATAGAACTAACAGAAGGATCATTGAATGGATTGGATAATGACTGGCATCAGGGTAAGGTCCCCTTAACAAACACTCCTGTCCTGAACACCTGGTTAGCTAACAGTTTTCTCATACTCTTATTTTCCCAAAACACAATTGCTGGATCTCAGCTCCAAATCAACTCTTCTAGGAAAGTGAAAAATTGCTGGATCTCAGCTCCCAAATCATATCTTCCAGGCAGAGCTAACATTGCCCC	GCAGCCAAATCAGAATCAGGTTTTCTTGCTAAGCATAGAACTAACAGAAGGATCATTGAATGGATTGGATAATGACTGGCATCAGGGTAAGGTCCCCTTAACAAACACTCCTGTCCTGAACACCTGGTTAGCTAACAGTTTTCTCATACTCTTATTTTCCCAAAACACAATTGCTGCTACGCGATTCCAAATCAACTCTTCTAGGAAAGTGAAAAATTGCTGGATCTCAGCTCCCAAATCATATCTTCCAGGCAGAGCTAACATTGCCCC	mecp2promfrag1
shuffled1-MYNNwildtype-44fragment_1;mecp2prom_154097769-154098738_strand=-_start=1;end=270;length=270;source_length=970	-0.13241	0.99417	109	107	109	108	108.25	-0.4356	-0.270613	-0.422385	-0.305986	-0.358646	[147, 148, 153, 154, 156, 157]	150-200	GCAGCCAAATCAGAATCAGGTTTTCTTGCTAAGCATAGAACTAACAGAAGGATCATTGAATGGATTGGATAATGACTGGCATCAGGGTAAGGTCCCCTTAACAAACACTCCTGTCCTGAACACCTGGTTAGCTAACAGTTTTCTCATACTCTTATTTTCCCAAAACACAATTGCTGGATCTCAGCTCCAAATCAACTCTTCTAGGAAAGTGAAAAATTGCTGGATCTCAGCTCCCAAATCATATCTTCCAGGCAGAGCTAACATTGCCCC	GCAGCCAAATCAGAATCAGGTTTTCTTGCTAAGCATAGAACTAACAGAAGGATCATTGAATGGATTGGATAATGACTGGCATCAGGGTAAGGTCCCCTTAACAAACACTCCTGTCCTGAACACCTGGTTAGCTAACAGTTTTCTCATTTTCTTTATACCCCAAAACACAATTGCTGGATCTCAGCTCCAAATCAACTCTTCTAGGAAAGTGAAAAATTGCTGGATCTCAGCTCCCAAATCATATCTTCCAGGCAGAGCTAACATTGCCCC	mecp2promfrag1
shuffled2-MYNNwildtype-44fragment_1;mecp2prom_154097769-154098738_strand=-_start=1;end=270;length=270;source_length=970	-0.125319	0.998003	97	95	97	97	96.5	-0.251559	-0.361883	-0.416661	-0.376116	-0.351555	[147, 148, 150, 152, 153, 156, 157]	150-200	GCAGCCAAATCAGAATCAGGTTTTCTTGCTAAGCATAGAACTAACAGAAGGATCATTGAATGGATTGGATAATGACTGGCATCAGGGTAAGGTCCCCTTAACAAACACTCCTGTCCTGAACACCTGGTTAGCTAACAGTTTTCTCATACTCTTATTTTCCCAAAACACAATTGCTGGATCTCAGCTCCAAATCAACTCTTCTAGGAAAGTGAAAAATTGCTGGATCTCAGCTCCCAAATCATATCTTCCAGGCAGAGCTAACATTGCCCC	GCAGCCAAATCAGAATCAGGTTTTCTTGCTAAGCATAGAACTAACAGAAGGATCATTGAATGGATTGGATAATGACTGGCATCAGGGTAAGGTCCCCTTAACAAACACTCCTGTCCTGAACACCTGGTTAGCTAACAGTTTTCTCATTTTATCTTTCACCCAAAACACAATTGCTGGATCTCAGCTCCAAATCAACTCTTCTAGGAAAGTGAAAAATTGCTGGATCTCAGCTCCCAAATCATATCTTCCAGGCAGAGCTAACATTGCCCC	mecp2promfrag1
shuffled1-ZNF75Awildtype-44fragment_1;mecp2prom_154097769-154098738_strand=-_start=1;end=270;length=270;source_length=970	-0.100322	0.999995	105	104	105	104	104.5	-0.135015	-0.301961	-0.469772	-0.39948	-0.326557	[152, 155, 159, 160, 161, 164]	150-200	GCAGCCAAATCAGAATCAGGTTTTCTTGCTAAGCATAGAACTAACAGAAGGATCATTGAATGGATTGGATAATGACTGGCATCAGGGTAAGGTCCCCTTAACAAACACTCCTGTCCTGAACACCTGGTTAGCTAACAGTTTTCTCATACTCTTATTTTCCCAAAACACAATTGCTGGATCTCAGCTCCAAATCAACTCTTCTAGGAAAGTGAAAAATTGCTGGATCTCAGCTCCCAAATCATATCTTCCAGGCAGAGCTAACATTGCCCC	GCAGCCAAATCAGAATCAGGTTTTCTTGCTAAGCATAGAACTAACAGAAGGATCATTGAATGGATTGGATAATGACTGGCATCAGGGTAAGGTCCCCTTAACAAACACTCCTGTCCTGAACACCTGGTTAGCTAACAGTTTTCTCATACTCTAATCTTCTACAATCACAATTGCTGGATCTCAGCTCCAAATCAACTCTTCTAGGAAAGTGAAAAATTGCTGGATCTCAGCTCCCAAATCATATCTTCCAGGCAGAGCTAACATTGCCCC	mecp2promfrag1
shuffled2-MYNNwildtype-76fragment_2;mecp2prom_154097769-154098738_strand=-_start=71;end=340;length=270;source_length=970	0.0844929	0.999995	213	212	215	214	213.5	-0.0132409	0.0971799	-0.104278	-0.0656823	-0.0215054	[147, 148, 150, 152, 153, 156, 157]	150-200	AATGACTGGCATCAGGGTAAGGTCCCCTTAACAAACACTCCTGTCCTGAACACCTGGTTAGCTAACAGTTTTCTCATACTCTTATTTTCCCAAAACACAATTGCTGGATCTCAGCTCCAAATCAACTCTTCTAGGAAAGTGAAAAATTGCTGGATCTCAGCTCCCAAATCATATCTTCCAGGCAGAGCTAACATTGCCCCTTATTCACACCTCCACCAAACCATCTGATCCAACAGTGACAGGTGTCACGAGGCCTTGGCATGCACTCTC	AATGACTGGCATCAGGGTAAGGTCCCCTTAACAAACACTCCTGTCCTGAACACCTGGTTAGCTAACAGTTTTCTCATTTTATCTTTCACCCAAAACACAATTGCTGGATCTCAGCTCCAAATCAACTCTTCTAGGAAAGTGAAAAATTGCTGGATCTCAGCTCCCAAATCATATCTTCCAGGCAGAGCTAACATTGCCCCTTATTCACACCTCCACCAAACCATCTGATCCAACAGTGACAGGTGTCACGAGGCCTTGGCATGCACTCTC	mecp2promfrag2
shuffled2-ZNF75Awildtype-76fragment_2;mecp2prom_154097769-154098738_strand=-_start=71;end=340;length=270;source_length=970	0.0789995	1	165	165	166	166	165.5	-0.0663343	-0.142831	-0.0518064	0.152976	-0.0269989	[151, 152, 153, 155, 157, 158, 159, 162, 163]	150-200	AATGACTGGCATCAGGGTAAGGTCCCCTTAACAAACACTCCTGTCCTGAACACCTGGTTAGCTAACAGTTTTCTCATACTCTTATTTTCCCAAAACACAATTGCTGGATCTCAGCTCCAAATCAACTCTTCTAGGAAAGTGAAAAATTGCTGGATCTCAGCTCCCAAATCATATCTTCCAGGCAGAGCTAACATTGCCCCTTATTCACACCTCCACCAAACCATCTGATCCAACAGTGACAGGTGTCACGAGGCCTTGGCATGCACTCTC	AATGACTGGCATCAGGGTAAGGTCCCCTTAACAAACACTCCTGTCCTGAACACCTGGTTAGCTAACAGTTTTCTCATACTCCCTTATATACATTACACAATTGCTGGATCTCAGCTCCAAATCAACTCTTCTAGGAAAGTGAAAAATTGCTGGATCTCAGCTCCCAAATCATATCTTCCAGGCAGAGCTAACATTGCCCCTTATTCACACCTCCACCAAACCATCTGATCCAACAGTGACAGGTGTCACGAGGCCTTGGCATGCACTCTC	mecp2promfrag2
shuffled2-ZNF222wildtype-44fragment_1;mecp2prom_154097769-154098738_strand=-_start=1;end=270;length=270;source_length=970	-0.092726	1	126	126	125	125	125.5	-0.119259	-0.41392	-0.497136	-0.245531	-0.318962	[176, 177, 178, 181, 183]	150-200	GCAGCCAAATCAGAATCAGGTTTTCTTGCTAAGCATAGAACTAACAGAAGGATCATTGAATGGATTGGATAATGACTGGCATCAGGGTAAGGTCCCCTTAACAAACACTCCTGTCCTGAACACCTGGTTAGCTAACAGTTTTCTCATACTCTTATTTTCCCAAAACACAATTGCTGGATCTCAGCTCCAAATCAACTCTTCTAGGAAAGTGAAAAATTGCTGGATCTCAGCTCCCAAATCATATCTTCCAGGCAGAGCTAACATTGCCCC	GCAGCCAAATCAGAATCAGGTTTTCTTGCTAAGCATAGAACTAACAGAAGGATCATTGAATGGATTGGATAATGACTGGCATCAGGGTAAGGTCCCCTTAACAAACACTCCTGTCCTGAACACCTGGTTAGCTAACAGTTTTCTCATACTCTTATTTTCCCAAAACACAATTGCTGCGGCTTAACTCCAAATCAACTCTTCTAGGAAAGTGAAAAATTGCTGGATCTCAGCTCCCAAATCATATCTTCCAGGCAGAGCTAACATTGCCCC	mecp2promfrag1
shuffled1-PRDM6wildtype-44fragment_1;mecp2prom_154097769-154098738_strand=-_start=1;end=270;length=270;source_length=970	-0.0503004	1	86	85	88	87	86.5	-0.340462	-0.0918623	-0.377191	-0.296628	-0.276536	[139, 142, 144, 147, 148, 149, 150, 151, 152, 153, 155, 158]	150-200	GCAGCCAAATCAGAATCAGGTTTTCTTGCTAAGCATAGAACTAACAGAAGGATCATTGAATGGATTGGATAATGACTGGCATCAGGGTAAGGTCCCCTTAACAAACACTCCTGTCCTGAACACCTGGTTAGCTAACAGTTTTCTCATACTCTTATTTTCCCAAAACACAATTGCTGGATCTCAGCTCCAAATCAACTCTTCTAGGAAAGTGAAAAATTGCTGGATCTCAGCTCCCAAATCATATCTTCCAGGCAGAGCTAACATTGCCCC	GCAGCCAAATCAGAATCAGGTTTTCTTGCTAAGCATAGAACTAACAGAAGGATCATTGAATGGATTGGATAATGACTGGCATCAGGGTAAGGTCCCCTTAACAAACACTCCTGTCCTGAACACCTGGTTAGCTAACAGTCTTTTTATCTATCCTTCTTACCAAAACACAATTGCTGGATCTCAGCTCCAAATCAACTCTTCTAGGAAAGTGAAAAATTGCTGGATCTCAGCTCCCAAATCATATCTTCCAGGCAGAGCTAACATTGCCCC	mecp2promfrag1
shuffled1-PRDM6wildtype-76fragment_2;mecp2prom_154097769-154098738_strand=-_start=71;end=340;length=270;source_length=970	0.0320226	1	181	180	181	180	180.5	-0.0140685	-0.0332011	-0.235673	-0.0129607	-0.0739757	[139, 142, 144, 147, 148, 149, 150, 151, 152, 153, 155, 158]	150-200	AATGACTGGCATCAGGGTAAGGTCCCCTTAACAAACACTCCTGTCCTGAACACCTGGTTAGCTAACAGTTTTCTCATACTCTTATTTTCCCAAAACACAATTGCTGGATCTCAGCTCCAAATCAACTCTTCTAGGAAAGTGAAAAATTGCTGGATCTCAGCTCCCAAATCATATCTTCCAGGCAGAGCTAACATTGCCCCTTATTCACACCTCCACCAAACCATCTGATCCAACAGTGACAGGTGTCACGAGGCCTTGGCATGCACTCTC	AATGACTGGCATCAGGGTAAGGTCCCCTTAACAAACACTCCTGTCCTGAACACCTGGTTAGCTAACAGTCTTTTTATCTATCCTTCTTACCAAAACACAATTGCTGGATCTCAGCTCCAAATCAACTCTTCTAGGAAAGTGAAAAATTGCTGGATCTCAGCTCCCAAATCATATCTTCCAGGCAGAGCTAACATTGCCCCTTATTCACACCTCCACCAAACCATCTGATCCAACAGTGACAGGTGTCACGAGGCCTTGGCATGCACTCTC	mecp2promfrag2
shuffled2-PRDM6wildtype-44fragment_1;mecp2prom_154097769-154098738_strand=-_start=1;end=270;length=270;source_length=970|1	-0.0296933	1	88	87	88	88	87.75	-0.356172	-0.101753	-0.237634	-0.328156	-0.255929	[139, 144, 145, 147, 149, 150, 152, 153, 154, 155, 157, 158, 159]	150-200	GCAGCCAAATCAGAATCAGGTTTTCTTGCTAAGCATAGAACTAACAGAAGGATCATTGAATGGATTGGATAATGACTGGCATCAGGGTAAGGTCCCCTTAACAAACACTCCTGTCCTGAACACCTGGTTAGCTAACAGTTTTCTCATACTCTTATTTTCCCAAAACACAATTGCTGGATCTCAGCTCCAAATCAACTCTTCTAGGAAAGTGAAAAATTGCTGGATCTCAGCTCCCAAATCATATCTTCCAGGCAGAGCTAACATTGCCCC	GCAGCCAAATCAGAATCAGGTTTTCTTGCTAAGCATAGAACTAACAGAAGGATCATTGAATGGATTGGATAATGACTGGCATCAGGGTAAGGTCCCCTTAACAAACACTCCTGTCCTGAACACCTGGTTAGCTAACAGTATTCTTTTCCCTTATCCTATTCAAAACACAATTGCTGGATCTCAGCTCCAAATCAACTCTTCTAGGAAAGTGAAAAATTGCTGGATCTCAGCTCCCAAATCATATCTTCCAGGCAGAGCTAACATTGCCCC	mecp2promfrag1
shuffled1-MYNNwildtype-76fragment_2;mecp2prom_154097769-154098738_strand=-_start=71;end=340;length=270;source_length=970	0.0636503	1	185	182	184	187	184.5	-0.0754014	0.0965113	-0.156568	-0.0339342	-0.042348	[147, 148, 153, 154, 156, 157]	150-200	AATGACTGGCATCAGGGTAAGGTCCCCTTAACAAACACTCCTGTCCTGAACACCTGGTTAGCTAACAGTTTTCTCATACTCTTATTTTCCCAAAACACAATTGCTGGATCTCAGCTCCAAATCAACTCTTCTAGGAAAGTGAAAAATTGCTGGATCTCAGCTCCCAAATCATATCTTCCAGGCAGAGCTAACATTGCCCCTTATTCACACCTCCACCAAACCATCTGATCCAACAGTGACAGGTGTCACGAGGCCTTGGCATGCACTCTC	AATGACTGGCATCAGGGTAAGGTCCCCTTAACAAACACTCCTGTCCTGAACACCTGGTTAGCTAACAGTTTTCTCATTTTCTTTATACCCCAAAACACAATTGCTGGATCTCAGCTCCAAATCAACTCTTCTAGGAAAGTGAAAAATTGCTGGATCTCAGCTCCCAAATCATATCTTCCAGGCAGAGCTAACATTGCCCCTTATTCACACCTCCACCAAACCATCTGATCCAACAGTGACAGGTGTCACGAGGCCTTGGCATGCACTCTC	mecp2promfrag2
shuffled1-MYNNwildtype-75fragment_3;mecp2prom_154097769-154098738_strand=-_start=141;end=410;length=270;source_length=970	-0.120759	1	18	18	18	18	18	0.802183	0.123669	0.60376	0.0534496	0.395765	[147, 148, 153, 154, 156, 157]	150-200	TTCTCATACTCTTATTTTCCCAAAACACAATTGCTGGATCTCAGCTCCAAATCAACTCTTCTAGGAAAGTGAAAAATTGCTGGATCTCAGCTCCCAAATCATATCTTCCAGGCAGAGCTAACATTGCCCCTTATTCACACCTCCACCAAACCATCTGATCCAACAGTGACAGGTGTCACGAGGCCTTGGCATGCACTCTCTTCCCCCGCCAGAGTTCTGCGAAAGCCAGGGTTGCGATTTGTTGTCAGTTTATTCCCCGCCTCTATGAGA	TTCTCATTTTCTTTATACCCCAAAACACAATTGCTGGATCTCAGCTCCAAATCAACTCTTCTAGGAAAGTGAAAAATTGCTGGATCTCAGCTCCCAAATCATATCTTCCAGGCAGAGCTAACATTGCCCCTTATTCACACCTCCACCAAACCATCTGATCCAACAGTGACAGGTGTCACGAGGCCTTGGCATGCACTCTCTTCCCCCGCCAGAGTTCTGCGAAAGCCAGGGTTGCGATTTGTTGTCAGTTTATTCCCCGCCTCTATGAGA	mecp2promfrag3
shuffled2-ZNF75Awildtype-44fragment_1;mecp2prom_154097769-154098738_strand=-_start=1;end=270;length=270;source_length=970	0.0188909	1	139	137	139	138	138.25	0.0664665	-0.315079	-0.388091	-0.192676	-0.207345	[151, 152, 153, 155, 157, 158, 159, 162, 163]	150-200	GCAGCCAAATCAGAATCAGGTTTTCTTGCTAAGCATAGAACTAACAGAAGGATCATTGAATGGATTGGATAATGACTGGCATCAGGGTAAGGTCCCCTTAACAAACACTCCTGTCCTGAACACCTGGTTAGCTAACAGTTTTCTCATACTCTTATTTTCCCAAAACACAATTGCTGGATCTCAGCTCCAAATCAACTCTTCTAGGAAAGTGAAAAATTGCTGGATCTCAGCTCCCAAATCATATCTTCCAGGCAGAGCTAACATTGCCCC	GCAGCCAAATCAGAATCAGGTTTTCTTGCTAAGCATAGAACTAACAGAAGGATCATTGAATGGATTGGATAATGACTGGCATCAGGGTAAGGTCCCCTTAACAAACACTCCTGTCCTGAACACCTGGTTAGCTAACAGTTTTCTCATACTCCCTTATATACATTACACAATTGCTGGATCTCAGCTCCAAATCAACTCTTCTAGGAAAGTGAAAAATTGCTGGATCTCAGCTCCCAAATCATATCTTCCAGGCAGAGCTAACATTGCCCC	mecp2promfrag1
shuffled2-ZNF75Awildtype-75fragment_3;mecp2prom_154097769-154098738_strand=-_start=141;end=410;length=270;source_length=970	0.16581	1	12	12	12	12	12	0.845813	0.346453	0.677914	0.85916	0.682335	[151, 152, 153, 155, 157, 158, 159, 162, 163]	150-200	TTCTCATACTCTTATTTTCCCAAAACACAATTGCTGGATCTCAGCTCCAAATCAACTCTTCTAGGAAAGTGAAAAATTGCTGGATCTCAGCTCCCAAATCATATCTTCCAGGCAGAGCTAACATTGCCCCTTATTCACACCTCCACCAAACCATCTGATCCAACAGTGACAGGTGTCACGAGGCCTTGGCATGCACTCTCTTCCCCCGCCAGAGTTCTGCGAAAGCCAGGGTTGCGATTTGTTGTCAGTTTATTCCCCGCCTCTATGAGA	TTCTCATACTCCCTTATATACATTACACAATTGCTGGATCTCAGCTCCAAATCAACTCTTCTAGGAAAGTGAAAAATTGCTGGATCTCAGCTCCCAAATCATATCTTCCAGGCAGAGCTAACATTGCCCCTTATTCACACCTCCACCAAACCATCTGATCCAACAGTGACAGGTGTCACGAGGCCTTGGCATGCACTCTCTTCCCCCGCCAGAGTTCTGCGAAAGCCAGGGTTGCGATTTGTTGTCAGTTTATTCCCCGCCTCTATGAGA	mecp2promfrag3
shuffled1-ZNF75Awildtype-76fragment_2;mecp2prom_154097769-154098738_strand=-_start=71;end=340;length=270;source_length=970	-0.034424	1	168	169	169	167	168.25	-0.193847	-0.147732	-0.0977084	-0.122402	-0.140422	[152, 155, 159, 160, 161, 164]	150-200	AATGACTGGCATCAGGGTAAGGTCCCCTTAACAAACACTCCTGTCCTGAACACCTGGTTAGCTAACAGTTTTCTCATACTCTTATTTTCCCAAAACACAATTGCTGGATCTCAGCTCCAAATCAACTCTTCTAGGAAAGTGAAAAATTGCTGGATCTCAGCTCCCAAATCATATCTTCCAGGCAGAGCTAACATTGCCCCTTATTCACACCTCCACCAAACCATCTGATCCAACAGTGACAGGTGTCACGAGGCCTTGGCATGCACTCTC	AATGACTGGCATCAGGGTAAGGTCCCCTTAACAAACACTCCTGTCCTGAACACCTGGTTAGCTAACAGTTTTCTCATACTCTAATCTTCTACAATCACAATTGCTGGATCTCAGCTCCAAATCAACTCTTCTAGGAAAGTGAAAAATTGCTGGATCTCAGCTCCCAAATCATATCTTCCAGGCAGAGCTAACATTGCCCCTTATTCACACCTCCACCAAACCATCTGATCCAACAGTGACAGGTGTCACGAGGCCTTGGCATGCACTCTC	mecp2promfrag2
shuffled1-ZNF222wildtype-76fragment_2;mecp2prom_154097769-154098738_strand=-_start=71;end=340;length=270;source_length=970	-0.0589728	1	163	160	164	163	162.5	-0.248438	-0.116037	-0.0716258	-0.223784	-0.164971	[176, 177, 178, 180, 182, 183, 184]	150-200	AATGACTGGCATCAGGGTAAGGTCCCCTTAACAAACACTCCTGTCCTGAACACCTGGTTAGCTAACAGTTTTCTCATACTCTTATTTTCCCAAAACACAATTGCTGGATCTCAGCTCCAAATCAACTCTTCTAGGAAAGTGAAAAATTGCTGGATCTCAGCTCCCAAATCATATCTTCCAGGCAGAGCTAACATTGCCCCTTATTCACACCTCCACCAAACCATCTGATCCAACAGTGACAGGTGTCACGAGGCCTTGGCATGCACTCTC	AATGACTGGCATCAGGGTAAGGTCCCCTTAACAAACACTCCTGTCCTGAACACCTGGTTAGCTAACAGTTTTCTCATACTCTTATTTTCCCAAAACACAATTGCTGCTACGCGATTCCAAATCAACTCTTCTAGGAAAGTGAAAAATTGCTGGATCTCAGCTCCCAAATCATATCTTCCAGGCAGAGCTAACATTGCCCCTTATTCACACCTCCACCAAACCATCTGATCCAACAGTGACAGGTGTCACGAGGCCTTGGCATGCACTCTC	mecp2promfrag2
shuffled1-ZNF222wildtype-75fragment_3;mecp2prom_154097769-154098738_strand=-_start=141;end=410;length=270;source_length=970	-0.172919	1	25	25	25	25	25	0.131549	0.211917	0.584425	0.446532	0.343606	[176, 177, 178, 180, 182, 183, 184]	150-200	TTCTCATACTCTTATTTTCCCAAAACACAATTGCTGGATCTCAGCTCCAAATCAACTCTTCTAGGAAAGTGAAAAATTGCTGGATCTCAGCTCCCAAATCATATCTTCCAGGCAGAGCTAACATTGCCCCTTATTCACACCTCCACCAAACCATCTGATCCAACAGTGACAGGTGTCACGAGGCCTTGGCATGCACTCTCTTCCCCCGCCAGAGTTCTGCGAAAGCCAGGGTTGCGATTTGTTGTCAGTTTATTCCCCGCCTCTATGAGA	TTCTCATACTCTTATTTTCCCAAAACACAATTGCTGCTACGCGATTCCAAATCAACTCTTCTAGGAAAGTGAAAAATTGCTGGATCTCAGCTCCCAAATCATATCTTCCAGGCAGAGCTAACATTGCCCCTTATTCACACCTCCACCAAACCATCTGATCCAACAGTGACAGGTGTCACGAGGCCTTGGCATGCACTCTCTTCCCCCGCCAGAGTTCTGCGAAAGCCAGGGTTGCGATTTGTTGTCAGTTTATTCCCCGCCTCTATGAGA	mecp2promfrag3
shuffled2-ZNF222wildtype-76fragment_2;mecp2prom_154097769-154098738_strand=-_start=71;end=340;length=270;source_length=970	-0.0113603	1	139	139	138	139	138.75	-0.0480952	0.0647956	-0.228614	-0.257521	-0.117359	[176, 177, 178, 181, 183]	150-200	AATGACTGGCATCAGGGTAAGGTCCCCTTAACAAACACTCCTGTCCTGAACACCTGGTTAGCTAACAGTTTTCTCATACTCTTATTTTCCCAAAACACAATTGCTGGATCTCAGCTCCAAATCAACTCTTCTAGGAAAGTGAAAAATTGCTGGATCTCAGCTCCCAAATCATATCTTCCAGGCAGAGCTAACATTGCCCCTTATTCACACCTCCACCAAACCATCTGATCCAACAGTGACAGGTGTCACGAGGCCTTGGCATGCACTCTC	AATGACTGGCATCAGGGTAAGGTCCCCTTAACAAACACTCCTGTCCTGAACACCTGGTTAGCTAACAGTTTTCTCATACTCTTATTTTCCCAAAACACAATTGCTGCGGCTTAACTCCAAATCAACTCTTCTAGGAAAGTGAAAAATTGCTGGATCTCAGCTCCCAAATCATATCTTCCAGGCAGAGCTAACATTGCCCCTTATTCACACCTCCACCAAACCATCTGATCCAACAGTGACAGGTGTCACGAGGCCTTGGCATGCACTCTC	mecp2promfrag2
shuffled2-ZNF222wildtype-75fragment_3;mecp2prom_154097769-154098738_strand=-_start=141;end=410;length=270;source_length=970	-0.104875	1	21	21	21	21	21	0.554308	0.391771	0.204326	0.496194	0.411649	[176, 177, 178, 181, 183]	150-200	TTCTCATACTCTTATTTTCCCAAAACACAATTGCTGGATCTCAGCTCCAAATCAACTCTTCTAGGAAAGTGAAAAATTGCTGGATCTCAGCTCCCAAATCATATCTTCCAGGCAGAGCTAACATTGCCCCTTATTCACACCTCCACCAAACCATCTGATCCAACAGTGACAGGTGTCACGAGGCCTTGGCATGCACTCTCTTCCCCCGCCAGAGTTCTGCGAAAGCCAGGGTTGCGATTTGTTGTCAGTTTATTCCCCGCCTCTATGAGA	TTCTCATACTCTTATTTTCCCAAAACACAATTGCTGCGGCTTAACTCCAAATCAACTCTTCTAGGAAAGTGAAAAATTGCTGGATCTCAGCTCCCAAATCATATCTTCCAGGCAGAGCTAACATTGCCCCTTATTCACACCTCCACCAAACCATCTGATCCAACAGTGACAGGTGTCACGAGGCCTTGGCATGCACTCTCTTCCCCCGCCAGAGTTCTGCGAAAGCCAGGGTTGCGATTTGTTGTCAGTTTATTCCCCGCCTCTATGAGA	mecp2promfrag3
shuffled2-ZNF45wildtype-75fragment_3;mecp2prom_154097769-154098738_strand=-_start=141;end=410;length=270;source_length=970	0.158683	1	20	20	20	20	20	0.727806	0.287914	0.912376	0.772732	0.675207	[181, 183, 185, 186, 187, 188, 190, 191]	150-200	TTCTCATACTCTTATTTTCCCAAAACACAATTGCTGGATCTCAGCTCCAAATCAACTCTTCTAGGAAAGTGAAAAATTGCTGGATCTCAGCTCCCAAATCATATCTTCCAGGCAGAGCTAACATTGCCCCTTATTCACACCTCCACCAAACCATCTGATCCAACAGTGACAGGTGTCACGAGGCCTTGGCATGCACTCTCTTCCCCCGCCAGAGTTCTGCGAAAGCCAGGGTTGCGATTTGTTGTCAGTTTATTCCCCGCCTCTATGAGA	TTCTCATACTCTTATTTTCCCAAAACACAATTGCTGGATCTAACCCGTTACACAACTCTTCTAGGAAAGTGAAAAATTGCTGGATCTCAGCTCCCAAATCATATCTTCCAGGCAGAGCTAACATTGCCCCTTATTCACACCTCCACCAAACCATCTGATCCAACAGTGACAGGTGTCACGAGGCCTTGGCATGCACTCTCTTCCCCCGCCAGAGTTCTGCGAAAGCCAGGGTTGCGATTTGTTGTCAGTTTATTCCCCGCCTCTATGAGA	mecp2promfrag3
shuffled1-ZNF45wildtype-76fragment_2;mecp2prom_154097769-154098738_strand=-_start=71;end=340;length=270;source_length=970	0.0659219	1	202	199	201	201	200.75	0.0100794	-0.125832	0.0641335	-0.108686	-0.0400764	[183, 184, 187, 188, 191]	150-200	AATGACTGGCATCAGGGTAAGGTCCCCTTAACAAACACTCCTGTCCTGAACACCTGGTTAGCTAACAGTTTTCTCATACTCTTATTTTCCCAAAACACAATTGCTGGATCTCAGCTCCAAATCAACTCTTCTAGGAAAGTGAAAAATTGCTGGATCTCAGCTCCCAAATCATATCTTCCAGGCAGAGCTAACATTGCCCCTTATTCACACCTCCACCAAACCATCTGATCCAACAGTGACAGGTGTCACGAGGCCTTGGCATGCACTCTC	AATGACTGGCATCAGGGTAAGGTCCCCTTAACAAACACTCCTGTCCTGAACACCTGGTTAGCTAACAGTTTTCTCATACTCTTATTTTCCCAAAACACAATTGCTGGATCTCAATTCGCAACCAACTCTTCTAGGAAAGTGAAAAATTGCTGGATCTCAGCTCCCAAATCATATCTTCCAGGCAGAGCTAACATTGCCCCTTATTCACACCTCCACCAAACCATCTGATCCAACAGTGACAGGTGTCACGAGGCCTTGGCATGCACTCTC	mecp2promfrag2
shuffled1-ZNF45wildtype-75fragment_3;mecp2prom_154097769-154098738_strand=-_start=141;end=410;length=270;source_length=970	-0.0995566	1	17	17	17	17	17	0.448645	0.510569	0.130076	0.578581	0.416968	[183, 184, 187, 188, 191]	150-200	TTCTCATACTCTTATTTTCCCAAAACACAATTGCTGGATCTCAGCTCCAAATCAACTCTTCTAGGAAAGTGAAAAATTGCTGGATCTCAGCTCCCAAATCATATCTTCCAGGCAGAGCTAACATTGCCCCTTATTCACACCTCCACCAAACCATCTGATCCAACAGTGACAGGTGTCACGAGGCCTTGGCATGCACTCTCTTCCCCCGCCAGAGTTCTGCGAAAGCCAGGGTTGCGATTTGTTGTCAGTTTATTCCCCGCCTCTATGAGA	TTCTCATACTCTTATTTTCCCAAAACACAATTGCTGGATCTCAATTCGCAACCAACTCTTCTAGGAAAGTGAAAAATTGCTGGATCTCAGCTCCCAAATCATATCTTCCAGGCAGAGCTAACATTGCCCCTTATTCACACCTCCACCAAACCATCTGATCCAACAGTGACAGGTGTCACGAGGCCTTGGCATGCACTCTCTTCCCCCGCCAGAGTTCTGCGAAAGCCAGGGTTGCGATTTGTTGTCAGTTTATTCCCCGCCTCTATGAGA	mecp2promfrag3
shuffled2-ZNF45wildtype-44fragment_1;mecp2prom_154097769-154098738_strand=-_start=1;end=270;length=270;source_length=970|1	-0.44791	0.000236871	117	116	113	114	115	-0.888142	-0.536596	-0.721441	-0.550402	-0.674145	[227, 229, 231, 232, 233, 234, 235, 236]	200-250	GCAGCCAAATCAGAATCAGGTTTTCTTGCTAAGCATAGAACTAACAGAAGGATCATTGAATGGATTGGATAATGACTGGCATCAGGGTAAGGTCCCCTTAACAAACACTCCTGTCCTGAACACCTGGTTAGCTAACAGTTTTCTCATACTCTTATTTTCCCAAAACACAATTGCTGGATCTCAGCTCCAAATCAACTCTTCTAGGAAAGTGAAAAATTGCTGGATCTCAGCTCCCAAATCATATCTTCCAGGCAGAGCTAACATTGCCCC	GCAGCCAAATCAGAATCAGGTTTTCTTGCTAAGCATAGAACTAACAGAAGGATCATTGAATGGATTGGATAATGACTGGCATCAGGGTAAGGTCCCCTTAACAAACACTCCTGTCCTGAACACCTGGTTAGCTAACAGTTTTCTCATACTCTTATTTTCCCAAAACACAATTGCTGGATCTCAGCTCCAAATCAACTCTTCTAGGAAAGTGAAAAATTGCTGGATCTAACCCGTACCATCATATCTTCCAGGCAGAGCTAACATTGCCCC	mecp2promfrag1
shuffled2-ZNF45wildtype-76fragment_2;mecp2prom_154097769-154098738_strand=-_start=71;end=340;length=270;source_length=970|1	-0.270709	0.0154761	141	140	142	140	140.75	-0.152014	-0.451678	-0.333857	-0.569278	-0.376707	[227, 229, 231, 232, 233, 234, 235, 236]	200-250	AATGACTGGCATCAGGGTAAGGTCCCCTTAACAAACACTCCTGTCCTGAACACCTGGTTAGCTAACAGTTTTCTCATACTCTTATTTTCCCAAAACACAATTGCTGGATCTCAGCTCCAAATCAACTCTTCTAGGAAAGTGAAAAATTGCTGGATCTCAGCTCCCAAATCATATCTTCCAGGCAGAGCTAACATTGCCCCTTATTCACACCTCCACCAAACCATCTGATCCAACAGTGACAGGTGTCACGAGGCCTTGGCATGCACTCTC	AATGACTGGCATCAGGGTAAGGTCCCCTTAACAAACACTCCTGTCCTGAACACCTGGTTAGCTAACAGTTTTCTCATACTCTTATTTTCCCAAAACACAATTGCTGGATCTCAGCTCCAAATCAACTCTTCTAGGAAAGTGAAAAATTGCTGGATCTAACCCGTACCATCATATCTTCCAGGCAGAGCTAACATTGCCCCTTATTCACACCTCCACCAAACCATCTGATCCAACAGTGACAGGTGTCACGAGGCCTTGGCATGCACTCTC	mecp2promfrag2
shuffled1-ZNF45wildtype-44fragment_1;mecp2prom_154097769-154098738_strand=-_start=1;end=270;length=270;source_length=970|1	-0.295807	0.0758447	179	175	179	178	177.75	-0.641106	-0.592897	-0.393131	-0.461035	-0.522042	[229, 230, 233, 237]	200-250	GCAGCCAAATCAGAATCAGGTTTTCTTGCTAAGCATAGAACTAACAGAAGGATCATTGAATGGATTGGATAATGACTGGCATCAGGGTAAGGTCCCCTTAACAAACACTCCTGTCCTGAACACCTGGTTAGCTAACAGTTTTCTCATACTCTTATTTTCCCAAAACACAATTGCTGGATCTCAGCTCCAAATCAACTCTTCTAGGAAAGTGAAAAATTGCTGGATCTCAGCTCCCAAATCATATCTTCCAGGCAGAGCTAACATTGCCCC	GCAGCCAAATCAGAATCAGGTTTTCTTGCTAAGCATAGAACTAACAGAAGGATCATTGAATGGATTGGATAATGACTGGCATCAGGGTAAGGTCCCCTTAACAAACACTCCTGTCCTGAACACCTGGTTAGCTAACAGTTTTCTCATACTCTTATTTTCCCAAAACACAATTGCTGGATCTCAGCTCCAAATCAACTCTTCTAGGAAAGTGAAAAATTGCTGGATCTCACATCGCAACTCATATCTTCCAGGCAGAGCTAACATTGCCCC	mecp2promfrag1
shuffled1-ZNF222wildtype-44fragment_1;mecp2prom_154097769-154098738_strand=-_start=1;end=270;length=270;source_length=970|1	-0.292309	0.083399	109	110	110	106	108.75	-0.364976	-0.619129	-0.517467	-0.572606	-0.518544	[222, 223, 224, 226, 228, 229, 230]	200-250	GCAGCCAAATCAGAATCAGGTTTTCTTGCTAAGCATAGAACTAACAGAAGGATCATTGAATGGATTGGATAATGACTGGCATCAGGGTAAGGTCCCCTTAACAAACACTCCTGTCCTGAACACCTGGTTAGCTAACAGTTTTCTCATACTCTTATTTTCCCAAAACACAATTGCTGGATCTCAGCTCCAAATCAACTCTTCTAGGAAAGTGAAAAATTGCTGGATCTCAGCTCCCAAATCATATCTTCCAGGCAGAGCTAACATTGCCCC	GCAGCCAAATCAGAATCAGGTTTTCTTGCTAAGCATAGAACTAACAGAAGGATCATTGAATGGATTGGATAATGACTGGCATCAGGGTAAGGTCCCCTTAACAAACACTCCTGTCCTGAACACCTGGTTAGCTAACAGTTTTCTCATACTCTTATTTTCCCAAAACACAATTGCTGGATCTCAGCTCCAAATCAACTCTTCTAGGAAAGTGAAAAATTGCTGCTACGCGATTCCCAAATCATATCTTCCAGGCAGAGCTAACATTGCCCC	mecp2promfrag1
shuffled1-ZNF45wildtype-75fragment_4;mecp2prom_154097769-154098738_strand=-_start=211;end=480;length=270;source_length=970	-0.415152	0.118793	27	27	27	27	27	-0.190719	-0.0117253	-0.200268	-0.384581	-0.196823	[229, 230, 233, 237]	200-250	GAAAAATTGCTGGATCTCAGCTCCCAAATCATATCTTCCAGGCAGAGCTAACATTGCCCCTTATTCACACCTCCACCAAACCATCTGATCCAACAGTGACAGGTGTCACGAGGCCTTGGCATGCACTCTCTTCCCCCGCCAGAGTTCTGCGAAAGCCAGGGTTGCGATTTGTTGTCAGTTTATTCCCCGCCTCTATGAGAGTGTGAGCACTGGGCAGGCTCGGATGAAATAATGCATTGAGTAGGCCTCTGAAACCAAGGCCCCTCAGCT	GAAAAATTGCTGGATCTCACATCGCAACTCATATCTTCCAGGCAGAGCTAACATTGCCCCTTATTCACACCTCCACCAAACCATCTGATCCAACAGTGACAGGTGTCACGAGGCCTTGGCATGCACTCTCTTCCCCCGCCAGAGTTCTGCGAAAGCCAGGGTTGCGATTTGTTGTCAGTTTATTCCCCGCCTCTATGAGAGTGTGAGCACTGGGCAGGCTCGGATGAAATAATGCATTGAGTAGGCCTCTGAAACCAAGGCCCCTCAGCT	mecp2promfrag4
shuffled2-ZNF222wildtype-44fragment_1;mecp2prom_154097769-154098738_strand=-_start=1;end=270;length=270;source_length=970|1	-0.270756	0.145587	131	132	132	132	131.75	-0.573638	-0.299644	-0.476769	-0.637916	-0.496992	[222, 223, 224, 227, 229]	200-250	GCAGCCAAATCAGAATCAGGTTTTCTTGCTAAGCATAGAACTAACAGAAGGATCATTGAATGGATTGGATAATGACTGGCATCAGGGTAAGGTCCCCTTAACAAACACTCCTGTCCTGAACACCTGGTTAGCTAACAGTTTTCTCATACTCTTATTTTCCCAAAACACAATTGCTGGATCTCAGCTCCAAATCAACTCTTCTAGGAAAGTGAAAAATTGCTGGATCTCAGCTCCCAAATCATATCTTCCAGGCAGAGCTAACATTGCCCC	GCAGCCAAATCAGAATCAGGTTTTCTTGCTAAGCATAGAACTAACAGAAGGATCATTGAATGGATTGGATAATGACTGGCATCAGGGTAAGGTCCCCTTAACAAACACTCCTGTCCTGAACACCTGGTTAGCTAACAGTTTTCTCATACTCTTATTTTCCCAAAACACAATTGCTGGATCTCAGCTCCAAATCAACTCTTCTAGGAAAGTGAAAAATTGCTGCGGCTTAACTCCCAAATCATATCTTCCAGGCAGAGCTAACATTGCCCC	mecp2promfrag1
shuffled2-IRF2wildtype-76fragment_2;mecp2prom_154097769-154098738_strand=-_start=71;end=340;length=270;source_length=970	0.186485	0.324833	118	118	118	117	117.75	-0.0762261	0.22001	0.00809891	0.170063	0.0804865	[203, 204, 205, 206, 207, 208, 209, 210, 214]	200-250	AATGACTGGCATCAGGGTAAGGTCCCCTTAACAAACACTCCTGTCCTGAACACCTGGTTAGCTAACAGTTTTCTCATACTCTTATTTTCCCAAAACACAATTGCTGGATCTCAGCTCCAAATCAACTCTTCTAGGAAAGTGAAAAATTGCTGGATCTCAGCTCCCAAATCATATCTTCCAGGCAGAGCTAACATTGCCCCTTATTCACACCTCCACCAAACCATCTGATCCAACAGTGACAGGTGTCACGAGGCCTTGGCATGCACTCTC	AATGACTGGCATCAGGGTAAGGTCCCCTTAACAAACACTCCTGTCCTGAACACCTGGTTAGCTAACAGTTTTCTCATACTCTTATTTTCCCAAAACACAATTGCTGGATCTCAGCTCCAAATCAACTCTTCTAAAGGGAATAAAGATTGCTGGATCTCAGCTCCCAAATCATATCTTCCAGGCAGAGCTAACATTGCCCCTTATTCACACCTCCACCAAACCATCTGATCCAACAGTGACAGGTGTCACGAGGCCTTGGCATGCACTCTC	mecp2promfrag2
shuffled1-ZNF436wildtype-75fragment_4;mecp2prom_154097769-154098738_strand=-_start=211;end=480;length=270;source_length=970	-0.333033	0.418474	40	40	40	40	40	-0.0502569	-0.108924	-0.20609	-0.093549	-0.114705	[243, 244, 245, 246, 247, 248, 251, 253, 255, 256, 257]	200-250	GAAAAATTGCTGGATCTCAGCTCCCAAATCATATCTTCCAGGCAGAGCTAACATTGCCCCTTATTCACACCTCCACCAAACCATCTGATCCAACAGTGACAGGTGTCACGAGGCCTTGGCATGCACTCTCTTCCCCCGCCAGAGTTCTGCGAAAGCCAGGGTTGCGATTTGTTGTCAGTTTATTCCCCGCCTCTATGAGAGTGTGAGCACTGGGCAGGCTCGGATGAAATAATGCATTGAGTAGGCCTCTGAAACCAAGGCCCCTCAGCT	GAAAAATTGCTGGATCTCAGCTCCCAAATCATACACGGAAGCCTGTCTTAACATTGCCCCTTATTCACACCTCCACCAAACCATCTGATCCAACAGTGACAGGTGTCACGAGGCCTTGGCATGCACTCTCTTCCCCCGCCAGAGTTCTGCGAAAGCCAGGGTTGCGATTTGTTGTCAGTTTATTCCCCGCCTCTATGAGAGTGTGAGCACTGGGCAGGCTCGGATGAAATAATGCATTGAGTAGGCCTCTGAAACCAAGGCCCCTCAGCT	mecp2promfrag4
shuffled1-IRF2wildtype-44fragment_1;mecp2prom_154097769-154098738_strand=-_start=1;end=270;length=270;source_length=970	-0.198374	0.61377	120	119	119	117	118.75	-0.348745	-0.299307	-0.362319	-0.688066	-0.424609	[204, 210, 211, 213]	200-250	GCAGCCAAATCAGAATCAGGTTTTCTTGCTAAGCATAGAACTAACAGAAGGATCATTGAATGGATTGGATAATGACTGGCATCAGGGTAAGGTCCCCTTAACAAACACTCCTGTCCTGAACACCTGGTTAGCTAACAGTTTTCTCATACTCTTATTTTCCCAAAACACAATTGCTGGATCTCAGCTCCAAATCAACTCTTCTAGGAAAGTGAAAAATTGCTGGATCTCAGCTCCCAAATCATATCTTCCAGGCAGAGCTAACATTGCCCC	GCAGCCAAATCAGAATCAGGTTTTCTTGCTAAGCATAGAACTAACAGAAGGATCATTGAATGGATTGGATAATGACTGGCATCAGGGTAAGGTCCCCTTAACAAACACTCCTGTCCTGAACACCTGGTTAGCTAACAGTTTTCTCATACTCTTATTTTCCCAAAACACAATTGCTGGATCTCAGCTCCAAATCAACTCTTCTAGAAAAGTAGAGAATTGCTGGATCTCAGCTCCCAAATCATATCTTCCAGGCAGAGCTAACATTGCCCC	mecp2promfrag1
shuffled2-STAT1wildtype-44fragment_1;mecp2prom_154097769-154098738_strand=-_start=1;end=270;length=270;source_length=970	0.165428	0.884879	93	93	93	93	93	-0.335222	-0.130769	0.0296089	0.193153	-0.0608073	[192, 195, 197, 198, 200, 201, 202, 203, 204, 205, 207, 209, 211]	200-250	GCAGCCAAATCAGAATCAGGTTTTCTTGCTAAGCATAGAACTAACAGAAGGATCATTGAATGGATTGGATAATGACTGGCATCAGGGTAAGGTCCCCTTAACAAACACTCCTGTCCTGAACACCTGGTTAGCTAACAGTTTTCTCATACTCTTATTTTCCCAAAACACAATTGCTGGATCTCAGCTCCAAATCAACTCTTCTAGGAAAGTGAAAAATTGCTGGATCTCAGCTCCCAAATCATATCTTCCAGGCAGAGCTAACATTGCCCC	GCAGCCAAATCAGAATCAGGTTTTCTTGCTAAGCATAGAACTAACAGAAGGATCATTGAATGGATTGGATAATGACTGGCATCAGGGTAAGGTCCCCTTAACAAACACTCCTGTCCTGAACACCTGGTTAGCTAACAGTTTTCTCATACTCTTATTTTCCCAAAACACAATTGCTGGATCTCAGCTCCAAATAAAATGCTACCTCTAGGAGTAAAATTGCTGGATCTCAGCTCCCAAATCATATCTTCCAGGCAGAGCTAACATTGCCCC	mecp2promfrag1
shuffled2-ZNF436wildtype-76fragment_2;mecp2prom_154097769-154098738_strand=-_start=71;end=340;length=270;source_length=970	-0.128701	0.919048	190	187	189	190	189	-0.260164	-0.247481	-0.234735	-0.196418	-0.2347	[243, 245, 246, 247, 248, 249, 250, 252, 253, 255, 256]	200-250	AATGACTGGCATCAGGGTAAGGTCCCCTTAACAAACACTCCTGTCCTGAACACCTGGTTAGCTAACAGTTTTCTCATACTCTTATTTTCCCAAAACACAATTGCTGGATCTCAGCTCCAAATCAACTCTTCTAGGAAAGTGAAAAATTGCTGGATCTCAGCTCCCAAATCATATCTTCCAGGCAGAGCTAACATTGCCCCTTATTCACACCTCCACCAAACCATCTGATCCAACAGTGACAGGTGTCACGAGGCCTTGGCATGCACTCTC	AATGACTGGCATCAGGGTAAGGTCCCCTTAACAAACACTCCTGTCCTGAACACCTGGTTAGCTAACAGTTTTCTCATACTCTTATTTTCCCAAAACACAATTGCTGGATCTCAGCTCCAAATCAACTCTTCTAGGAAAGTGAAAAATTGCTGGATCTCAGCTCCCAAATCATAGCACAGCTGATGTCCTAACATTGCCCCTTATTCACACCTCCACCAAACCATCTGATCCAACAGTGACAGGTGTCACGAGGCCTTGGCATGCACTCTC	mecp2promfrag2
shuffled1-IRF7wildtype-44fragment_1;mecp2prom_154097769-154098738_strand=-_start=1;end=270;length=270;source_length=970	-0.158388	0.924483	138	139	139	138	138.5	-0.425496	-0.375211	-0.415579	-0.322209	-0.384624	[203, 204, 205, 209, 210, 212, 213]	200-250	GCAGCCAAATCAGAATCAGGTTTTCTTGCTAAGCATAGAACTAACAGAAGGATCATTGAATGGATTGGATAATGACTGGCATCAGGGTAAGGTCCCCTTAACAAACACTCCTGTCCTGAACACCTGGTTAGCTAACAGTTTTCTCATACTCTTATTTTCCCAAAACACAATTGCTGGATCTCAGCTCCAAATCAACTCTTCTAGGAAAGTGAAAAATTGCTGGATCTCAGCTCCCAAATCATATCTTCCAGGCAGAGCTAACATTGCCCC	GCAGCCAAATCAGAATCAGGTTTTCTTGCTAAGCATAGAACTAACAGAAGGATCATTGAATGGATTGGATAATGACTGGCATCAGGGTAAGGTCCCCTTAACAAACACTCCTGTCCTGAACACCTGGTTAGCTAACAGTTTTCTCATACTCTTATTTTCCCAAAACACAATTGCTGGATCTCAGCTCCAAATCAACTCTTCTAAAGAAGGAATGAATTGCTGGATCTCAGCTCCCAAATCATATCTTCCAGGCAGAGCTAACATTGCCCC	mecp2promfrag1
shuffled1-IRF2wildtype-75fragment_3;mecp2prom_154097769-154098738_strand=-_start=141;end=410;length=270;source_length=970	-0.32885	0.925548	11	11	11	11	11	0.499344	0.205497	0.00938096	0.0364765	0.187675	[204, 210, 211, 213]	200-250	TTCTCATACTCTTATTTTCCCAAAACACAATTGCTGGATCTCAGCTCCAAATCAACTCTTCTAGGAAAGTGAAAAATTGCTGGATCTCAGCTCCCAAATCATATCTTCCAGGCAGAGCTAACATTGCCCCTTATTCACACCTCCACCAAACCATCTGATCCAACAGTGACAGGTGTCACGAGGCCTTGGCATGCACTCTCTTCCCCCGCCAGAGTTCTGCGAAAGCCAGGGTTGCGATTTGTTGTCAGTTTATTCCCCGCCTCTATGAGA	TTCTCATACTCTTATTTTCCCAAAACACAATTGCTGGATCTCAGCTCCAAATCAACTCTTCTAGAAAAGTAGAGAATTGCTGGATCTCAGCTCCCAAATCATATCTTCCAGGCAGAGCTAACATTGCCCCTTATTCACACCTCCACCAAACCATCTGATCCAACAGTGACAGGTGTCACGAGGCCTTGGCATGCACTCTCTTCCCCCGCCAGAGTTCTGCGAAAGCCAGGGTTGCGATTTGTTGTCAGTTTATTCCCCGCCTCTATGAGA	mecp2promfrag3
shuffled1-ZNF222wildtype-76fragment_2;mecp2prom_154097769-154098738_strand=-_start=71;end=340;length=270;source_length=970|1	-0.12118	0.962224	144	145	146	144	144.75	-0.388905	-0.253057	-0.218414	-0.0483355	-0.227178	[222, 223, 224, 226, 228, 229, 230]	200-250	AATGACTGGCATCAGGGTAAGGTCCCCTTAACAAACACTCCTGTCCTGAACACCTGGTTAGCTAACAGTTTTCTCATACTCTTATTTTCCCAAAACACAATTGCTGGATCTCAGCTCCAAATCAACTCTTCTAGGAAAGTGAAAAATTGCTGGATCTCAGCTCCCAAATCATATCTTCCAGGCAGAGCTAACATTGCCCCTTATTCACACCTCCACCAAACCATCTGATCCAACAGTGACAGGTGTCACGAGGCCTTGGCATGCACTCTC	AATGACTGGCATCAGGGTAAGGTCCCCTTAACAAACACTCCTGTCCTGAACACCTGGTTAGCTAACAGTTTTCTCATACTCTTATTTTCCCAAAACACAATTGCTGGATCTCAGCTCCAAATCAACTCTTCTAGGAAAGTGAAAAATTGCTGCTACGCGATTCCCAAATCATATCTTCCAGGCAGAGCTAACATTGCCCCTTATTCACACCTCCACCAAACCATCTGATCCAACAGTGACAGGTGTCACGAGGCCTTGGCATGCACTCTC	mecp2promfrag2
shuffled2-ZNF716wildtype-44fragment_1;mecp2prom_154097769-154098738_strand=-_start=1;end=270;length=270;source_length=970	-0.148023	0.966194	110	111	108	111	110	-0.222906	-0.362429	-0.479106	-0.432595	-0.374259	[203, 204, 207, 208, 209, 210, 211, 213, 216, 217]	200-250	GCAGCCAAATCAGAATCAGGTTTTCTTGCTAAGCATAGAACTAACAGAAGGATCATTGAATGGATTGGATAATGACTGGCATCAGGGTAAGGTCCCCTTAACAAACACTCCTGTCCTGAACACCTGGTTAGCTAACAGTTTTCTCATACTCTTATTTTCCCAAAACACAATTGCTGGATCTCAGCTCCAAATCAACTCTTCTAGGAAAGTGAAAAATTGCTGGATCTCAGCTCCCAAATCATATCTTCCAGGCAGAGCTAACATTGCCCC	GCAGCCAAATCAGAATCAGGTTTTCTTGCTAAGCATAGAACTAACAGAAGGATCATTGAATGGATTGGATAATGACTGGCATCAGGGTAAGGTCCCCTTAACAAACACTCCTGTCCTGAACACCTGGTTAGCTAACAGTTTTCTCATACTCTTATTTTCCCAAAACACAATTGCTGGATCTCAGCTCCAAATCAACTCTTCTAATAATTGAGAGAAAGGCTGGATCTCAGCTCCCAAATCATATCTTCCAGGCAGAGCTAACATTGCCCC	mecp2promfrag1
shuffled2-STAT1wildtype-75fragment_3;mecp2prom_154097769-154098738_strand=-_start=141;end=410;length=270;source_length=970	0.308788	0.967529	15	15	15	15	15	1.11042	0.515011	1.04539	0.630435	0.825313	[192, 195, 197, 198, 200, 201, 202, 203, 204, 205, 207, 209, 211]	200-250	TTCTCATACTCTTATTTTCCCAAAACACAATTGCTGGATCTCAGCTCCAAATCAACTCTTCTAGGAAAGTGAAAAATTGCTGGATCTCAGCTCCCAAATCATATCTTCCAGGCAGAGCTAACATTGCCCCTTATTCACACCTCCACCAAACCATCTGATCCAACAGTGACAGGTGTCACGAGGCCTTGGCATGCACTCTCTTCCCCCGCCAGAGTTCTGCGAAAGCCAGGGTTGCGATTTGTTGTCAGTTTATTCCCCGCCTCTATGAGA	TTCTCATACTCTTATTTTCCCAAAACACAATTGCTGGATCTCAGCTCCAAATAAAATGCTACCTCTAGGAGTAAAATTGCTGGATCTCAGCTCCCAAATCATATCTTCCAGGCAGAGCTAACATTGCCCCTTATTCACACCTCCACCAAACCATCTGATCCAACAGTGACAGGTGTCACGAGGCCTTGGCATGCACTCTCTTCCCCCGCCAGAGTTCTGCGAAAGCCAGGGTTGCGATTTGTTGTCAGTTTATTCCCCGCCTCTATGAGA	mecp2promfrag3
shuffled1-ZNF436wildtype-76fragment_2;mecp2prom_154097769-154098738_strand=-_start=71;end=340;length=270;source_length=970	-0.119669	0.968346	173	172	174	172	172.75	-0.314081	-0.245283	-0.165175	-0.17813	-0.225667	[243, 244, 245, 246, 247, 248, 251, 253, 255, 256, 257]	200-250	AATGACTGGCATCAGGGTAAGGTCCCCTTAACAAACACTCCTGTCCTGAACACCTGGTTAGCTAACAGTTTTCTCATACTCTTATTTTCCCAAAACACAATTGCTGGATCTCAGCTCCAAATCAACTCTTCTAGGAAAGTGAAAAATTGCTGGATCTCAGCTCCCAAATCATATCTTCCAGGCAGAGCTAACATTGCCCCTTATTCACACCTCCACCAAACCATCTGATCCAACAGTGACAGGTGTCACGAGGCCTTGGCATGCACTCTC	AATGACTGGCATCAGGGTAAGGTCCCCTTAACAAACACTCCTGTCCTGAACACCTGGTTAGCTAACAGTTTTCTCATACTCTTATTTTCCCAAAACACAATTGCTGGATCTCAGCTCCAAATCAACTCTTCTAGGAAAGTGAAAAATTGCTGGATCTCAGCTCCCAAATCATACACGGAAGCCTGTCTTAACATTGCCCCTTATTCACACCTCCACCAAACCATCTGATCCAACAGTGACAGGTGTCACGAGGCCTTGGCATGCACTCTC	mecp2promfrag2
shuffled1-ZNF436wildtype-44fragment_1;mecp2prom_154097769-154098738_strand=-_start=1;end=270;length=270;source_length=970	-0.143181	0.978626	190	187	188	191	189	-0.4459	-0.329569	-0.116258	-0.585941	-0.369417	[243, 244, 245, 246, 247, 248, 251, 253, 255, 256, 257]	200-250	GCAGCCAAATCAGAATCAGGTTTTCTTGCTAAGCATAGAACTAACAGAAGGATCATTGAATGGATTGGATAATGACTGGCATCAGGGTAAGGTCCCCTTAACAAACACTCCTGTCCTGAACACCTGGTTAGCTAACAGTTTTCTCATACTCTTATTTTCCCAAAACACAATTGCTGGATCTCAGCTCCAAATCAACTCTTCTAGGAAAGTGAAAAATTGCTGGATCTCAGCTCCCAAATCATATCTTCCAGGCAGAGCTAACATTGCCCC	GCAGCCAAATCAGAATCAGGTTTTCTTGCTAAGCATAGAACTAACAGAAGGATCATTGAATGGATTGGATAATGACTGGCATCAGGGTAAGGTCCCCTTAACAAACACTCCTGTCCTGAACACCTGGTTAGCTAACAGTTTTCTCATACTCTTATTTTCCCAAAACACAATTGCTGGATCTCAGCTCCAAATCAACTCTTCTAGGAAAGTGAAAAATTGCTGGATCTCAGCTCCCAAATCATACACGGAAGCCTGTCTTAACATTGCCCC	mecp2promfrag1
shuffled2-ZNF418wildtype-44fragment_1;mecp2prom_154097769-154098738_strand=-_start=1;end=270;length=270;source_length=970|1	-0.138284	0.987551	74	75	75	74	74.5	-0.426157	-0.335188	-0.322706	-0.374027	-0.36452	[190, 191, 192, 193, 194, 195, 196, 197, 198, 199, 200, 201, 203, 204, 206, 207, 208, 210, 211, 212, 213, 215, 216, 217, 218]	200-250	GCAGCCAAATCAGAATCAGGTTTTCTTGCTAAGCATAGAACTAACAGAAGGATCATTGAATGGATTGGATAATGACTGGCATCAGGGTAAGGTCCCCTTAACAAACACTCCTGTCCTGAACACCTGGTTAGCTAACAGTTTTCTCATACTCTTATTTTCCCAAAACACAATTGCTGGATCTCAGCTCCAAATCAACTCTTCTAGGAAAGTGAAAAATTGCTGGATCTCAGCTCCCAAATCATATCTTCCAGGCAGAGCTAACATTGCCCC	GCAGCCAAATCAGAATCAGGTTTTCTTGCTAAGCATAGAACTAACAGAAGGATCATTGAATGGATTGGATAATGACTGGCATCAGGGTAAGGTCCCCTTAACAAACACTCCTGTCCTGAACACCTGGTTAGCTAACAGTTTTCTCATACTCTTATTTTCCCAAAACACAATTGCTGGATCTCAGCTCCAATAATTTAGCAAGAACAGGATTTGTACAACCTGGATCTCAGCTCCCAAATCATATCTTCCAGGCAGAGCTAACATTGCCCC	mecp2promfrag1
shuffled2-BCL11Awildtype-76fragment_2;mecp2prom_154097769-154098738_strand=-_start=71;end=340;length=270;source_length=970	-0.109056	0.993561	131	131	131	129	130.5	-0.185389	-0.208795	-0.122309	-0.343725	-0.215055	[200, 201, 202, 203, 204, 207, 208, 209, 210, 213, 214]	200-250	AATGACTGGCATCAGGGTAAGGTCCCCTTAACAAACACTCCTGTCCTGAACACCTGGTTAGCTAACAGTTTTCTCATACTCTTATTTTCCCAAAACACAATTGCTGGATCTCAGCTCCAAATCAACTCTTCTAGGAAAGTGAAAAATTGCTGGATCTCAGCTCCCAAATCATATCTTCCAGGCAGAGCTAACATTGCCCCTTATTCACACCTCCACCAAACCATCTGATCCAACAGTGACAGGTGTCACGAGGCCTTGGCATGCACTCTC	AATGACTGGCATCAGGGTAAGGTCCCCTTAACAAACACTCCTGTCCTGAACACCTGGTTAGCTAACAGTTTTCTCATACTCTTATTTTCCCAAAACACAATTGCTGGATCTCAGCTCCAAATCAACTCTTGAGTAAAGAACAAGTATTGCTGGATCTCAGCTCCCAAATCATATCTTCCAGGCAGAGCTAACATTGCCCCTTATTCACACCTCCACCAAACCATCTGATCCAACAGTGACAGGTGTCACGAGGCCTTGGCATGCACTCTC	mecp2promfrag2
shuffled2-IRF7wildtype-75fragment_3;mecp2prom_154097769-154098738_strand=-_start=141;end=410;length=270;source_length=970	-0.277167	0.995146	13	13	13	13	13	0.170492	0.0939883	0.615131	0.0778194	0.239358	[202, 203, 204, 209, 210, 211, 213]	200-250	TTCTCATACTCTTATTTTCCCAAAACACAATTGCTGGATCTCAGCTCCAAATCAACTCTTCTAGGAAAGTGAAAAATTGCTGGATCTCAGCTCCCAAATCATATCTTCCAGGCAGAGCTAACATTGCCCCTTATTCACACCTCCACCAAACCATCTGATCCAACAGTGACAGGTGTCACGAGGCCTTGGCATGCACTCTCTTCCCCCGCCAGAGTTCTGCGAAAGCCAGGGTTGCGATTTGTTGTCAGTTTATTCCCCGCCTCTATGAGA	TTCTCATACTCTTATTTTCCCAAAACACAATTGCTGGATCTCAGCTCCAAATCAACTCTTCTGAAAAAGGATAGAATTGCTGGATCTCAGCTCCCAAATCATATCTTCCAGGCAGAGCTAACATTGCCCCTTATTCACACCTCCACCAAACCATCTGATCCAACAGTGACAGGTGTCACGAGGCCTTGGCATGCACTCTCTTCCCCCGCCAGAGTTCTGCGAAAGCCAGGGTTGCGATTTGTTGTCAGTTTATTCCCCGCCTCTATGAGA	mecp2promfrag3
shuffled1-ZNF222wildtype-75fragment_3;mecp2prom_154097769-154098738_strand=-_start=141;end=410;length=270;source_length=970|1	-0.267388	0.997779	11	11	11	11	11	0.122928	0.52312	-0.0953123	0.445812	0.249137	[222, 223, 224, 226, 228, 229, 230]	200-250	TTCTCATACTCTTATTTTCCCAAAACACAATTGCTGGATCTCAGCTCCAAATCAACTCTTCTAGGAAAGTGAAAAATTGCTGGATCTCAGCTCCCAAATCATATCTTCCAGGCAGAGCTAACATTGCCCCTTATTCACACCTCCACCAAACCATCTGATCCAACAGTGACAGGTGTCACGAGGCCTTGGCATGCACTCTCTTCCCCCGCCAGAGTTCTGCGAAAGCCAGGGTTGCGATTTGTTGTCAGTTTATTCCCCGCCTCTATGAGA	TTCTCATACTCTTATTTTCCCAAAACACAATTGCTGGATCTCAGCTCCAAATCAACTCTTCTAGGAAAGTGAAAAATTGCTGCTACGCGATTCCCAAATCATATCTTCCAGGCAGAGCTAACATTGCCCCTTATTCACACCTCCACCAAACCATCTGATCCAACAGTGACAGGTGTCACGAGGCCTTGGCATGCACTCTCTTCCCCCGCCAGAGTTCTGCGAAAGCCAGGGTTGCGATTTGTTGTCAGTTTATTCCCCGCCTCTATGAGA	mecp2promfrag3
shuffled2-ZNF45wildtype-75fragment_4;mecp2prom_154097769-154098738_strand=-_start=211;end=480;length=270;source_length=970	-0.186701	0.999346	24	24	24	24	24	0.280506	-0.116669	-0.153188	0.115862	0.0316275	[227, 229, 231, 232, 233, 234, 235, 236]	200-250	GAAAAATTGCTGGATCTCAGCTCCCAAATCATATCTTCCAGGCAGAGCTAACATTGCCCCTTATTCACACCTCCACCAAACCATCTGATCCAACAGTGACAGGTGTCACGAGGCCTTGGCATGCACTCTCTTCCCCCGCCAGAGTTCTGCGAAAGCCAGGGTTGCGATTTGTTGTCAGTTTATTCCCCGCCTCTATGAGAGTGTGAGCACTGGGCAGGCTCGGATGAAATAATGCATTGAGTAGGCCTCTGAAACCAAGGCCCCTCAGCT	GAAAAATTGCTGGATCTAACCCGTACCATCATATCTTCCAGGCAGAGCTAACATTGCCCCTTATTCACACCTCCACCAAACCATCTGATCCAACAGTGACAGGTGTCACGAGGCCTTGGCATGCACTCTCTTCCCCCGCCAGAGTTCTGCGAAAGCCAGGGTTGCGATTTGTTGTCAGTTTATTCCCCGCCTCTATGAGAGTGTGAGCACTGGGCAGGCTCGGATGAAATAATGCATTGAGTAGGCCTCTGAAACCAAGGCCCCTCAGCT	mecp2promfrag4
shuffled2-IRF2wildtype-44fragment_1;mecp2prom_154097769-154098738_strand=-_start=1;end=270;length=270;source_length=970	0.098332	0.999998	79	79	79	78	78.75	-0.247023	-0.0452524	-0.218618	-0.000720115	-0.127904	[203, 204, 205, 206, 207, 208, 209, 210, 214]	200-250	GCAGCCAAATCAGAATCAGGTTTTCTTGCTAAGCATAGAACTAACAGAAGGATCATTGAATGGATTGGATAATGACTGGCATCAGGGTAAGGTCCCCTTAACAAACACTCCTGTCCTGAACACCTGGTTAGCTAACAGTTTTCTCATACTCTTATTTTCCCAAAACACAATTGCTGGATCTCAGCTCCAAATCAACTCTTCTAGGAAAGTGAAAAATTGCTGGATCTCAGCTCCCAAATCATATCTTCCAGGCAGAGCTAACATTGCCCC	GCAGCCAAATCAGAATCAGGTTTTCTTGCTAAGCATAGAACTAACAGAAGGATCATTGAATGGATTGGATAATGACTGGCATCAGGGTAAGGTCCCCTTAACAAACACTCCTGTCCTGAACACCTGGTTAGCTAACAGTTTTCTCATACTCTTATTTTCCCAAAACACAATTGCTGGATCTCAGCTCCAAATCAACTCTTCTAAAGGGAATAAAGATTGCTGGATCTCAGCTCCCAAATCATATCTTCCAGGCAGAGCTAACATTGCCCC	mecp2promfrag1
shuffled1-STAT1wildtype-75fragment_3;mecp2prom_154097769-154098738_strand=-_start=141;end=410;length=270;source_length=970	-0.20691	0.999999	12	12	12	12	12	0.321493	0.170683	0.53347	0.21281	0.309614	[192, 195, 196, 197, 200, 201, 202, 203, 204, 206, 207, 208]	200-250	TTCTCATACTCTTATTTTCCCAAAACACAATTGCTGGATCTCAGCTCCAAATCAACTCTTCTAGGAAAGTGAAAAATTGCTGGATCTCAGCTCCCAAATCATATCTTCCAGGCAGAGCTAACATTGCCCCTTATTCACACCTCCACCAAACCATCTGATCCAACAGTGACAGGTGTCACGAGGCCTTGGCATGCACTCTCTTCCCCCGCCAGAGTTCTGCGAAAGCCAGGGTTGCGATTTGTTGTCAGTTTATTCCCCGCCTCTATGAGA	TTCTCATACTCTTATTTTCCCAAAACACAATTGCTGGATCTCAGCTCCAAATGAAGAATTTGCACACTCTGAAAAATTGCTGGATCTCAGCTCCCAAATCATATCTTCCAGGCAGAGCTAACATTGCCCCTTATTCACACCTCCACCAAACCATCTGATCCAACAGTGACAGGTGTCACGAGGCCTTGGCATGCACTCTCTTCCCCCGCCAGAGTTCTGCGAAAGCCAGGGTTGCGATTTGTTGTCAGTTTATTCCCCGCCTCTATGAGA	mecp2promfrag3
shuffled2-ZNF71wildtype-75fragment_3;mecp2prom_154097769-154098738_strand=-_start=141;end=410;length=270;source_length=970	-0.198203	1	19	19	19	19	19	0.161536	0.0888874	0.725486	0.297375	0.318321	[203, 204, 205, 206, 208, 209, 210, 212, 214]	200-250	TTCTCATACTCTTATTTTCCCAAAACACAATTGCTGGATCTCAGCTCCAAATCAACTCTTCTAGGAAAGTGAAAAATTGCTGGATCTCAGCTCCCAAATCATATCTTCCAGGCAGAGCTAACATTGCCCCTTATTCACACCTCCACCAAACCATCTGATCCAACAGTGACAGGTGTCACGAGGCCTTGGCATGCACTCTCTTCCCCCGCCAGAGTTCTGCGAAAGCCAGGGTTGCGATTTGTTGTCAGTTTATTCCCCGCCTCTATGAGA	TTCTCATACTCTTATTTTCCCAAAACACAATTGCTGGATCTCAGCTCCAAATCAACTCTTCTAAAGGAAATAGAGATTGCTGGATCTCAGCTCCCAAATCATATCTTCCAGGCAGAGCTAACATTGCCCCTTATTCACACCTCCACCAAACCATCTGATCCAACAGTGACAGGTGTCACGAGGCCTTGGCATGCACTCTCTTCCCCCGCCAGAGTTCTGCGAAAGCCAGGGTTGCGATTTGTTGTCAGTTTATTCCCCGCCTCTATGAGA	mecp2promfrag3
shuffled2-IRF7wildtype-44fragment_1;mecp2prom_154097769-154098738_strand=-_start=1;end=270;length=270;source_length=970	-0.0875941	1	142	140	142	140	141	-0.202803	-0.30446	-0.366261	-0.381794	-0.31383	[202, 203, 204, 209, 210, 211, 213]	200-250	GCAGCCAAATCAGAATCAGGTTTTCTTGCTAAGCATAGAACTAACAGAAGGATCATTGAATGGATTGGATAATGACTGGCATCAGGGTAAGGTCCCCTTAACAAACACTCCTGTCCTGAACACCTGGTTAGCTAACAGTTTTCTCATACTCTTATTTTCCCAAAACACAATTGCTGGATCTCAGCTCCAAATCAACTCTTCTAGGAAAGTGAAAAATTGCTGGATCTCAGCTCCCAAATCATATCTTCCAGGCAGAGCTAACATTGCCCC	GCAGCCAAATCAGAATCAGGTTTTCTTGCTAAGCATAGAACTAACAGAAGGATCATTGAATGGATTGGATAATGACTGGCATCAGGGTAAGGTCCCCTTAACAAACACTCCTGTCCTGAACACCTGGTTAGCTAACAGTTTTCTCATACTCTTATTTTCCCAAAACACAATTGCTGGATCTCAGCTCCAAATCAACTCTTCTGAAAAAGGATAGAATTGCTGGATCTCAGCTCCCAAATCATATCTTCCAGGCAGAGCTAACATTGCCCC	mecp2promfrag1
shuffled2-IRF9wildtype-76fragment_2;mecp2prom_154097769-154098738_strand=-_start=71;end=340;length=270;source_length=970	0.0720769	1	182	183	183	184	183	-0.111288	0.00310213	0.0473419	-0.0748421	-0.0339215	[202, 203, 204, 206, 208, 209, 210, 214, 216]	200-250	AATGACTGGCATCAGGGTAAGGTCCCCTTAACAAACACTCCTGTCCTGAACACCTGGTTAGCTAACAGTTTTCTCATACTCTTATTTTCCCAAAACACAATTGCTGGATCTCAGCTCCAAATCAACTCTTCTAGGAAAGTGAAAAATTGCTGGATCTCAGCTCCCAAATCATATCTTCCAGGCAGAGCTAACATTGCCCCTTATTCACACCTCCACCAAACCATCTGATCCAACAGTGACAGGTGTCACGAGGCCTTGGCATGCACTCTC	AATGACTGGCATCAGGGTAAGGTCCCCTTAACAAACACTCCTGTCCTGAACACCTGGTTAGCTAACAGTTTTCTCATACTCTTATTTTCCCAAAACACAATTGCTGGATCTCAGCTCCAAATCAACTCTTCTGTAAGAAATAAAGAGTGCTGGATCTCAGCTCCCAAATCATATCTTCCAGGCAGAGCTAACATTGCCCCTTATTCACACCTCCACCAAACCATCTGATCCAACAGTGACAGGTGTCACGAGGCCTTGGCATGCACTCTC	mecp2promfrag2
shuffled1-ZNF71wildtype-44fragment_1;mecp2prom_154097769-154098738_strand=-_start=1;end=270;length=270;source_length=970	-0.0835443	1	119	119	121	117	119	-0.371279	-0.26674	-0.203414	-0.397687	-0.30978	[204, 206, 210, 212, 213, 216]	200-250	GCAGCCAAATCAGAATCAGGTTTTCTTGCTAAGCATAGAACTAACAGAAGGATCATTGAATGGATTGGATAATGACTGGCATCAGGGTAAGGTCCCCTTAACAAACACTCCTGTCCTGAACACCTGGTTAGCTAACAGTTTTCTCATACTCTTATTTTCCCAAAACACAATTGCTGGATCTCAGCTCCAAATCAACTCTTCTAGGAAAGTGAAAAATTGCTGGATCTCAGCTCCCAAATCATATCTTCCAGGCAGAGCTAACATTGCCCC	GCAGCCAAATCAGAATCAGGTTTTCTTGCTAAGCATAGAACTAACAGAAGGATCATTGAATGGATTGGATAATGACTGGCATCAGGGTAAGGTCCCCTTAACAAACACTCCTGTCCTGAACACCTGGTTAGCTAACAGTTTTCTCATACTCTTATTTTCCCAAAACACAATTGCTGGATCTCAGCTCCAAATCAACTCTTCTAGAAGAGTAATGAAATGCTGGATCTCAGCTCCCAAATCATATCTTCCAGGCAGAGCTAACATTGCCCC	mecp2promfrag1
shuffled2-ZNF71wildtype-76fragment_2;mecp2prom_154097769-154098738_strand=-_start=71;end=340;length=270;source_length=970	-0.0712783	1	133	132	134	134	133.25	-0.168768	-0.352013	-0.0326261	-0.1557	-0.177277	[203, 204, 205, 206, 208, 209, 210, 212, 214]	200-250	AATGACTGGCATCAGGGTAAGGTCCCCTTAACAAACACTCCTGTCCTGAACACCTGGTTAGCTAACAGTTTTCTCATACTCTTATTTTCCCAAAACACAATTGCTGGATCTCAGCTCCAAATCAACTCTTCTAGGAAAGTGAAAAATTGCTGGATCTCAGCTCCCAAATCATATCTTCCAGGCAGAGCTAACATTGCCCCTTATTCACACCTCCACCAAACCATCTGATCCAACAGTGACAGGTGTCACGAGGCCTTGGCATGCACTCTC	AATGACTGGCATCAGGGTAAGGTCCCCTTAACAAACACTCCTGTCCTGAACACCTGGTTAGCTAACAGTTTTCTCATACTCTTATTTTCCCAAAACACAATTGCTGGATCTCAGCTCCAAATCAACTCTTCTAAAGGAAATAGAGATTGCTGGATCTCAGCTCCCAAATCATATCTTCCAGGCAGAGCTAACATTGCCCCTTATTCACACCTCCACCAAACCATCTGATCCAACAGTGACAGGTGTCACGAGGCCTTGGCATGCACTCTC	mecp2promfrag2
shuffled2-ZNF418wildtype-75fragment_3;mecp2prom_154097769-154098738_strand=-_start=141;end=410;length=270;source_length=970|1	-0.179946	1	21	21	21	21	21	0.0102052	0.23167	0.612833	0.491606	0.336579	[190, 191, 192, 193, 194, 195, 196, 197, 198, 199, 200, 201, 203, 204, 206, 207, 208, 210, 211, 212, 213, 215, 216, 217, 218]	200-250	TTCTCATACTCTTATTTTCCCAAAACACAATTGCTGGATCTCAGCTCCAAATCAACTCTTCTAGGAAAGTGAAAAATTGCTGGATCTCAGCTCCCAAATCATATCTTCCAGGCAGAGCTAACATTGCCCCTTATTCACACCTCCACCAAACCATCTGATCCAACAGTGACAGGTGTCACGAGGCCTTGGCATGCACTCTCTTCCCCCGCCAGAGTTCTGCGAAAGCCAGGGTTGCGATTTGTTGTCAGTTTATTCCCCGCCTCTATGAGA	TTCTCATACTCTTATTTTCCCAAAACACAATTGCTGGATCTCAGCTCCAATAATTTAGCAAGAACAGGATTTGTACAACCTGGATCTCAGCTCCCAAATCATATCTTCCAGGCAGAGCTAACATTGCCCCTTATTCACACCTCCACCAAACCATCTGATCCAACAGTGACAGGTGTCACGAGGCCTTGGCATGCACTCTCTTCCCCCGCCAGAGTTCTGCGAAAGCCAGGGTTGCGATTTGTTGTCAGTTTATTCCCCGCCTCTATGAGA	mecp2promfrag3
shuffled2-ZNF418wildtype-76fragment_2;mecp2prom_154097769-154098738_strand=-_start=71;end=340;length=270;source_length=970|1	-0.016767	1	168	168	169	168	168.25	-0.12838	-0.18671	-0.0584338	-0.117538	-0.122765	[190, 191, 192, 193, 194, 195, 196, 197, 198, 199, 200, 201, 203, 204, 206, 207, 208, 210, 211, 212, 213, 215, 216, 217, 218]	200-250	AATGACTGGCATCAGGGTAAGGTCCCCTTAACAAACACTCCTGTCCTGAACACCTGGTTAGCTAACAGTTTTCTCATACTCTTATTTTCCCAAAACACAATTGCTGGATCTCAGCTCCAAATCAACTCTTCTAGGAAAGTGAAAAATTGCTGGATCTCAGCTCCCAAATCATATCTTCCAGGCAGAGCTAACATTGCCCCTTATTCACACCTCCACCAAACCATCTGATCCAACAGTGACAGGTGTCACGAGGCCTTGGCATGCACTCTC	AATGACTGGCATCAGGGTAAGGTCCCCTTAACAAACACTCCTGTCCTGAACACCTGGTTAGCTAACAGTTTTCTCATACTCTTATTTTCCCAAAACACAATTGCTGGATCTCAGCTCCAATAATTTAGCAAGAACAGGATTTGTACAACCTGGATCTCAGCTCCCAAATCATATCTTCCAGGCAGAGCTAACATTGCCCCTTATTCACACCTCCACCAAACCATCTGATCCAACAGTGACAGGTGTCACGAGGCCTTGGCATGCACTCTC	mecp2promfrag2
shuffled1-ZNF418wildtype-44fragment_1;mecp2prom_154097769-154098738_strand=-_start=1;end=270;length=270;source_length=970|1	-0.000528515	1	109	106	111	107	108.25	-0.350593	-0.220768	-0.139634	-0.196061	-0.226764	[190, 191, 192, 193, 194, 195, 196, 197, 199, 200, 201, 202, 203, 204, 206, 207, 208, 209, 213, 214, 215, 216, 217, 219]	200-250	GCAGCCAAATCAGAATCAGGTTTTCTTGCTAAGCATAGAACTAACAGAAGGATCATTGAATGGATTGGATAATGACTGGCATCAGGGTAAGGTCCCCTTAACAAACACTCCTGTCCTGAACACCTGGTTAGCTAACAGTTTTCTCATACTCTTATTTTCCCAAAACACAATTGCTGGATCTCAGCTCCAAATCAACTCTTCTAGGAAAGTGAAAAATTGCTGGATCTCAGCTCCCAAATCATATCTTCCAGGCAGAGCTAACATTGCCCC	GCAGCCAAATCAGAATCAGGTTTTCTTGCTAAGCATAGAACTAACAGAAGGATCATTGAATGGATTGGATAATGACTGGCATCAGGGTAAGGTCCCCTTAACAAACACTCCTGTCCTGAACACCTGGTTAGCTAACAGTTTTCTCATACTCTTATTTTCCCAAAACACAATTGCTGGATCTCAGCTCCAACAGTGAAATATATTAATTCAGAATCCCGGATGGATCTCAGCTCCCAAATCATATCTTCCAGGCAGAGCTAACATTGCCCC	mecp2promfrag1
shuffled1-ZNF418wildtype-76fragment_2;mecp2prom_154097769-154098738_strand=-_start=71;end=340;length=270;source_length=970|1	-0.0400823	1	161	162	160	160	160.75	-0.20034	-0.0730232	-0.245261	-0.0656986	-0.146081	[190, 191, 192, 193, 194, 195, 196, 197, 199, 200, 201, 202, 203, 204, 206, 207, 208, 209, 213, 214, 215, 216, 217, 219]	200-250	AATGACTGGCATCAGGGTAAGGTCCCCTTAACAAACACTCCTGTCCTGAACACCTGGTTAGCTAACAGTTTTCTCATACTCTTATTTTCCCAAAACACAATTGCTGGATCTCAGCTCCAAATCAACTCTTCTAGGAAAGTGAAAAATTGCTGGATCTCAGCTCCCAAATCATATCTTCCAGGCAGAGCTAACATTGCCCCTTATTCACACCTCCACCAAACCATCTGATCCAACAGTGACAGGTGTCACGAGGCCTTGGCATGCACTCTC	AATGACTGGCATCAGGGTAAGGTCCCCTTAACAAACACTCCTGTCCTGAACACCTGGTTAGCTAACAGTTTTCTCATACTCTTATTTTCCCAAAACACAATTGCTGGATCTCAGCTCCAACAGTGAAATATATTAATTCAGAATCCCGGATGGATCTCAGCTCCCAAATCATATCTTCCAGGCAGAGCTAACATTGCCCCTTATTCACACCTCCACCAAACCATCTGATCCAACAGTGACAGGTGTCACGAGGCCTTGGCATGCACTCTC	mecp2promfrag2
shuffled1-ZNF418wildtype-75fragment_3;mecp2prom_154097769-154098738_strand=-_start=141;end=410;length=270;source_length=970|1	-0.152469	1	15	15	15	15	15	0.512922	0.298929	0.363118	0.281255	0.364056	[190, 191, 192, 193, 194, 195, 196, 197, 199, 200, 201, 202, 203, 204, 206, 207, 208, 209, 213, 214, 215, 216, 217, 219]	200-250	TTCTCATACTCTTATTTTCCCAAAACACAATTGCTGGATCTCAGCTCCAAATCAACTCTTCTAGGAAAGTGAAAAATTGCTGGATCTCAGCTCCCAAATCATATCTTCCAGGCAGAGCTAACATTGCCCCTTATTCACACCTCCACCAAACCATCTGATCCAACAGTGACAGGTGTCACGAGGCCTTGGCATGCACTCTCTTCCCCCGCCAGAGTTCTGCGAAAGCCAGGGTTGCGATTTGTTGTCAGTTTATTCCCCGCCTCTATGAGA	TTCTCATACTCTTATTTTCCCAAAACACAATTGCTGGATCTCAGCTCCAACAGTGAAATATATTAATTCAGAATCCCGGATGGATCTCAGCTCCCAAATCATATCTTCCAGGCAGAGCTAACATTGCCCCTTATTCACACCTCCACCAAACCATCTGATCCAACAGTGACAGGTGTCACGAGGCCTTGGCATGCACTCTCTTCCCCCGCCAGAGTTCTGCGAAAGCCAGGGTTGCGATTTGTTGTCAGTTTATTCCCCGCCTCTATGAGA	mecp2promfrag3
shuffled1-STAT1wildtype-44fragment_1;mecp2prom_154097769-154098738_strand=-_start=1;end=270;length=270;source_length=970	-0.017529	1	146	147	144	142	144.75	-0.260307	-0.240264	-0.133489	-0.340998	-0.243765	[192, 195, 196, 197, 200, 201, 202, 203, 204, 206, 207, 208]	200-250	GCAGCCAAATCAGAATCAGGTTTTCTTGCTAAGCATAGAACTAACAGAAGGATCATTGAATGGATTGGATAATGACTGGCATCAGGGTAAGGTCCCCTTAACAAACACTCCTGTCCTGAACACCTGGTTAGCTAACAGTTTTCTCATACTCTTATTTTCCCAAAACACAATTGCTGGATCTCAGCTCCAAATCAACTCTTCTAGGAAAGTGAAAAATTGCTGGATCTCAGCTCCCAAATCATATCTTCCAGGCAGAGCTAACATTGCCCC	GCAGCCAAATCAGAATCAGGTTTTCTTGCTAAGCATAGAACTAACAGAAGGATCATTGAATGGATTGGATAATGACTGGCATCAGGGTAAGGTCCCCTTAACAAACACTCCTGTCCTGAACACCTGGTTAGCTAACAGTTTTCTCATACTCTTATTTTCCCAAAACACAATTGCTGGATCTCAGCTCCAAATGAAGAATTTGCACACTCTGAAAAATTGCTGGATCTCAGCTCCCAAATCATATCTTCCAGGCAGAGCTAACATTGCCCC	mecp2promfrag1
shuffled1-STAT1wildtype-76fragment_2;mecp2prom_154097769-154098738_strand=-_start=71;end=340;length=270;source_length=970	0.00656599	1	210	208	209	207	208.5	-0.0732544	-0.155686	-0.0716564	-0.0971325	-0.0994324	[192, 195, 196, 197, 200, 201, 202, 203, 204, 206, 207, 208]	200-250	AATGACTGGCATCAGGGTAAGGTCCCCTTAACAAACACTCCTGTCCTGAACACCTGGTTAGCTAACAGTTTTCTCATACTCTTATTTTCCCAAAACACAATTGCTGGATCTCAGCTCCAAATCAACTCTTCTAGGAAAGTGAAAAATTGCTGGATCTCAGCTCCCAAATCATATCTTCCAGGCAGAGCTAACATTGCCCCTTATTCACACCTCCACCAAACCATCTGATCCAACAGTGACAGGTGTCACGAGGCCTTGGCATGCACTCTC	AATGACTGGCATCAGGGTAAGGTCCCCTTAACAAACACTCCTGTCCTGAACACCTGGTTAGCTAACAGTTTTCTCATACTCTTATTTTCCCAAAACACAATTGCTGGATCTCAGCTCCAAATGAAGAATTTGCACACTCTGAAAAATTGCTGGATCTCAGCTCCCAAATCATATCTTCCAGGCAGAGCTAACATTGCCCCTTATTCACACCTCCACCAAACCATCTGATCCAACAGTGACAGGTGTCACGAGGCCTTGGCATGCACTCTC	mecp2promfrag2
shuffled2-STAT1wildtype-76fragment_2;mecp2prom_154097769-154098738_strand=-_start=71;end=340;length=270;source_length=970	-0.0184166	1	96	97	98	98	97.25	-0.250661	-0.0788793	-0.0481886	-0.119931	-0.124415	[192, 195, 197, 198, 200, 201, 202, 203, 204, 205, 207, 209, 211]	200-250	AATGACTGGCATCAGGGTAAGGTCCCCTTAACAAACACTCCTGTCCTGAACACCTGGTTAGCTAACAGTTTTCTCATACTCTTATTTTCCCAAAACACAATTGCTGGATCTCAGCTCCAAATCAACTCTTCTAGGAAAGTGAAAAATTGCTGGATCTCAGCTCCCAAATCATATCTTCCAGGCAGAGCTAACATTGCCCCTTATTCACACCTCCACCAAACCATCTGATCCAACAGTGACAGGTGTCACGAGGCCTTGGCATGCACTCTC	AATGACTGGCATCAGGGTAAGGTCCCCTTAACAAACACTCCTGTCCTGAACACCTGGTTAGCTAACAGTTTTCTCATACTCTTATTTTCCCAAAACACAATTGCTGGATCTCAGCTCCAAATAAAATGCTACCTCTAGGAGTAAAATTGCTGGATCTCAGCTCCCAAATCATATCTTCCAGGCAGAGCTAACATTGCCCCTTATTCACACCTCCACCAAACCATCTGATCCAACAGTGACAGGTGTCACGAGGCCTTGGCATGCACTCTC	mecp2promfrag2
shuffled2-STAT4_Mus_musculus_DBD_0.94wildtype-44fragment_1;mecp2prom_154097769-154098738_strand=-_start=1;end=270;length=270;source_length=970	-0.0451448	1	183	183	184	182	183	-0.331608	-0.113301	-0.254606	-0.386006	-0.27138	[197, 198, 199, 200, 202, 203, 205, 206, 208, 209]	200-250	GCAGCCAAATCAGAATCAGGTTTTCTTGCTAAGCATAGAACTAACAGAAGGATCATTGAATGGATTGGATAATGACTGGCATCAGGGTAAGGTCCCCTTAACAAACACTCCTGTCCTGAACACCTGGTTAGCTAACAGTTTTCTCATACTCTTATTTTCCCAAAACACAATTGCTGGATCTCAGCTCCAAATCAACTCTTCTAGGAAAGTGAAAAATTGCTGGATCTCAGCTCCCAAATCATATCTTCCAGGCAGAGCTAACATTGCCCC	GCAGCCAAATCAGAATCAGGTTTTCTTGCTAAGCATAGAACTAACAGAAGGATCATTGAATGGATTGGATAATGACTGGCATCAGGGTAAGGTCCCCTTAACAAACACTCCTGTCCTGAACACCTGGTTAGCTAACAGTTTTCTCATACTCTTATTTTCCCAAAACACAATTGCTGGATCTCAGCTCCAAATCAACTAACATTTGGGATCGAAAAATTGCTGGATCTCAGCTCCCAAATCATATCTTCCAGGCAGAGCTAACATTGCCCC	mecp2promfrag1
shuffled2-STAT4_Mus_musculus_DBD_0.94wildtype-76fragment_2;mecp2prom_154097769-154098738_strand=-_start=71;end=340;length=270;source_length=970	-0.0426499	1	155	152	155	155	154.25	-0.333865	-0.32154	-0.159109	0.21992	-0.148648	[197, 198, 199, 200, 202, 203, 205, 206, 208, 209]	200-250	AATGACTGGCATCAGGGTAAGGTCCCCTTAACAAACACTCCTGTCCTGAACACCTGGTTAGCTAACAGTTTTCTCATACTCTTATTTTCCCAAAACACAATTGCTGGATCTCAGCTCCAAATCAACTCTTCTAGGAAAGTGAAAAATTGCTGGATCTCAGCTCCCAAATCATATCTTCCAGGCAGAGCTAACATTGCCCCTTATTCACACCTCCACCAAACCATCTGATCCAACAGTGACAGGTGTCACGAGGCCTTGGCATGCACTCTC	AATGACTGGCATCAGGGTAAGGTCCCCTTAACAAACACTCCTGTCCTGAACACCTGGTTAGCTAACAGTTTTCTCATACTCTTATTTTCCCAAAACACAATTGCTGGATCTCAGCTCCAAATCAACTAACATTTGGGATCGAAAAATTGCTGGATCTCAGCTCCCAAATCATATCTTCCAGGCAGAGCTAACATTGCCCCTTATTCACACCTCCACCAAACCATCTGATCCAACAGTGACAGGTGTCACGAGGCCTTGGCATGCACTCTC	mecp2promfrag2
shuffled2-STAT4_Mus_musculus_DBD_0.94wildtype-75fragment_3;mecp2prom_154097769-154098738_strand=-_start=141;end=410;length=270;source_length=970	0.0464636	1	20	20	20	20	20	0.419174	0.677634	0.677198	0.477947	0.562988	[197, 198, 199, 200, 202, 203, 205, 206, 208, 209]	200-250	TTCTCATACTCTTATTTTCCCAAAACACAATTGCTGGATCTCAGCTCCAAATCAACTCTTCTAGGAAAGTGAAAAATTGCTGGATCTCAGCTCCCAAATCATATCTTCCAGGCAGAGCTAACATTGCCCCTTATTCACACCTCCACCAAACCATCTGATCCAACAGTGACAGGTGTCACGAGGCCTTGGCATGCACTCTCTTCCCCCGCCAGAGTTCTGCGAAAGCCAGGGTTGCGATTTGTTGTCAGTTTATTCCCCGCCTCTATGAGA	TTCTCATACTCTTATTTTCCCAAAACACAATTGCTGGATCTCAGCTCCAAATCAACTAACATTTGGGATCGAAAAATTGCTGGATCTCAGCTCCCAAATCATATCTTCCAGGCAGAGCTAACATTGCCCCTTATTCACACCTCCACCAAACCATCTGATCCAACAGTGACAGGTGTCACGAGGCCTTGGCATGCACTCTCTTCCCCCGCCAGAGTTCTGCGAAAGCCAGGGTTGCGATTTGTTGTCAGTTTATTCCCCGCCTCTATGAGA	mecp2promfrag3
shuffled1-STAT4_Mus_musculus_DBD_0.94wildtype-44fragment_1;mecp2prom_154097769-154098738_strand=-_start=1;end=270;length=270;source_length=970	-0.0579508	1	147	143	145	145	145	-0.215581	-0.26141	-0.252007	-0.407748	-0.284186	[197, 199, 200, 201, 202, 204, 205, 206, 207, 208, 209, 210]	200-250	GCAGCCAAATCAGAATCAGGTTTTCTTGCTAAGCATAGAACTAACAGAAGGATCATTGAATGGATTGGATAATGACTGGCATCAGGGTAAGGTCCCCTTAACAAACACTCCTGTCCTGAACACCTGGTTAGCTAACAGTTTTCTCATACTCTTATTTTCCCAAAACACAATTGCTGGATCTCAGCTCCAAATCAACTCTTCTAGGAAAGTGAAAAATTGCTGGATCTCAGCTCCCAAATCATATCTTCCAGGCAGAGCTAACATTGCCCC	GCAGCCAAATCAGAATCAGGTTTTCTTGCTAAGCATAGAACTAACAGAAGGATCATTGAATGGATTGGATAATGACTGGCATCAGGGTAAGGTCCCCTTAACAAACACTCCTGTCCTGAACACCTGGTTAGCTAACAGTTTTCTCATACTCTTATTTTCCCAAAACACAATTGCTGGATCTCAGCTCCAAATCAACTATATACGACGGTGTAAAAATTGCTGGATCTCAGCTCCCAAATCATATCTTCCAGGCAGAGCTAACATTGCCCC	mecp2promfrag1
shuffled1-STAT4_Mus_musculus_DBD_0.94wildtype-76fragment_2;mecp2prom_154097769-154098738_strand=-_start=71;end=340;length=270;source_length=970	0.0654991	1	147	146	148	148	147.25	0.0358103	0.0783128	-0.158225	-0.117895	-0.0404993	[197, 199, 200, 201, 202, 204, 205, 206, 207, 208, 209, 210]	200-250	AATGACTGGCATCAGGGTAAGGTCCCCTTAACAAACACTCCTGTCCTGAACACCTGGTTAGCTAACAGTTTTCTCATACTCTTATTTTCCCAAAACACAATTGCTGGATCTCAGCTCCAAATCAACTCTTCTAGGAAAGTGAAAAATTGCTGGATCTCAGCTCCCAAATCATATCTTCCAGGCAGAGCTAACATTGCCCCTTATTCACACCTCCACCAAACCATCTGATCCAACAGTGACAGGTGTCACGAGGCCTTGGCATGCACTCTC	AATGACTGGCATCAGGGTAAGGTCCCCTTAACAAACACTCCTGTCCTGAACACCTGGTTAGCTAACAGTTTTCTCATACTCTTATTTTCCCAAAACACAATTGCTGGATCTCAGCTCCAAATCAACTATATACGACGGTGTAAAAATTGCTGGATCTCAGCTCCCAAATCATATCTTCCAGGCAGAGCTAACATTGCCCCTTATTCACACCTCCACCAAACCATCTGATCCAACAGTGACAGGTGTCACGAGGCCTTGGCATGCACTCTC	mecp2promfrag2
shuffled1-STAT4_Mus_musculus_DBD_0.94wildtype-75fragment_3;mecp2prom_154097769-154098738_strand=-_start=141;end=410;length=270;source_length=970	-0.147671	1	13	13	13	13	13	0.0220469	0.677669	0.400884	0.374815	0.368854	[197, 199, 200, 201, 202, 204, 205, 206, 207, 208, 209, 210]	200-250	TTCTCATACTCTTATTTTCCCAAAACACAATTGCTGGATCTCAGCTCCAAATCAACTCTTCTAGGAAAGTGAAAAATTGCTGGATCTCAGCTCCCAAATCATATCTTCCAGGCAGAGCTAACATTGCCCCTTATTCACACCTCCACCAAACCATCTGATCCAACAGTGACAGGTGTCACGAGGCCTTGGCATGCACTCTCTTCCCCCGCCAGAGTTCTGCGAAAGCCAGGGTTGCGATTTGTTGTCAGTTTATTCCCCGCCTCTATGAGA	TTCTCATACTCTTATTTTCCCAAAACACAATTGCTGGATCTCAGCTCCAAATCAACTATATACGACGGTGTAAAAATTGCTGGATCTCAGCTCCCAAATCATATCTTCCAGGCAGAGCTAACATTGCCCCTTATTCACACCTCCACCAAACCATCTGATCCAACAGTGACAGGTGTCACGAGGCCTTGGCATGCACTCTCTTCCCCCGCCAGAGTTCTGCGAAAGCCAGGGTTGCGATTTGTTGTCAGTTTATTCCCCGCCTCTATGAGA	mecp2promfrag3
shuffled2-BCL11Awildtype-44fragment_1;mecp2prom_154097769-154098738_strand=-_start=1;end=270;length=270;source_length=970	-0.0171296	1	147	145	147	148	146.75	-0.163134	-0.432717	-0.212028	-0.165582	-0.243365	[200, 201, 202, 203, 204, 207, 208, 209, 210, 213, 214]	200-250	GCAGCCAAATCAGAATCAGGTTTTCTTGCTAAGCATAGAACTAACAGAAGGATCATTGAATGGATTGGATAATGACTGGCATCAGGGTAAGGTCCCCTTAACAAACACTCCTGTCCTGAACACCTGGTTAGCTAACAGTTTTCTCATACTCTTATTTTCCCAAAACACAATTGCTGGATCTCAGCTCCAAATCAACTCTTCTAGGAAAGTGAAAAATTGCTGGATCTCAGCTCCCAAATCATATCTTCCAGGCAGAGCTAACATTGCCCC	GCAGCCAAATCAGAATCAGGTTTTCTTGCTAAGCATAGAACTAACAGAAGGATCATTGAATGGATTGGATAATGACTGGCATCAGGGTAAGGTCCCCTTAACAAACACTCCTGTCCTGAACACCTGGTTAGCTAACAGTTTTCTCATACTCTTATTTTCCCAAAACACAATTGCTGGATCTCAGCTCCAAATCAACTCTTGAGTAAAGAACAAGTATTGCTGGATCTCAGCTCCCAAATCATATCTTCCAGGCAGAGCTAACATTGCCCC	mecp2promfrag1
shuffled2-BCL11Awildtype-75fragment_3;mecp2prom_154097769-154098738_strand=-_start=141;end=410;length=270;source_length=970	-0.0190229	1	15	15	15	15	15	0.631755	0.175518	0.711041	0.471692	0.497502	[200, 201, 202, 203, 204, 207, 208, 209, 210, 213, 214]	200-250	TTCTCATACTCTTATTTTCCCAAAACACAATTGCTGGATCTCAGCTCCAAATCAACTCTTCTAGGAAAGTGAAAAATTGCTGGATCTCAGCTCCCAAATCATATCTTCCAGGCAGAGCTAACATTGCCCCTTATTCACACCTCCACCAAACCATCTGATCCAACAGTGACAGGTGTCACGAGGCCTTGGCATGCACTCTCTTCCCCCGCCAGAGTTCTGCGAAAGCCAGGGTTGCGATTTGTTGTCAGTTTATTCCCCGCCTCTATGAGA	TTCTCATACTCTTATTTTCCCAAAACACAATTGCTGGATCTCAGCTCCAAATCAACTCTTGAGTAAAGAACAAGTATTGCTGGATCTCAGCTCCCAAATCATATCTTCCAGGCAGAGCTAACATTGCCCCTTATTCACACCTCCACCAAACCATCTGATCCAACAGTGACAGGTGTCACGAGGCCTTGGCATGCACTCTCTTCCCCCGCCAGAGTTCTGCGAAAGCCAGGGTTGCGATTTGTTGTCAGTTTATTCCCCGCCTCTATGAGA	mecp2promfrag3
shuffled1-BCL11Awildtype-44fragment_1;mecp2prom_154097769-154098738_strand=-_start=1;end=270;length=270;source_length=970	-0.019234	1	193	191	193	193	192.5	-0.278609	-0.307898	-0.275934	-0.119437	-0.24547	[200, 201, 203, 204, 205, 208, 209, 210, 211, 212, 213, 214]	200-250	GCAGCCAAATCAGAATCAGGTTTTCTTGCTAAGCATAGAACTAACAGAAGGATCATTGAATGGATTGGATAATGACTGGCATCAGGGTAAGGTCCCCTTAACAAACACTCCTGTCCTGAACACCTGGTTAGCTAACAGTTTTCTCATACTCTTATTTTCCCAAAACACAATTGCTGGATCTCAGCTCCAAATCAACTCTTCTAGGAAAGTGAAAAATTGCTGGATCTCAGCTCCCAAATCATATCTTCCAGGCAGAGCTAACATTGCCCC	GCAGCCAAATCAGAATCAGGTTTTCTTGCTAAGCATAGAACTAACAGAAGGATCATTGAATGGATTGGATAATGACTGGCATCAGGGTAAGGTCCCCTTAACAAACACTCCTGTCCTGAACACCTGGTTAGCTAACAGTTTTCTCATACTCTTATTTTCCCAAAACACAATTGCTGGATCTCAGCTCCAAATCAACTCTTAAAAAGAATGAGGTCATTGCTGGATCTCAGCTCCCAAATCATATCTTCCAGGCAGAGCTAACATTGCCCC	mecp2promfrag1
shuffled1-BCL11Awildtype-76fragment_2;mecp2prom_154097769-154098738_strand=-_start=71;end=340;length=270;source_length=970	-0.0596485	1	168	167	166	168	167.25	-0.0711224	-0.201869	-0.193424	-0.196172	-0.165647	[200, 201, 203, 204, 205, 208, 209, 210, 211, 212, 213, 214]	200-250	AATGACTGGCATCAGGGTAAGGTCCCCTTAACAAACACTCCTGTCCTGAACACCTGGTTAGCTAACAGTTTTCTCATACTCTTATTTTCCCAAAACACAATTGCTGGATCTCAGCTCCAAATCAACTCTTCTAGGAAAGTGAAAAATTGCTGGATCTCAGCTCCCAAATCATATCTTCCAGGCAGAGCTAACATTGCCCCTTATTCACACCTCCACCAAACCATCTGATCCAACAGTGACAGGTGTCACGAGGCCTTGGCATGCACTCTC	AATGACTGGCATCAGGGTAAGGTCCCCTTAACAAACACTCCTGTCCTGAACACCTGGTTAGCTAACAGTTTTCTCATACTCTTATTTTCCCAAAACACAATTGCTGGATCTCAGCTCCAAATCAACTCTTAAAAAGAATGAGGTCATTGCTGGATCTCAGCTCCCAAATCATATCTTCCAGGCAGAGCTAACATTGCCCCTTATTCACACCTCCACCAAACCATCTGATCCAACAGTGACAGGTGTCACGAGGCCTTGGCATGCACTCTC	mecp2promfrag2
shuffled1-BCL11Awildtype-75fragment_3;mecp2prom_154097769-154098738_strand=-_start=141;end=410;length=270;source_length=970	0.000630791	1	17	17	17	17	17	0.942168	0.201727	0.712779	0.211946	0.517155	[200, 201, 203, 204, 205, 208, 209, 210, 211, 212, 213, 214]	200-250	TTCTCATACTCTTATTTTCCCAAAACACAATTGCTGGATCTCAGCTCCAAATCAACTCTTCTAGGAAAGTGAAAAATTGCTGGATCTCAGCTCCCAAATCATATCTTCCAGGCAGAGCTAACATTGCCCCTTATTCACACCTCCACCAAACCATCTGATCCAACAGTGACAGGTGTCACGAGGCCTTGGCATGCACTCTCTTCCCCCGCCAGAGTTCTGCGAAAGCCAGGGTTGCGATTTGTTGTCAGTTTATTCCCCGCCTCTATGAGA	TTCTCATACTCTTATTTTCCCAAAACACAATTGCTGGATCTCAGCTCCAAATCAACTCTTAAAAAGAATGAGGTCATTGCTGGATCTCAGCTCCCAAATCATATCTTCCAGGCAGAGCTAACATTGCCCCTTATTCACACCTCCACCAAACCATCTGATCCAACAGTGACAGGTGTCACGAGGCCTTGGCATGCACTCTCTTCCCCCGCCAGAGTTCTGCGAAAGCCAGGGTTGCGATTTGTTGTCAGTTTATTCCCCGCCTCTATGAGA	mecp2promfrag3
shuffled2-IRF9wildtype-44fragment_1;mecp2prom_154097769-154098738_strand=-_start=1;end=270;length=270;source_length=970	0.069605	1	118	118	118	118	118	-0.110779	-0.412467	0.114186	-0.217461	-0.156631	[202, 203, 204, 206, 208, 209, 210, 214, 216]	200-250	GCAGCCAAATCAGAATCAGGTTTTCTTGCTAAGCATAGAACTAACAGAAGGATCATTGAATGGATTGGATAATGACTGGCATCAGGGTAAGGTCCCCTTAACAAACACTCCTGTCCTGAACACCTGGTTAGCTAACAGTTTTCTCATACTCTTATTTTCCCAAAACACAATTGCTGGATCTCAGCTCCAAATCAACTCTTCTAGGAAAGTGAAAAATTGCTGGATCTCAGCTCCCAAATCATATCTTCCAGGCAGAGCTAACATTGCCCC	GCAGCCAAATCAGAATCAGGTTTTCTTGCTAAGCATAGAACTAACAGAAGGATCATTGAATGGATTGGATAATGACTGGCATCAGGGTAAGGTCCCCTTAACAAACACTCCTGTCCTGAACACCTGGTTAGCTAACAGTTTTCTCATACTCTTATTTTCCCAAAACACAATTGCTGGATCTCAGCTCCAAATCAACTCTTCTGTAAGAAATAAAGAGTGCTGGATCTCAGCTCCCAAATCATATCTTCCAGGCAGAGCTAACATTGCCCC	mecp2promfrag1
shuffled2-IRF9wildtype-75fragment_3;mecp2prom_154097769-154098738_strand=-_start=141;end=410;length=270;source_length=970	-0.0887431	1	14	14	14	14	14	0.371291	0.37705	0.361231	0.601554	0.427781	[202, 203, 204, 206, 208, 209, 210, 214, 216]	200-250	TTCTCATACTCTTATTTTCCCAAAACACAATTGCTGGATCTCAGCTCCAAATCAACTCTTCTAGGAAAGTGAAAAATTGCTGGATCTCAGCTCCCAAATCATATCTTCCAGGCAGAGCTAACATTGCCCCTTATTCACACCTCCACCAAACCATCTGATCCAACAGTGACAGGTGTCACGAGGCCTTGGCATGCACTCTCTTCCCCCGCCAGAGTTCTGCGAAAGCCAGGGTTGCGATTTGTTGTCAGTTTATTCCCCGCCTCTATGAGA	TTCTCATACTCTTATTTTCCCAAAACACAATTGCTGGATCTCAGCTCCAAATCAACTCTTCTGTAAGAAATAAAGAGTGCTGGATCTCAGCTCCCAAATCATATCTTCCAGGCAGAGCTAACATTGCCCCTTATTCACACCTCCACCAAACCATCTGATCCAACAGTGACAGGTGTCACGAGGCCTTGGCATGCACTCTCTTCCCCCGCCAGAGTTCTGCGAAAGCCAGGGTTGCGATTTGTTGTCAGTTTATTCCCCGCCTCTATGAGA	mecp2promfrag3
shuffled2-IRF7wildtype-76fragment_2;mecp2prom_154097769-154098738_strand=-_start=71;end=340;length=270;source_length=970	-0.0687389	1	142	142	143	142	142.25	-0.234379	-0.231536	-0.199734	-0.0333	-0.174737	[202, 203, 204, 209, 210, 211, 213]	200-250	AATGACTGGCATCAGGGTAAGGTCCCCTTAACAAACACTCCTGTCCTGAACACCTGGTTAGCTAACAGTTTTCTCATACTCTTATTTTCCCAAAACACAATTGCTGGATCTCAGCTCCAAATCAACTCTTCTAGGAAAGTGAAAAATTGCTGGATCTCAGCTCCCAAATCATATCTTCCAGGCAGAGCTAACATTGCCCCTTATTCACACCTCCACCAAACCATCTGATCCAACAGTGACAGGTGTCACGAGGCCTTGGCATGCACTCTC	AATGACTGGCATCAGGGTAAGGTCCCCTTAACAAACACTCCTGTCCTGAACACCTGGTTAGCTAACAGTTTTCTCATACTCTTATTTTCCCAAAACACAATTGCTGGATCTCAGCTCCAAATCAACTCTTCTGAAAAAGGATAGAATTGCTGGATCTCAGCTCCCAAATCATATCTTCCAGGCAGAGCTAACATTGCCCCTTATTCACACCTCCACCAAACCATCTGATCCAACAGTGACAGGTGTCACGAGGCCTTGGCATGCACTCTC	mecp2promfrag2
shuffled2-IRF2wildtype-75fragment_3;mecp2prom_154097769-154098738_strand=-_start=141;end=410;length=270;source_length=970	0.0890917	1	15	15	15	15	15	0.513402	0.890648	0.791065	0.227349	0.605616	[203, 204, 205, 206, 207, 208, 209, 210, 214]	200-250	TTCTCATACTCTTATTTTCCCAAAACACAATTGCTGGATCTCAGCTCCAAATCAACTCTTCTAGGAAAGTGAAAAATTGCTGGATCTCAGCTCCCAAATCATATCTTCCAGGCAGAGCTAACATTGCCCCTTATTCACACCTCCACCAAACCATCTGATCCAACAGTGACAGGTGTCACGAGGCCTTGGCATGCACTCTCTTCCCCCGCCAGAGTTCTGCGAAAGCCAGGGTTGCGATTTGTTGTCAGTTTATTCCCCGCCTCTATGAGA	TTCTCATACTCTTATTTTCCCAAAACACAATTGCTGGATCTCAGCTCCAAATCAACTCTTCTAAAGGGAATAAAGATTGCTGGATCTCAGCTCCCAAATCATATCTTCCAGGCAGAGCTAACATTGCCCCTTATTCACACCTCCACCAAACCATCTGATCCAACAGTGACAGGTGTCACGAGGCCTTGGCATGCACTCTCTTCCCCCGCCAGAGTTCTGCGAAAGCCAGGGTTGCGATTTGTTGTCAGTTTATTCCCCGCCTCTATGAGA	mecp2promfrag3
shuffled2-ZNF71wildtype-44fragment_1;mecp2prom_154097769-154098738_strand=-_start=1;end=270;length=270;source_length=970	0.0169114	1	85	83	85	86	84.75	-0.0389036	-0.487414	-0.149753	-0.161226	-0.209324	[203, 204, 205, 206, 208, 209, 210, 212, 214]	200-250	GCAGCCAAATCAGAATCAGGTTTTCTTGCTAAGCATAGAACTAACAGAAGGATCATTGAATGGATTGGATAATGACTGGCATCAGGGTAAGGTCCCCTTAACAAACACTCCTGTCCTGAACACCTGGTTAGCTAACAGTTTTCTCATACTCTTATTTTCCCAAAACACAATTGCTGGATCTCAGCTCCAAATCAACTCTTCTAGGAAAGTGAAAAATTGCTGGATCTCAGCTCCCAAATCATATCTTCCAGGCAGAGCTAACATTGCCCC	GCAGCCAAATCAGAATCAGGTTTTCTTGCTAAGCATAGAACTAACAGAAGGATCATTGAATGGATTGGATAATGACTGGCATCAGGGTAAGGTCCCCTTAACAAACACTCCTGTCCTGAACACCTGGTTAGCTAACAGTTTTCTCATACTCTTATTTTCCCAAAACACAATTGCTGGATCTCAGCTCCAAATCAACTCTTCTAAAGGAAATAGAGATTGCTGGATCTCAGCTCCCAAATCATATCTTCCAGGCAGAGCTAACATTGCCCC	mecp2promfrag1
shuffled1-IRF7wildtype-76fragment_2;mecp2prom_154097769-154098738_strand=-_start=71;end=340;length=270;source_length=970	-0.021099	1	165	164	164	164	164.25	-0.103862	-0.0316692	-0.183679	-0.18918	-0.127097	[203, 204, 205, 209, 210, 212, 213]	200-250	AATGACTGGCATCAGGGTAAGGTCCCCTTAACAAACACTCCTGTCCTGAACACCTGGTTAGCTAACAGTTTTCTCATACTCTTATTTTCCCAAAACACAATTGCTGGATCTCAGCTCCAAATCAACTCTTCTAGGAAAGTGAAAAATTGCTGGATCTCAGCTCCCAAATCATATCTTCCAGGCAGAGCTAACATTGCCCCTTATTCACACCTCCACCAAACCATCTGATCCAACAGTGACAGGTGTCACGAGGCCTTGGCATGCACTCTC	AATGACTGGCATCAGGGTAAGGTCCCCTTAACAAACACTCCTGTCCTGAACACCTGGTTAGCTAACAGTTTTCTCATACTCTTATTTTCCCAAAACACAATTGCTGGATCTCAGCTCCAAATCAACTCTTCTAAAGAAGGAATGAATTGCTGGATCTCAGCTCCCAAATCATATCTTCCAGGCAGAGCTAACATTGCCCCTTATTCACACCTCCACCAAACCATCTGATCCAACAGTGACAGGTGTCACGAGGCCTTGGCATGCACTCTC	mecp2promfrag2
shuffled1-IRF7wildtype-75fragment_3;mecp2prom_154097769-154098738_strand=-_start=141;end=410;length=270;source_length=970	-0.165294	1	18	18	18	18	18	0.466057	0.244621	0.443627	0.250617	0.351231	[203, 204, 205, 209, 210, 212, 213]	200-250	TTCTCATACTCTTATTTTCCCAAAACACAATTGCTGGATCTCAGCTCCAAATCAACTCTTCTAGGAAAGTGAAAAATTGCTGGATCTCAGCTCCCAAATCATATCTTCCAGGCAGAGCTAACATTGCCCCTTATTCACACCTCCACCAAACCATCTGATCCAACAGTGACAGGTGTCACGAGGCCTTGGCATGCACTCTCTTCCCCCGCCAGAGTTCTGCGAAAGCCAGGGTTGCGATTTGTTGTCAGTTTATTCCCCGCCTCTATGAGA	TTCTCATACTCTTATTTTCCCAAAACACAATTGCTGGATCTCAGCTCCAAATCAACTCTTCTAAAGAAGGAATGAATTGCTGGATCTCAGCTCCCAAATCATATCTTCCAGGCAGAGCTAACATTGCCCCTTATTCACACCTCCACCAAACCATCTGATCCAACAGTGACAGGTGTCACGAGGCCTTGGCATGCACTCTCTTCCCCCGCCAGAGTTCTGCGAAAGCCAGGGTTGCGATTTGTTGTCAGTTTATTCCCCGCCTCTATGAGA	mecp2promfrag3
shuffled2-ZNF716wildtype-76fragment_2;mecp2prom_154097769-154098738_strand=-_start=71;end=340;length=270;source_length=970	-0.000123481	1	126	124	127	127	126	-0.0536087	-0.165727	-0.20226	-0.00289158	-0.106122	[203, 204, 207, 208, 209, 210, 211, 213, 216, 217]	200-250	AATGACTGGCATCAGGGTAAGGTCCCCTTAACAAACACTCCTGTCCTGAACACCTGGTTAGCTAACAGTTTTCTCATACTCTTATTTTCCCAAAACACAATTGCTGGATCTCAGCTCCAAATCAACTCTTCTAGGAAAGTGAAAAATTGCTGGATCTCAGCTCCCAAATCATATCTTCCAGGCAGAGCTAACATTGCCCCTTATTCACACCTCCACCAAACCATCTGATCCAACAGTGACAGGTGTCACGAGGCCTTGGCATGCACTCTC	AATGACTGGCATCAGGGTAAGGTCCCCTTAACAAACACTCCTGTCCTGAACACCTGGTTAGCTAACAGTTTTCTCATACTCTTATTTTCCCAAAACACAATTGCTGGATCTCAGCTCCAAATCAACTCTTCTAATAATTGAGAGAAAGGCTGGATCTCAGCTCCCAAATCATATCTTCCAGGCAGAGCTAACATTGCCCCTTATTCACACCTCCACCAAACCATCTGATCCAACAGTGACAGGTGTCACGAGGCCTTGGCATGCACTCTC	mecp2promfrag2
shuffled2-ZNF716wildtype-75fragment_3;mecp2prom_154097769-154098738_strand=-_start=141;end=410;length=270;source_length=970	-0.127214	1	12	12	12	12	12	0.518709	0.102451	0.481464	0.454615	0.38931	[203, 204, 207, 208, 209, 210, 211, 213, 216, 217]	200-250	TTCTCATACTCTTATTTTCCCAAAACACAATTGCTGGATCTCAGCTCCAAATCAACTCTTCTAGGAAAGTGAAAAATTGCTGGATCTCAGCTCCCAAATCATATCTTCCAGGCAGAGCTAACATTGCCCCTTATTCACACCTCCACCAAACCATCTGATCCAACAGTGACAGGTGTCACGAGGCCTTGGCATGCACTCTCTTCCCCCGCCAGAGTTCTGCGAAAGCCAGGGTTGCGATTTGTTGTCAGTTTATTCCCCGCCTCTATGAGA	TTCTCATACTCTTATTTTCCCAAAACACAATTGCTGGATCTCAGCTCCAAATCAACTCTTCTAATAATTGAGAGAAAGGCTGGATCTCAGCTCCCAAATCATATCTTCCAGGCAGAGCTAACATTGCCCCTTATTCACACCTCCACCAAACCATCTGATCCAACAGTGACAGGTGTCACGAGGCCTTGGCATGCACTCTCTTCCCCCGCCAGAGTTCTGCGAAAGCCAGGGTTGCGATTTGTTGTCAGTTTATTCCCCGCCTCTATGAGA	mecp2promfrag3
shuffled1-IRF9wildtype-44fragment_1;mecp2prom_154097769-154098738_strand=-_start=1;end=270;length=270;source_length=970	0.0301391	1	125	123	126	126	125	-0.0166379	-0.0390519	-0.360377	-0.368319	-0.196096	[203, 204, 210, 212, 213, 215, 216]	200-250	GCAGCCAAATCAGAATCAGGTTTTCTTGCTAAGCATAGAACTAACAGAAGGATCATTGAATGGATTGGATAATGACTGGCATCAGGGTAAGGTCCCCTTAACAAACACTCCTGTCCTGAACACCTGGTTAGCTAACAGTTTTCTCATACTCTTATTTTCCCAAAACACAATTGCTGGATCTCAGCTCCAAATCAACTCTTCTAGGAAAGTGAAAAATTGCTGGATCTCAGCTCCCAAATCATATCTTCCAGGCAGAGCTAACATTGCCCC	GCAGCCAAATCAGAATCAGGTTTTCTTGCTAAGCATAGAACTAACAGAAGGATCATTGAATGGATTGGATAATGACTGGCATCAGGGTAAGGTCCCCTTAACAAACACTCCTGTCCTGAACACCTGGTTAGCTAACAGTTTTCTCATACTCTTATTTTCCCAAAACACAATTGCTGGATCTCAGCTCCAAATCAACTCTTCTAATAAAGTAAGGAGATGCTGGATCTCAGCTCCCAAATCATATCTTCCAGGCAGAGCTAACATTGCCCC	mecp2promfrag1
shuffled1-IRF9wildtype-76fragment_2;mecp2prom_154097769-154098738_strand=-_start=71;end=340;length=270;source_length=970	0.0603871	1	143	142	143	142	142.5	-0.136158	-0.0455001	0.0293862	-0.0301729	-0.0456113	[203, 204, 210, 212, 213, 215, 216]	200-250	AATGACTGGCATCAGGGTAAGGTCCCCTTAACAAACACTCCTGTCCTGAACACCTGGTTAGCTAACAGTTTTCTCATACTCTTATTTTCCCAAAACACAATTGCTGGATCTCAGCTCCAAATCAACTCTTCTAGGAAAGTGAAAAATTGCTGGATCTCAGCTCCCAAATCATATCTTCCAGGCAGAGCTAACATTGCCCCTTATTCACACCTCCACCAAACCATCTGATCCAACAGTGACAGGTGTCACGAGGCCTTGGCATGCACTCTC	AATGACTGGCATCAGGGTAAGGTCCCCTTAACAAACACTCCTGTCCTGAACACCTGGTTAGCTAACAGTTTTCTCATACTCTTATTTTCCCAAAACACAATTGCTGGATCTCAGCTCCAAATCAACTCTTCTAATAAAGTAAGGAGATGCTGGATCTCAGCTCCCAAATCATATCTTCCAGGCAGAGCTAACATTGCCCCTTATTCACACCTCCACCAAACCATCTGATCCAACAGTGACAGGTGTCACGAGGCCTTGGCATGCACTCTC	mecp2promfrag2
shuffled1-IRF9wildtype-75fragment_3;mecp2prom_154097769-154098738_strand=-_start=141;end=410;length=270;source_length=970	0.0263428	1	21	21	21	21	21	0.518904	0.697112	0.321907	0.633546	0.542867	[203, 204, 210, 212, 213, 215, 216]	200-250	TTCTCATACTCTTATTTTCCCAAAACACAATTGCTGGATCTCAGCTCCAAATCAACTCTTCTAGGAAAGTGAAAAATTGCTGGATCTCAGCTCCCAAATCATATCTTCCAGGCAGAGCTAACATTGCCCCTTATTCACACCTCCACCAAACCATCTGATCCAACAGTGACAGGTGTCACGAGGCCTTGGCATGCACTCTCTTCCCCCGCCAGAGTTCTGCGAAAGCCAGGGTTGCGATTTGTTGTCAGTTTATTCCCCGCCTCTATGAGA	TTCTCATACTCTTATTTTCCCAAAACACAATTGCTGGATCTCAGCTCCAAATCAACTCTTCTAATAAAGTAAGGAGATGCTGGATCTCAGCTCCCAAATCATATCTTCCAGGCAGAGCTAACATTGCCCCTTATTCACACCTCCACCAAACCATCTGATCCAACAGTGACAGGTGTCACGAGGCCTTGGCATGCACTCTCTTCCCCCGCCAGAGTTCTGCGAAAGCCAGGGTTGCGATTTGTTGTCAGTTTATTCCCCGCCTCTATGAGA	mecp2promfrag3
shuffled1-ZNF716wildtype-44fragment_1;mecp2prom_154097769-154098738_strand=-_start=1;end=270;length=270;source_length=970	-0.0621885	1	109	109	110	109	109.25	-0.495245	-0.17341	-0.242309	-0.242733	-0.288424	[204, 205, 207, 208, 216, 217]	200-250	GCAGCCAAATCAGAATCAGGTTTTCTTGCTAAGCATAGAACTAACAGAAGGATCATTGAATGGATTGGATAATGACTGGCATCAGGGTAAGGTCCCCTTAACAAACACTCCTGTCCTGAACACCTGGTTAGCTAACAGTTTTCTCATACTCTTATTTTCCCAAAACACAATTGCTGGATCTCAGCTCCAAATCAACTCTTCTAGGAAAGTGAAAAATTGCTGGATCTCAGCTCCCAAATCATATCTTCCAGGCAGAGCTAACATTGCCCC	GCAGCCAAATCAGAATCAGGTTTTCTTGCTAAGCATAGAACTAACAGAAGGATCATTGAATGGATTGGATAATGACTGGCATCAGGGTAAGGTCCCCTTAACAAACACTCCTGTCCTGAACACCTGGTTAGCTAACAGTTTTCTCATACTCTTATTTTCCCAAAACACAATTGCTGGATCTCAGCTCCAAATCAACTCTTCTAGATATATGAAAAAGGGCTGGATCTCAGCTCCCAAATCATATCTTCCAGGCAGAGCTAACATTGCCCC	mecp2promfrag1
shuffled1-ZNF716wildtype-76fragment_2;mecp2prom_154097769-154098738_strand=-_start=71;end=340;length=270;source_length=970	-0.052429	1	125	123	124	122	123.5	0.0673473	-0.14728	-0.241639	-0.312139	-0.158427	[204, 205, 207, 208, 216, 217]	200-250	AATGACTGGCATCAGGGTAAGGTCCCCTTAACAAACACTCCTGTCCTGAACACCTGGTTAGCTAACAGTTTTCTCATACTCTTATTTTCCCAAAACACAATTGCTGGATCTCAGCTCCAAATCAACTCTTCTAGGAAAGTGAAAAATTGCTGGATCTCAGCTCCCAAATCATATCTTCCAGGCAGAGCTAACATTGCCCCTTATTCACACCTCCACCAAACCATCTGATCCAACAGTGACAGGTGTCACGAGGCCTTGGCATGCACTCTC	AATGACTGGCATCAGGGTAAGGTCCCCTTAACAAACACTCCTGTCCTGAACACCTGGTTAGCTAACAGTTTTCTCATACTCTTATTTTCCCAAAACACAATTGCTGGATCTCAGCTCCAAATCAACTCTTCTAGATATATGAAAAAGGGCTGGATCTCAGCTCCCAAATCATATCTTCCAGGCAGAGCTAACATTGCCCCTTATTCACACCTCCACCAAACCATCTGATCCAACAGTGACAGGTGTCACGAGGCCTTGGCATGCACTCTC	mecp2promfrag2
shuffled1-ZNF716wildtype-75fragment_3;mecp2prom_154097769-154098738_strand=-_start=141;end=410;length=270;source_length=970	-0.0206789	1	12	12	12	13	12.25	0.757278	0.372462	0.416647	0.436995	0.495846	[204, 205, 207, 208, 216, 217]	200-250	TTCTCATACTCTTATTTTCCCAAAACACAATTGCTGGATCTCAGCTCCAAATCAACTCTTCTAGGAAAGTGAAAAATTGCTGGATCTCAGCTCCCAAATCATATCTTCCAGGCAGAGCTAACATTGCCCCTTATTCACACCTCCACCAAACCATCTGATCCAACAGTGACAGGTGTCACGAGGCCTTGGCATGCACTCTCTTCCCCCGCCAGAGTTCTGCGAAAGCCAGGGTTGCGATTTGTTGTCAGTTTATTCCCCGCCTCTATGAGA	TTCTCATACTCTTATTTTCCCAAAACACAATTGCTGGATCTCAGCTCCAAATCAACTCTTCTAGATATATGAAAAAGGGCTGGATCTCAGCTCCCAAATCATATCTTCCAGGCAGAGCTAACATTGCCCCTTATTCACACCTCCACCAAACCATCTGATCCAACAGTGACAGGTGTCACGAGGCCTTGGCATGCACTCTCTTCCCCCGCCAGAGTTCTGCGAAAGCCAGGGTTGCGATTTGTTGTCAGTTTATTCCCCGCCTCTATGAGA	mecp2promfrag3
shuffled1-ZNF71wildtype-76fragment_2;mecp2prom_154097769-154098738_strand=-_start=71;end=340;length=270;source_length=970	-0.00340122	1	189	186	187	188	187.5	-0.0950236	-0.259585	-0.116478	0.0334877	-0.1094	[204, 206, 210, 212, 213, 216]	200-250	AATGACTGGCATCAGGGTAAGGTCCCCTTAACAAACACTCCTGTCCTGAACACCTGGTTAGCTAACAGTTTTCTCATACTCTTATTTTCCCAAAACACAATTGCTGGATCTCAGCTCCAAATCAACTCTTCTAGGAAAGTGAAAAATTGCTGGATCTCAGCTCCCAAATCATATCTTCCAGGCAGAGCTAACATTGCCCCTTATTCACACCTCCACCAAACCATCTGATCCAACAGTGACAGGTGTCACGAGGCCTTGGCATGCACTCTC	AATGACTGGCATCAGGGTAAGGTCCCCTTAACAAACACTCCTGTCCTGAACACCTGGTTAGCTAACAGTTTTCTCATACTCTTATTTTCCCAAAACACAATTGCTGGATCTCAGCTCCAAATCAACTCTTCTAGAAGAGTAATGAAATGCTGGATCTCAGCTCCCAAATCATATCTTCCAGGCAGAGCTAACATTGCCCCTTATTCACACCTCCACCAAACCATCTGATCCAACAGTGACAGGTGTCACGAGGCCTTGGCATGCACTCTC	mecp2promfrag2
shuffled1-ZNF71wildtype-75fragment_3;mecp2prom_154097769-154098738_strand=-_start=141;end=410;length=270;source_length=970	0.124207	1	22	22	22	22	22	0.601458	0.650717	0.750914	0.559835	0.640731	[204, 206, 210, 212, 213, 216]	200-250	TTCTCATACTCTTATTTTCCCAAAACACAATTGCTGGATCTCAGCTCCAAATCAACTCTTCTAGGAAAGTGAAAAATTGCTGGATCTCAGCTCCCAAATCATATCTTCCAGGCAGAGCTAACATTGCCCCTTATTCACACCTCCACCAAACCATCTGATCCAACAGTGACAGGTGTCACGAGGCCTTGGCATGCACTCTCTTCCCCCGCCAGAGTTCTGCGAAAGCCAGGGTTGCGATTTGTTGTCAGTTTATTCCCCGCCTCTATGAGA	TTCTCATACTCTTATTTTCCCAAAACACAATTGCTGGATCTCAGCTCCAAATCAACTCTTCTAGAAGAGTAATGAAATGCTGGATCTCAGCTCCCAAATCATATCTTCCAGGCAGAGCTAACATTGCCCCTTATTCACACCTCCACCAAACCATCTGATCCAACAGTGACAGGTGTCACGAGGCCTTGGCATGCACTCTCTTCCCCCGCCAGAGTTCTGCGAAAGCCAGGGTTGCGATTTGTTGTCAGTTTATTCCCCGCCTCTATGAGA	mecp2promfrag3
shuffled1-IRF2wildtype-76fragment_2;mecp2prom_154097769-154098738_strand=-_start=71;end=340;length=270;source_length=970	0.0381789	1	200	202	202	201	201.25	-0.0681244	0.0638397	-0.0986515	-0.168341	-0.0678194	[204, 210, 211, 213]	200-250	AATGACTGGCATCAGGGTAAGGTCCCCTTAACAAACACTCCTGTCCTGAACACCTGGTTAGCTAACAGTTTTCTCATACTCTTATTTTCCCAAAACACAATTGCTGGATCTCAGCTCCAAATCAACTCTTCTAGGAAAGTGAAAAATTGCTGGATCTCAGCTCCCAAATCATATCTTCCAGGCAGAGCTAACATTGCCCCTTATTCACACCTCCACCAAACCATCTGATCCAACAGTGACAGGTGTCACGAGGCCTTGGCATGCACTCTC	AATGACTGGCATCAGGGTAAGGTCCCCTTAACAAACACTCCTGTCCTGAACACCTGGTTAGCTAACAGTTTTCTCATACTCTTATTTTCCCAAAACACAATTGCTGGATCTCAGCTCCAAATCAACTCTTCTAGAAAAGTAGAGAATTGCTGGATCTCAGCTCCCAAATCATATCTTCCAGGCAGAGCTAACATTGCCCCTTATTCACACCTCCACCAAACCATCTGATCCAACAGTGACAGGTGTCACGAGGCCTTGGCATGCACTCTC	mecp2promfrag2
shuffled1-ZNF222wildtype-75fragment_4;mecp2prom_154097769-154098738_strand=-_start=211;end=480;length=270;source_length=970	0.0442348	1	28	28	28	28	28	0.319424	0.272422	-0.0403084	0.498715	0.262563	[222, 223, 224, 226, 228, 229, 230]	200-250	GAAAAATTGCTGGATCTCAGCTCCCAAATCATATCTTCCAGGCAGAGCTAACATTGCCCCTTATTCACACCTCCACCAAACCATCTGATCCAACAGTGACAGGTGTCACGAGGCCTTGGCATGCACTCTCTTCCCCCGCCAGAGTTCTGCGAAAGCCAGGGTTGCGATTTGTTGTCAGTTTATTCCCCGCCTCTATGAGAGTGTGAGCACTGGGCAGGCTCGGATGAAATAATGCATTGAGTAGGCCTCTGAAACCAAGGCCCCTCAGCT	GAAAAATTGCTGCTACGCGATTCCCAAATCATATCTTCCAGGCAGAGCTAACATTGCCCCTTATTCACACCTCCACCAAACCATCTGATCCAACAGTGACAGGTGTCACGAGGCCTTGGCATGCACTCTCTTCCCCCGCCAGAGTTCTGCGAAAGCCAGGGTTGCGATTTGTTGTCAGTTTATTCCCCGCCTCTATGAGAGTGTGAGCACTGGGCAGGCTCGGATGAAATAATGCATTGAGTAGGCCTCTGAAACCAAGGCCCCTCAGCT	mecp2promfrag4
shuffled2-ZNF222wildtype-75fragment_4;mecp2prom_154097769-154098738_strand=-_start=211;end=480;length=270;source_length=970	0.0425252	1	19	19	19	19	19	0.130572	0.453236	0.622376	-0.162769	0.260854	[222, 223, 224, 227, 229]	200-250	GAAAAATTGCTGGATCTCAGCTCCCAAATCATATCTTCCAGGCAGAGCTAACATTGCCCCTTATTCACACCTCCACCAAACCATCTGATCCAACAGTGACAGGTGTCACGAGGCCTTGGCATGCACTCTCTTCCCCCGCCAGAGTTCTGCGAAAGCCAGGGTTGCGATTTGTTGTCAGTTTATTCCCCGCCTCTATGAGAGTGTGAGCACTGGGCAGGCTCGGATGAAATAATGCATTGAGTAGGCCTCTGAAACCAAGGCCCCTCAGCT	GAAAAATTGCTGCGGCTTAACTCCCAAATCATATCTTCCAGGCAGAGCTAACATTGCCCCTTATTCACACCTCCACCAAACCATCTGATCCAACAGTGACAGGTGTCACGAGGCCTTGGCATGCACTCTCTTCCCCCGCCAGAGTTCTGCGAAAGCCAGGGTTGCGATTTGTTGTCAGTTTATTCCCCGCCTCTATGAGAGTGTGAGCACTGGGCAGGCTCGGATGAAATAATGCATTGAGTAGGCCTCTGAAACCAAGGCCCCTCAGCT	mecp2promfrag4
shuffled2-ZNF222wildtype-76fragment_2;mecp2prom_154097769-154098738_strand=-_start=71;end=340;length=270;source_length=970|1	-0.0473117	1	177	174	178	178	176.75	0.0132354	-0.111037	-0.317617	-0.197821	-0.15331	[222, 223, 224, 227, 229]	200-250	AATGACTGGCATCAGGGTAAGGTCCCCTTAACAAACACTCCTGTCCTGAACACCTGGTTAGCTAACAGTTTTCTCATACTCTTATTTTCCCAAAACACAATTGCTGGATCTCAGCTCCAAATCAACTCTTCTAGGAAAGTGAAAAATTGCTGGATCTCAGCTCCCAAATCATATCTTCCAGGCAGAGCTAACATTGCCCCTTATTCACACCTCCACCAAACCATCTGATCCAACAGTGACAGGTGTCACGAGGCCTTGGCATGCACTCTC	AATGACTGGCATCAGGGTAAGGTCCCCTTAACAAACACTCCTGTCCTGAACACCTGGTTAGCTAACAGTTTTCTCATACTCTTATTTTCCCAAAACACAATTGCTGGATCTCAGCTCCAAATCAACTCTTCTAGGAAAGTGAAAAATTGCTGCGGCTTAACTCCCAAATCATATCTTCCAGGCAGAGCTAACATTGCCCCTTATTCACACCTCCACCAAACCATCTGATCCAACAGTGACAGGTGTCACGAGGCCTTGGCATGCACTCTC	mecp2promfrag2
shuffled2-ZNF222wildtype-75fragment_3;mecp2prom_154097769-154098738_strand=-_start=141;end=410;length=270;source_length=970|1	-0.0931316	1	20	20	20	20	20	0.487009	0.315971	0.432264	0.458327	0.423393	[222, 223, 224, 227, 229]	200-250	TTCTCATACTCTTATTTTCCCAAAACACAATTGCTGGATCTCAGCTCCAAATCAACTCTTCTAGGAAAGTGAAAAATTGCTGGATCTCAGCTCCCAAATCATATCTTCCAGGCAGAGCTAACATTGCCCCTTATTCACACCTCCACCAAACCATCTGATCCAACAGTGACAGGTGTCACGAGGCCTTGGCATGCACTCTCTTCCCCCGCCAGAGTTCTGCGAAAGCCAGGGTTGCGATTTGTTGTCAGTTTATTCCCCGCCTCTATGAGA	TTCTCATACTCTTATTTTCCCAAAACACAATTGCTGGATCTCAGCTCCAAATCAACTCTTCTAGGAAAGTGAAAAATTGCTGCGGCTTAACTCCCAAATCATATCTTCCAGGCAGAGCTAACATTGCCCCTTATTCACACCTCCACCAAACCATCTGATCCAACAGTGACAGGTGTCACGAGGCCTTGGCATGCACTCTCTTCCCCCGCCAGAGTTCTGCGAAAGCCAGGGTTGCGATTTGTTGTCAGTTTATTCCCCGCCTCTATGAGA	mecp2promfrag3
shuffled2-ZNF45wildtype-75fragment_3;mecp2prom_154097769-154098738_strand=-_start=141;end=410;length=270;source_length=970|1	-0.0626143	1	18	18	18	18	18	0.382659	0.465503	0.571704	0.395774	0.45391	[227, 229, 231, 232, 233, 234, 235, 236]	200-250	TTCTCATACTCTTATTTTCCCAAAACACAATTGCTGGATCTCAGCTCCAAATCAACTCTTCTAGGAAAGTGAAAAATTGCTGGATCTCAGCTCCCAAATCATATCTTCCAGGCAGAGCTAACATTGCCCCTTATTCACACCTCCACCAAACCATCTGATCCAACAGTGACAGGTGTCACGAGGCCTTGGCATGCACTCTCTTCCCCCGCCAGAGTTCTGCGAAAGCCAGGGTTGCGATTTGTTGTCAGTTTATTCCCCGCCTCTATGAGA	TTCTCATACTCTTATTTTCCCAAAACACAATTGCTGGATCTCAGCTCCAAATCAACTCTTCTAGGAAAGTGAAAAATTGCTGGATCTAACCCGTACCATCATATCTTCCAGGCAGAGCTAACATTGCCCCTTATTCACACCTCCACCAAACCATCTGATCCAACAGTGACAGGTGTCACGAGGCCTTGGCATGCACTCTCTTCCCCCGCCAGAGTTCTGCGAAAGCCAGGGTTGCGATTTGTTGTCAGTTTATTCCCCGCCTCTATGAGA	mecp2promfrag3
shuffled1-ZNF45wildtype-76fragment_2;mecp2prom_154097769-154098738_strand=-_start=71;end=340;length=270;source_length=970|1	-0.0565926	1	139	137	139	139	138.5	-0.235298	-0.109919	-0.142533	-0.162613	-0.162591	[229, 230, 233, 237]	200-250	AATGACTGGCATCAGGGTAAGGTCCCCTTAACAAACACTCCTGTCCTGAACACCTGGTTAGCTAACAGTTTTCTCATACTCTTATTTTCCCAAAACACAATTGCTGGATCTCAGCTCCAAATCAACTCTTCTAGGAAAGTGAAAAATTGCTGGATCTCAGCTCCCAAATCATATCTTCCAGGCAGAGCTAACATTGCCCCTTATTCACACCTCCACCAAACCATCTGATCCAACAGTGACAGGTGTCACGAGGCCTTGGCATGCACTCTC	AATGACTGGCATCAGGGTAAGGTCCCCTTAACAAACACTCCTGTCCTGAACACCTGGTTAGCTAACAGTTTTCTCATACTCTTATTTTCCCAAAACACAATTGCTGGATCTCAGCTCCAAATCAACTCTTCTAGGAAAGTGAAAAATTGCTGGATCTCACATCGCAACTCATATCTTCCAGGCAGAGCTAACATTGCCCCTTATTCACACCTCCACCAAACCATCTGATCCAACAGTGACAGGTGTCACGAGGCCTTGGCATGCACTCTC	mecp2promfrag2
shuffled1-ZNF45wildtype-75fragment_3;mecp2prom_154097769-154098738_strand=-_start=141;end=410;length=270;source_length=970|1	-0.147888	1	15	15	15	15	15	0.503325	0.200338	0.521951	0.24893	0.368636	[229, 230, 233, 237]	200-250	TTCTCATACTCTTATTTTCCCAAAACACAATTGCTGGATCTCAGCTCCAAATCAACTCTTCTAGGAAAGTGAAAAATTGCTGGATCTCAGCTCCCAAATCATATCTTCCAGGCAGAGCTAACATTGCCCCTTATTCACACCTCCACCAAACCATCTGATCCAACAGTGACAGGTGTCACGAGGCCTTGGCATGCACTCTCTTCCCCCGCCAGAGTTCTGCGAAAGCCAGGGTTGCGATTTGTTGTCAGTTTATTCCCCGCCTCTATGAGA	TTCTCATACTCTTATTTTCCCAAAACACAATTGCTGGATCTCAGCTCCAAATCAACTCTTCTAGGAAAGTGAAAAATTGCTGGATCTCACATCGCAACTCATATCTTCCAGGCAGAGCTAACATTGCCCCTTATTCACACCTCCACCAAACCATCTGATCCAACAGTGACAGGTGTCACGAGGCCTTGGCATGCACTCTCTTCCCCCGCCAGAGTTCTGCGAAAGCCAGGGTTGCGATTTGTTGTCAGTTTATTCCCCGCCTCTATGAGA	mecp2promfrag3
shuffled1-ZNF436wildtype-75fragment_3;mecp2prom_154097769-154098738_strand=-_start=141;end=410;length=270;source_length=970	-0.103316	1	21	21	21	21	21	0.525539	0.597727	0.388442	0.141125	0.413208	[243, 244, 245, 246, 247, 248, 251, 253, 255, 256, 257]	200-250	TTCTCATACTCTTATTTTCCCAAAACACAATTGCTGGATCTCAGCTCCAAATCAACTCTTCTAGGAAAGTGAAAAATTGCTGGATCTCAGCTCCCAAATCATATCTTCCAGGCAGAGCTAACATTGCCCCTTATTCACACCTCCACCAAACCATCTGATCCAACAGTGACAGGTGTCACGAGGCCTTGGCATGCACTCTCTTCCCCCGCCAGAGTTCTGCGAAAGCCAGGGTTGCGATTTGTTGTCAGTTTATTCCCCGCCTCTATGAGA	TTCTCATACTCTTATTTTCCCAAAACACAATTGCTGGATCTCAGCTCCAAATCAACTCTTCTAGGAAAGTGAAAAATTGCTGGATCTCAGCTCCCAAATCATACACGGAAGCCTGTCTTAACATTGCCCCTTATTCACACCTCCACCAAACCATCTGATCCAACAGTGACAGGTGTCACGAGGCCTTGGCATGCACTCTCTTCCCCCGCCAGAGTTCTGCGAAAGCCAGGGTTGCGATTTGTTGTCAGTTTATTCCCCGCCTCTATGAGA	mecp2promfrag3
shuffled2-ZNF436wildtype-44fragment_1;mecp2prom_154097769-154098738_strand=-_start=1;end=270;length=270;source_length=970	0.0793399	1	196	198	198	198	197.5	-0.120432	-0.174444	-0.0393173	-0.253389	-0.146896	[243, 245, 246, 247, 248, 249, 250, 252, 253, 255, 256]	200-250	GCAGCCAAATCAGAATCAGGTTTTCTTGCTAAGCATAGAACTAACAGAAGGATCATTGAATGGATTGGATAATGACTGGCATCAGGGTAAGGTCCCCTTAACAAACACTCCTGTCCTGAACACCTGGTTAGCTAACAGTTTTCTCATACTCTTATTTTCCCAAAACACAATTGCTGGATCTCAGCTCCAAATCAACTCTTCTAGGAAAGTGAAAAATTGCTGGATCTCAGCTCCCAAATCATATCTTCCAGGCAGAGCTAACATTGCCCC	GCAGCCAAATCAGAATCAGGTTTTCTTGCTAAGCATAGAACTAACAGAAGGATCATTGAATGGATTGGATAATGACTGGCATCAGGGTAAGGTCCCCTTAACAAACACTCCTGTCCTGAACACCTGGTTAGCTAACAGTTTTCTCATACTCTTATTTTCCCAAAACACAATTGCTGGATCTCAGCTCCAAATCAACTCTTCTAGGAAAGTGAAAAATTGCTGGATCTCAGCTCCCAAATCATAGCACAGCTGATGTCCTAACATTGCCCC	mecp2promfrag1
shuffled2-ZNF436wildtype-75fragment_4;mecp2prom_154097769-154098738_strand=-_start=211;end=480;length=270;source_length=970	-0.026916	1	36	36	36	36	36	-0.0608813	0.0454405	0.43808	0.343011	0.191412	[243, 245, 246, 247, 248, 249, 250, 252, 253, 255, 256]	200-250	GAAAAATTGCTGGATCTCAGCTCCCAAATCATATCTTCCAGGCAGAGCTAACATTGCCCCTTATTCACACCTCCACCAAACCATCTGATCCAACAGTGACAGGTGTCACGAGGCCTTGGCATGCACTCTCTTCCCCCGCCAGAGTTCTGCGAAAGCCAGGGTTGCGATTTGTTGTCAGTTTATTCCCCGCCTCTATGAGAGTGTGAGCACTGGGCAGGCTCGGATGAAATAATGCATTGAGTAGGCCTCTGAAACCAAGGCCCCTCAGCT	GAAAAATTGCTGGATCTCAGCTCCCAAATCATAGCACAGCTGATGTCCTAACATTGCCCCTTATTCACACCTCCACCAAACCATCTGATCCAACAGTGACAGGTGTCACGAGGCCTTGGCATGCACTCTCTTCCCCCGCCAGAGTTCTGCGAAAGCCAGGGTTGCGATTTGTTGTCAGTTTATTCCCCGCCTCTATGAGAGTGTGAGCACTGGGCAGGCTCGGATGAAATAATGCATTGAGTAGGCCTCTGAAACCAAGGCCCCTCAGCT	mecp2promfrag4
shuffled2-ZNF436wildtype-75fragment_3;mecp2prom_154097769-154098738_strand=-_start=141;end=410;length=270;source_length=970	-0.16435	1	23	23	23	23	23	0.520221	0.342841	0.368279	0.177355	0.352174	[243, 245, 246, 247, 248, 249, 250, 252, 253, 255, 256]	200-250	TTCTCATACTCTTATTTTCCCAAAACACAATTGCTGGATCTCAGCTCCAAATCAACTCTTCTAGGAAAGTGAAAAATTGCTGGATCTCAGCTCCCAAATCATATCTTCCAGGCAGAGCTAACATTGCCCCTTATTCACACCTCCACCAAACCATCTGATCCAACAGTGACAGGTGTCACGAGGCCTTGGCATGCACTCTCTTCCCCCGCCAGAGTTCTGCGAAAGCCAGGGTTGCGATTTGTTGTCAGTTTATTCCCCGCCTCTATGAGA	TTCTCATACTCTTATTTTCCCAAAACACAATTGCTGGATCTCAGCTCCAAATCAACTCTTCTAGGAAAGTGAAAAATTGCTGGATCTCAGCTCCCAAATCATAGCACAGCTGATGTCCTAACATTGCCCCTTATTCACACCTCCACCAAACCATCTGATCCAACAGTGACAGGTGTCACGAGGCCTTGGCATGCACTCTCTTCCCCCGCCAGAGTTCTGCGAAAGCCAGGGTTGCGATTTGTTGTCAGTTTATTCCCCGCCTCTATGAGA	mecp2promfrag3
shuffled2-SOX8wildtype-76fragment_2;mecp2prom_154097769-154098738_strand=-_start=71;end=340;length=270;source_length=970	-0.370809	0.00010515	405	402	413	410	407.5	-0.513025	-0.459431	-0.443405	-0.491369	-0.476808	[259, 260, 262, 264, 265, 266, 268, 269, 270, 272]	250-300	AATGACTGGCATCAGGGTAAGGTCCCCTTAACAAACACTCCTGTCCTGAACACCTGGTTAGCTAACAGTTTTCTCATACTCTTATTTTCCCAAAACACAATTGCTGGATCTCAGCTCCAAATCAACTCTTCTAGGAAAGTGAAAAATTGCTGGATCTCAGCTCCCAAATCATATCTTCCAGGCAGAGCTAACATTGCCCCTTATTCACACCTCCACCAAACCATCTGATCCAACAGTGACAGGTGTCACGAGGCCTTGGCATGCACTCTC	AATGACTGGCATCAGGGTAAGGTCCCCTTAACAAACACTCCTGTCCTGAACACCTGGTTAGCTAACAGTTTTCTCATACTCTTATTTTCCCAAAACACAATTGCTGGATCTCAGCTCCAAATCAACTCTTCTAGGAAAGTGAAAAATTGCTGGATCTCAGCTCCCAAATCATATCTTCCAGGCAGAGCTCTCCTCAGCAAATTTTCACACCTCCACCAAACCATCTGATCCAACAGTGACAGGTGTCACGAGGCCTTGGCATGCACTCTC	mecp2promfrag2
shuffled2-TBX10_Mus_musculus_DBD_0.89wildtype-75fragment_4;mecp2prom_154097769-154098738_strand=-_start=211;end=480;length=270;source_length=970	-0.398856	0.157842	28	28	28	28	28	-0.129073	-0.0861465	-0.195601	-0.311292	-0.180528	[271, 272, 274, 275, 276, 278, 279, 280, 281]	250-300	GAAAAATTGCTGGATCTCAGCTCCCAAATCATATCTTCCAGGCAGAGCTAACATTGCCCCTTATTCACACCTCCACCAAACCATCTGATCCAACAGTGACAGGTGTCACGAGGCCTTGGCATGCACTCTCTTCCCCCGCCAGAGTTCTGCGAAAGCCAGGGTTGCGATTTGTTGTCAGTTTATTCCCCGCCTCTATGAGAGTGTGAGCACTGGGCAGGCTCGGATGAAATAATGCATTGAGTAGGCCTCTGAAACCAAGGCCCCTCAGCT	GAAAAATTGCTGGATCTCAGCTCCCAAATCATATCTTCCAGGCAGAGCTAACATTGCCCCTCCTCTTCTAAACCACCAAACCATCTGATCCAACAGTGACAGGTGTCACGAGGCCTTGGCATGCACTCTCTTCCCCCGCCAGAGTTCTGCGAAAGCCAGGGTTGCGATTTGTTGTCAGTTTATTCCCCGCCTCTATGAGAGTGTGAGCACTGGGCAGGCTCGGATGAAATAATGCATTGAGTAGGCCTCTGAAACCAAGGCCCCTCAGCT	mecp2promfrag4
shuffled1-TBX18wildtype-76fragment_2;mecp2prom_154097769-154098738_strand=-_start=71;end=340;length=270;source_length=970	-0.190108	0.293216	125	125	127	124	125.25	-0.235627	-0.562781	-0.361464	-0.024553	-0.296106	[272, 274, 276, 277, 281, 282, 283]	250-300	AATGACTGGCATCAGGGTAAGGTCCCCTTAACAAACACTCCTGTCCTGAACACCTGGTTAGCTAACAGTTTTCTCATACTCTTATTTTCCCAAAACACAATTGCTGGATCTCAGCTCCAAATCAACTCTTCTAGGAAAGTGAAAAATTGCTGGATCTCAGCTCCCAAATCATATCTTCCAGGCAGAGCTAACATTGCCCCTTATTCACACCTCCACCAAACCATCTGATCCAACAGTGACAGGTGTCACGAGGCCTTGGCATGCACTCTC	AATGACTGGCATCAGGGTAAGGTCCCCTTAACAAACACTCCTGTCCTGAACACCTGGTTAGCTAACAGTTTTCTCATACTCTTATTTTCCCAAAACACAATTGCTGGATCTCAGCTCCAAATCAACTCTTCTAGGAAAGTGAAAAATTGCTGGATCTCAGCTCCCAAATCATATCTTCCAGGCAGAGCTAACATTGCCCCTTCTCCTAACCCTAACCAAACCATCTGATCCAACAGTGACAGGTGTCACGAGGCCTTGGCATGCACTCTC	mecp2promfrag2
shuffled2-SOX8wildtype-75fragment_4;mecp2prom_154097769-154098738_strand=-_start=211;end=480;length=270;source_length=970	-0.330882	0.430165	72	72	72	72	72	-0.160208	-0.088	-0.0202108	-0.181795	-0.112553	[259, 260, 262, 264, 265, 266, 268, 269, 270, 272]	250-300	GAAAAATTGCTGGATCTCAGCTCCCAAATCATATCTTCCAGGCAGAGCTAACATTGCCCCTTATTCACACCTCCACCAAACCATCTGATCCAACAGTGACAGGTGTCACGAGGCCTTGGCATGCACTCTCTTCCCCCGCCAGAGTTCTGCGAAAGCCAGGGTTGCGATTTGTTGTCAGTTTATTCCCCGCCTCTATGAGAGTGTGAGCACTGGGCAGGCTCGGATGAAATAATGCATTGAGTAGGCCTCTGAAACCAAGGCCCCTCAGCT	GAAAAATTGCTGGATCTCAGCTCCCAAATCATATCTTCCAGGCAGAGCTCTCCTCAGCAAATTTTCACACCTCCACCAAACCATCTGATCCAACAGTGACAGGTGTCACGAGGCCTTGGCATGCACTCTCTTCCCCCGCCAGAGTTCTGCGAAAGCCAGGGTTGCGATTTGTTGTCAGTTTATTCCCCGCCTCTATGAGAGTGTGAGCACTGGGCAGGCTCGGATGAAATAATGCATTGAGTAGGCCTCTGAAACCAAGGCCCCTCAGCT	mecp2promfrag4
shuffled2-ZNF18wildtype-76fragment_2;mecp2prom_154097769-154098738_strand=-_start=71;end=340;length=270;source_length=970	0.173116	0.448053	114	114	114	113	113.75	0.121965	0.0884465	-0.095175	0.153234	0.0671176	[266, 268, 270, 271, 272, 273, 275, 276, 278, 279]	250-300	AATGACTGGCATCAGGGTAAGGTCCCCTTAACAAACACTCCTGTCCTGAACACCTGGTTAGCTAACAGTTTTCTCATACTCTTATTTTCCCAAAACACAATTGCTGGATCTCAGCTCCAAATCAACTCTTCTAGGAAAGTGAAAAATTGCTGGATCTCAGCTCCCAAATCATATCTTCCAGGCAGAGCTAACATTGCCCCTTATTCACACCTCCACCAAACCATCTGATCCAACAGTGACAGGTGTCACGAGGCCTTGGCATGCACTCTC	AATGACTGGCATCAGGGTAAGGTCCCCTTAACAAACACTCCTGTCCTGAACACCTGGTTAGCTAACAGTTTTCTCATACTCTTATTTTCCCAAAACACAATTGCTGGATCTCAGCTCCAAATCAACTCTTCTAGGAAAGTGAAAAATTGCTGGATCTCAGCTCCCAAATCATATCTTCCAGGCAGAGCTAACATTGTCACACTCTACCCTCTCCACCAAACCATCTGATCCAACAGTGACAGGTGTCACGAGGCCTTGGCATGCACTCTC	mecp2promfrag2
shuffled2-SOX8wildtype-75fragment_3;mecp2prom_154097769-154098738_strand=-_start=141;end=410;length=270;source_length=970	-0.438461	0.477849	24	24	24	24	24	0.499977	-0.121758	-0.139383	0.0734172	0.0780634	[259, 260, 262, 264, 265, 266, 268, 269, 270, 272]	250-300	TTCTCATACTCTTATTTTCCCAAAACACAATTGCTGGATCTCAGCTCCAAATCAACTCTTCTAGGAAAGTGAAAAATTGCTGGATCTCAGCTCCCAAATCATATCTTCCAGGCAGAGCTAACATTGCCCCTTATTCACACCTCCACCAAACCATCTGATCCAACAGTGACAGGTGTCACGAGGCCTTGGCATGCACTCTCTTCCCCCGCCAGAGTTCTGCGAAAGCCAGGGTTGCGATTTGTTGTCAGTTTATTCCCCGCCTCTATGAGA	TTCTCATACTCTTATTTTCCCAAAACACAATTGCTGGATCTCAGCTCCAAATCAACTCTTCTAGGAAAGTGAAAAATTGCTGGATCTCAGCTCCCAAATCATATCTTCCAGGCAGAGCTCTCCTCAGCAAATTTTCACACCTCCACCAAACCATCTGATCCAACAGTGACAGGTGTCACGAGGCCTTGGCATGCACTCTCTTCCCCCGCCAGAGTTCTGCGAAAGCCAGGGTTGCGATTTGTTGTCAGTTTATTCCCCGCCTCTATGAGA	mecp2promfrag3
shuffled1-SOX8wildtype-76fragment_2;mecp2prom_154097769-154098738_strand=-_start=71;end=340;length=270;source_length=970	0.145847	0.758689	288	288	285	288	287.25	-0.0875002	0.107049	0.106795	0.0330502	0.0398486	[259, 260, 261, 262, 263, 264, 268, 269, 270, 271, 273, 274]	250-300	AATGACTGGCATCAGGGTAAGGTCCCCTTAACAAACACTCCTGTCCTGAACACCTGGTTAGCTAACAGTTTTCTCATACTCTTATTTTCCCAAAACACAATTGCTGGATCTCAGCTCCAAATCAACTCTTCTAGGAAAGTGAAAAATTGCTGGATCTCAGCTCCCAAATCATATCTTCCAGGCAGAGCTAACATTGCCCCTTATTCACACCTCCACCAAACCATCTGATCCAACAGTGACAGGTGTCACGAGGCCTTGGCATGCACTCTC	AATGACTGGCATCAGGGTAAGGTCCCCTTAACAAACACTCCTGTCCTGAACACCTGGTTAGCTAACAGTTTTCTCATACTCTTATTTTCCCAAAACACAATTGCTGGATCTCAGCTCCAAATCAACTCTTCTAGGAAAGTGAAAAATTGCTGGATCTCAGCTCCCAAATCATATCTTCCAGGCAGAGCTTTTTACGCCTTACACACACACCTCCACCAAACCATCTGATCCAACAGTGACAGGTGTCACGAGGCCTTGGCATGCACTCTC	mecp2promfrag2
shuffled1-ZNF18wildtype-76fragment_2;mecp2prom_154097769-154098738_strand=-_start=71;end=340;length=270;source_length=970	-0.139748	0.823634	218	222	223	222	221.25	-0.151368	-0.302735	-0.227107	-0.301777	-0.245747	[266, 267, 270, 271, 274, 275, 276, 277, 278]	250-300	AATGACTGGCATCAGGGTAAGGTCCCCTTAACAAACACTCCTGTCCTGAACACCTGGTTAGCTAACAGTTTTCTCATACTCTTATTTTCCCAAAACACAATTGCTGGATCTCAGCTCCAAATCAACTCTTCTAGGAAAGTGAAAAATTGCTGGATCTCAGCTCCCAAATCATATCTTCCAGGCAGAGCTAACATTGCCCCTTATTCACACCTCCACCAAACCATCTGATCCAACAGTGACAGGTGTCACGAGGCCTTGGCATGCACTCTC	AATGACTGGCATCAGGGTAAGGTCCCCTTAACAAACACTCCTGTCCTGAACACCTGGTTAGCTAACAGTTTTCTCATACTCTTATTTTCCCAAAACACAATTGCTGGATCTCAGCTCCAAATCAACTCTTCTAGGAAAGTGAAAAATTGCTGGATCTCAGCTCCCAAATCATATCTTCCAGGCAGAGCTAACATTGTACCCAATCTCTCCCTCCACCAAACCATCTGATCCAACAGTGACAGGTGTCACGAGGCCTTGGCATGCACTCTC	mecp2promfrag2
shuffled2-TBR1wildtype-76fragment_2;mecp2prom_154097769-154098738_strand=-_start=71;end=340;length=270;source_length=970	-0.132281	0.892298	177	175	177	175	176	-0.205476	-0.254215	-0.254866	-0.238559	-0.238279	[272, 274, 275, 276, 277, 279, 281]	250-300	AATGACTGGCATCAGGGTAAGGTCCCCTTAACAAACACTCCTGTCCTGAACACCTGGTTAGCTAACAGTTTTCTCATACTCTTATTTTCCCAAAACACAATTGCTGGATCTCAGCTCCAAATCAACTCTTCTAGGAAAGTGAAAAATTGCTGGATCTCAGCTCCCAAATCATATCTTCCAGGCAGAGCTAACATTGCCCCTTATTCACACCTCCACCAAACCATCTGATCCAACAGTGACAGGTGTCACGAGGCCTTGGCATGCACTCTC	AATGACTGGCATCAGGGTAAGGTCCCCTTAACAAACACTCCTGTCCTGAACACCTGGTTAGCTAACAGTTTTCTCATACTCTTATTTTCCCAAAACACAATTGCTGGATCTCAGCTCCAAATCAACTCTTCTAGGAAAGTGAAAAATTGCTGGATCTCAGCTCCCAAATCATATCTTCCAGGCAGAGCTAACATTGCCCCTTCTAACTATCCCCACCAAACCATCTGATCCAACAGTGACAGGTGTCACGAGGCCTTGGCATGCACTCTC	mecp2promfrag2
shuffled1-NEUROD1wildtype-74fragment_5;mecp2prom_154097769-154098738_strand=-_start=281;end=550;length=270;source_length=970	-0.185476	0.92008	83	83	83	82	82.75	-0.182371	-0.137283	-0.120561	-0.509351	-0.237392	[288, 290, 291, 292, 295, 296, 297, 298, 299]	250-300	CTCCACCAAACCATCTGATCCAACAGTGACAGGTGTCACGAGGCCTTGGCATGCACTCTCTTCCCCCGCCAGAGTTCTGCGAAAGCCAGGGTTGCGATTTGTTGTCAGTTTATTCCCCGCCTCTATGAGAGTGTGAGCACTGGGCAGGCTCGGATGAAATAATGCATTGAGTAGGCCTCTGAAACCAAGGCCCCTCAGCTGGGGCAACGTCAGGCTCCAGGGTGGGCAACTTTGCTGCTTCTGCCGAAGATAGTGATATTGAGAAAATGT	CTCCACCACAAGCTCCTTAACAACAGTGACAGGTGTCACGAGGCCTTGGCATGCACTCTCTTCCCCCGCCAGAGTTCTGCGAAAGCCAGGGTTGCGATTTGTTGTCAGTTTATTCCCCGCCTCTATGAGAGTGTGAGCACTGGGCAGGCTCGGATGAAATAATGCATTGAGTAGGCCTCTGAAACCAAGGCCCCTCAGCTGGGGCAACGTCAGGCTCCAGGGTGGGCAACTTTGCTGCTTCTGCCGAAGATAGTGATATTGAGAAAATGT	mecp2promfrag5
shuffled2-TBR1wildtype-75fragment_4;mecp2prom_154097769-154098738_strand=-_start=211;end=480;length=270;source_length=970	-0.239355	0.933829	31	32	32	32	31.75	-0.149939	-0.214067	0.298686	-0.0187879	-0.021027	[272, 274, 275, 276, 277, 279, 281]	250-300	GAAAAATTGCTGGATCTCAGCTCCCAAATCATATCTTCCAGGCAGAGCTAACATTGCCCCTTATTCACACCTCCACCAAACCATCTGATCCAACAGTGACAGGTGTCACGAGGCCTTGGCATGCACTCTCTTCCCCCGCCAGAGTTCTGCGAAAGCCAGGGTTGCGATTTGTTGTCAGTTTATTCCCCGCCTCTATGAGAGTGTGAGCACTGGGCAGGCTCGGATGAAATAATGCATTGAGTAGGCCTCTGAAACCAAGGCCCCTCAGCT	GAAAAATTGCTGGATCTCAGCTCCCAAATCATATCTTCCAGGCAGAGCTAACATTGCCCCTTCTAACTATCCCCACCAAACCATCTGATCCAACAGTGACAGGTGTCACGAGGCCTTGGCATGCACTCTCTTCCCCCGCCAGAGTTCTGCGAAAGCCAGGGTTGCGATTTGTTGTCAGTTTATTCCCCGCCTCTATGAGAGTGTGAGCACTGGGCAGGCTCGGATGAAATAATGCATTGAGTAGGCCTCTGAAACCAAGGCCCCTCAGCT	mecp2promfrag4
shuffled1-TFAP4wildtype-75fragment_3;mecp2prom_154097769-154098738_strand=-_start=141;end=410;length=270;source_length=970	0.321072	0.945382	17	17	17	17	17	1.02996	1.0231	0.462653	0.834668	0.837596	[289, 290, 292, 293, 294, 296, 298]	250-300	TTCTCATACTCTTATTTTCCCAAAACACAATTGCTGGATCTCAGCTCCAAATCAACTCTTCTAGGAAAGTGAAAAATTGCTGGATCTCAGCTCCCAAATCATATCTTCCAGGCAGAGCTAACATTGCCCCTTATTCACACCTCCACCAAACCATCTGATCCAACAGTGACAGGTGTCACGAGGCCTTGGCATGCACTCTCTTCCCCCGCCAGAGTTCTGCGAAAGCCAGGGTTGCGATTTGTTGTCAGTTTATTCCCCGCCTCTATGAGA	TTCTCATACTCTTATTTTCCCAAAACACAATTGCTGGATCTCAGCTCCAAATCAACTCTTCTAGGAAAGTGAAAAATTGCTGGATCTCAGCTCCCAAATCATATCTTCCAGGCAGAGCTAACATTGCCCCTTATTCACACCTCCACCAACTCTGATAACCCAACAGTGACAGGTGTCACGAGGCCTTGGCATGCACTCTCTTCCCCCGCCAGAGTTCTGCGAAAGCCAGGGTTGCGATTTGTTGTCAGTTTATTCCCCGCCTCTATGAGA	mecp2promfrag3
shuffled1-TBX10_Mus_musculus_DBD_0.89wildtype-75fragment_4;mecp2prom_154097769-154098738_strand=-_start=211;end=480;length=270;source_length=970	-0.235362	0.945513	36	36	36	36	36	0.0156705	0.257964	-0.334319	-0.00744748	-0.0170331	[271, 272, 273, 276, 277, 278, 279]	250-300	GAAAAATTGCTGGATCTCAGCTCCCAAATCATATCTTCCAGGCAGAGCTAACATTGCCCCTTATTCACACCTCCACCAAACCATCTGATCCAACAGTGACAGGTGTCACGAGGCCTTGGCATGCACTCTCTTCCCCCGCCAGAGTTCTGCGAAAGCCAGGGTTGCGATTTGTTGTCAGTTTATTCCCCGCCTCTATGAGAGTGTGAGCACTGGGCAGGCTCGGATGAAATAATGCATTGAGTAGGCCTCTGAAACCAAGGCCCCTCAGCT	GAAAAATTGCTGGATCTCAGCTCCCAAATCATATCTTCCAGGCAGAGCTAACATTGCCCCTACATCTTCACTCCACCAAACCATCTGATCCAACAGTGACAGGTGTCACGAGGCCTTGGCATGCACTCTCTTCCCCCGCCAGAGTTCTGCGAAAGCCAGGGTTGCGATTTGTTGTCAGTTTATTCCCCGCCTCTATGAGAGTGTGAGCACTGGGCAGGCTCGGATGAAATAATGCATTGAGTAGGCCTCTGAAACCAAGGCCCCTCAGCT	mecp2promfrag4
shuffled2-TBX18wildtype-75fragment_4;mecp2prom_154097769-154098738_strand=-_start=211;end=480;length=270;source_length=970	-0.234347	0.949048	29	29	29	29	29	-0.143057	-0.157434	0.450049	-0.213633	-0.0160187	[272, 274, 276, 278, 279, 281, 282, 283]	250-300	GAAAAATTGCTGGATCTCAGCTCCCAAATCATATCTTCCAGGCAGAGCTAACATTGCCCCTTATTCACACCTCCACCAAACCATCTGATCCAACAGTGACAGGTGTCACGAGGCCTTGGCATGCACTCTCTTCCCCCGCCAGAGTTCTGCGAAAGCCAGGGTTGCGATTTGTTGTCAGTTTATTCCCCGCCTCTATGAGAGTGTGAGCACTGGGCAGGCTCGGATGAAATAATGCATTGAGTAGGCCTCTGAAACCAAGGCCCCTCAGCT	GAAAAATTGCTGGATCTCAGCTCCCAAATCATATCTTCCAGGCAGAGCTAACATTGCCCCTTCTACCCTACCATACCAAACCATCTGATCCAACAGTGACAGGTGTCACGAGGCCTTGGCATGCACTCTCTTCCCCCGCCAGAGTTCTGCGAAAGCCAGGGTTGCGATTTGTTGTCAGTTTATTCCCCGCCTCTATGAGAGTGTGAGCACTGGGCAGGCTCGGATGAAATAATGCATTGAGTAGGCCTCTGAAACCAAGGCCCCTCAGCT	mecp2promfrag4
shuffled2-NEUROD1wildtype-76fragment_2;mecp2prom_154097769-154098738_strand=-_start=71;end=340;length=270;source_length=970	0.123111	0.953165	121	120	121	122	121	0.00681151	-0.0349016	-0.00848743	0.105026	0.0171122	[287, 288, 290, 292, 293, 294, 296, 297, 298, 299]	250-300	AATGACTGGCATCAGGGTAAGGTCCCCTTAACAAACACTCCTGTCCTGAACACCTGGTTAGCTAACAGTTTTCTCATACTCTTATTTTCCCAAAACACAATTGCTGGATCTCAGCTCCAAATCAACTCTTCTAGGAAAGTGAAAAATTGCTGGATCTCAGCTCCCAAATCATATCTTCCAGGCAGAGCTAACATTGCCCCTTATTCACACCTCCACCAAACCATCTGATCCAACAGTGACAGGTGTCACGAGGCCTTGGCATGCACTCTC	AATGACTGGCATCAGGGTAAGGTCCCCTTAACAAACACTCCTGTCCTGAACACCTGGTTAGCTAACAGTTTTCTCATACTCTTATTTTCCCAAAACACAATTGCTGGATCTCAGCTCCAAATCAACTCTTCTAGGAAAGTGAAAAATTGCTGGATCTCAGCTCCCAAATCATATCTTCCAGGCAGAGCTAACATTGCCCCTTATTCACACCTCCACCTGAACCATTACCACAACAGTGACAGGTGTCACGAGGCCTTGGCATGCACTCTC	mecp2promfrag2
shuffled2-TBX2wildtype-76fragment_2;mecp2prom_154097769-154098738_strand=-_start=71;end=340;length=270;source_length=970	-0.121118	0.962491	563	562	565	563	563.25	-0.257578	-0.239693	-0.201684	-0.209509	-0.227116	[274, 275, 276, 277, 278, 280, 281, 282]	250-300	AATGACTGGCATCAGGGTAAGGTCCCCTTAACAAACACTCCTGTCCTGAACACCTGGTTAGCTAACAGTTTTCTCATACTCTTATTTTCCCAAAACACAATTGCTGGATCTCAGCTCCAAATCAACTCTTCTAGGAAAGTGAAAAATTGCTGGATCTCAGCTCCCAAATCATATCTTCCAGGCAGAGCTAACATTGCCCCTTATTCACACCTCCACCAAACCATCTGATCCAACAGTGACAGGTGTCACGAGGCCTTGGCATGCACTCTC	AATGACTGGCATCAGGGTAAGGTCCCCTTAACAAACACTCCTGTCCTGAACACCTGGTTAGCTAACAGTTTTCTCATACTCTTATTTTCCCAAAACACAATTGCTGGATCTCAGCTCCAAATCAACTCTTCTAGGAAAGTGAAAAATTGCTGGATCTCAGCTCCCAAATCATATCTTCCAGGCAGAGCTAACATTGCCCCTTATCTCACCTCACACCAAACCATCTGATCCAACAGTGACAGGTGTCACGAGGCCTTGGCATGCACTCTC	mecp2promfrag2
shuffled1-ZNF18wildtype-75fragment_4;mecp2prom_154097769-154098738_strand=-_start=211;end=480;length=270;source_length=970	0.218752	0.981128	25	25	25	25	25	0.435297	0.584524	0.30395	0.424552	0.437081	[266, 267, 270, 271, 274, 275, 276, 277, 278]	250-300	GAAAAATTGCTGGATCTCAGCTCCCAAATCATATCTTCCAGGCAGAGCTAACATTGCCCCTTATTCACACCTCCACCAAACCATCTGATCCAACAGTGACAGGTGTCACGAGGCCTTGGCATGCACTCTCTTCCCCCGCCAGAGTTCTGCGAAAGCCAGGGTTGCGATTTGTTGTCAGTTTATTCCCCGCCTCTATGAGAGTGTGAGCACTGGGCAGGCTCGGATGAAATAATGCATTGAGTAGGCCTCTGAAACCAAGGCCCCTCAGCT	GAAAAATTGCTGGATCTCAGCTCCCAAATCATATCTTCCAGGCAGAGCTAACATTGTACCCAATCTCTCCCTCCACCAAACCATCTGATCCAACAGTGACAGGTGTCACGAGGCCTTGGCATGCACTCTCTTCCCCCGCCAGAGTTCTGCGAAAGCCAGGGTTGCGATTTGTTGTCAGTTTATTCCCCGCCTCTATGAGAGTGTGAGCACTGGGCAGGCTCGGATGAAATAATGCATTGAGTAGGCCTCTGAAACCAAGGCCCCTCAGCT	mecp2promfrag4
shuffled2-NEUROD1wildtype-74fragment_5;mecp2prom_154097769-154098738_strand=-_start=281;end=550;length=270;source_length=970	-0.162571	0.988598	93	92	93	93	92.75	-0.137169	-0.235571	-0.224494	-0.260712	-0.214486	[287, 288, 290, 292, 293, 294, 296, 297, 298, 299]	250-300	CTCCACCAAACCATCTGATCCAACAGTGACAGGTGTCACGAGGCCTTGGCATGCACTCTCTTCCCCCGCCAGAGTTCTGCGAAAGCCAGGGTTGCGATTTGTTGTCAGTTTATTCCCCGCCTCTATGAGAGTGTGAGCACTGGGCAGGCTCGGATGAAATAATGCATTGAGTAGGCCTCTGAAACCAAGGCCCCTCAGCTGGGGCAACGTCAGGCTCCAGGGTGGGCAACTTTGCTGCTTCTGCCGAAGATAGTGATATTGAGAAAATGT	CTCCACCTGAACCATTACCACAACAGTGACAGGTGTCACGAGGCCTTGGCATGCACTCTCTTCCCCCGCCAGAGTTCTGCGAAAGCCAGGGTTGCGATTTGTTGTCAGTTTATTCCCCGCCTCTATGAGAGTGTGAGCACTGGGCAGGCTCGGATGAAATAATGCATTGAGTAGGCCTCTGAAACCAAGGCCCCTCAGCTGGGGCAACGTCAGGCTCCAGGGTGGGCAACTTTGCTGCTTCTGCCGAAGATAGTGATATTGAGAAAATGT	mecp2promfrag5
shuffled2-MGAwildtype-75fragment_4;mecp2prom_154097769-154098738_strand=-_start=211;end=480;length=270;source_length=970	-0.212019	0.989084	91	90	90	90	90.25	-0.154025	0.0733513	0.103269	0.00264103	0.00630895	[278, 280, 281]	250-300	GAAAAATTGCTGGATCTCAGCTCCCAAATCATATCTTCCAGGCAGAGCTAACATTGCCCCTTATTCACACCTCCACCAAACCATCTGATCCAACAGTGACAGGTGTCACGAGGCCTTGGCATGCACTCTCTTCCCCCGCCAGAGTTCTGCGAAAGCCAGGGTTGCGATTTGTTGTCAGTTTATTCCCCGCCTCTATGAGAGTGTGAGCACTGGGCAGGCTCGGATGAAATAATGCATTGAGTAGGCCTCTGAAACCAAGGCCCCTCAGCT	GAAAAATTGCTGGATCTCAGCTCCCAAATCATATCTTCCAGGCAGAGCTAACATTGCCCCTTATTCACCCTACCACCAAACCATCTGATCCAACAGTGACAGGTGTCACGAGGCCTTGGCATGCACTCTCTTCCCCCGCCAGAGTTCTGCGAAAGCCAGGGTTGCGATTTGTTGTCAGTTTATTCCCCGCCTCTATGAGAGTGTGAGCACTGGGCAGGCTCGGATGAAATAATGCATTGAGTAGGCCTCTGAAACCAAGGCCCCTCAGCT	mecp2promfrag4
shuffled2-TBX10_Mus_musculus_DBD_0.89wildtype-75fragment_3;mecp2prom_154097769-154098738_strand=-_start=141;end=410;length=270;source_length=970	-0.281166	0.993485	13	13	13	13	13	0.166243	0.450991	0.398023	-0.0738242	0.235358	[271, 272, 274, 275, 276, 278, 279, 280, 281]	250-300	TTCTCATACTCTTATTTTCCCAAAACACAATTGCTGGATCTCAGCTCCAAATCAACTCTTCTAGGAAAGTGAAAAATTGCTGGATCTCAGCTCCCAAATCATATCTTCCAGGCAGAGCTAACATTGCCCCTTATTCACACCTCCACCAAACCATCTGATCCAACAGTGACAGGTGTCACGAGGCCTTGGCATGCACTCTCTTCCCCCGCCAGAGTTCTGCGAAAGCCAGGGTTGCGATTTGTTGTCAGTTTATTCCCCGCCTCTATGAGA	TTCTCATACTCTTATTTTCCCAAAACACAATTGCTGGATCTCAGCTCCAAATCAACTCTTCTAGGAAAGTGAAAAATTGCTGGATCTCAGCTCCCAAATCATATCTTCCAGGCAGAGCTAACATTGCCCCTCCTCTTCTAAACCACCAAACCATCTGATCCAACAGTGACAGGTGTCACGAGGCCTTGGCATGCACTCTCTTCCCCCGCCAGAGTTCTGCGAAAGCCAGGGTTGCGATTTGTTGTCAGTTTATTCCCCGCCTCTATGAGA	mecp2promfrag3
shuffled1-TBX2wildtype-75fragment_4;mecp2prom_154097769-154098738_strand=-_start=211;end=480;length=270;source_length=970	-0.180686	0.999733	114	114	114	114	114	-0.0824409	0.165744	0.15461	-0.0873421	0.0376427	[273, 274, 275, 276, 278, 280, 281]	250-300	GAAAAATTGCTGGATCTCAGCTCCCAAATCATATCTTCCAGGCAGAGCTAACATTGCCCCTTATTCACACCTCCACCAAACCATCTGATCCAACAGTGACAGGTGTCACGAGGCCTTGGCATGCACTCTCTTCCCCCGCCAGAGTTCTGCGAAAGCCAGGGTTGCGATTTGTTGTCAGTTTATTCCCCGCCTCTATGAGAGTGTGAGCACTGGGCAGGCTCGGATGAAATAATGCATTGAGTAGGCCTCTGAAACCAAGGCCCCTCAGCT	GAAAAATTGCTGGATCTCAGCTCCCAAATCATATCTTCCAGGCAGAGCTAACATTGCCCCTTAACTCCTCTACCACCAAACCATCTGATCCAACAGTGACAGGTGTCACGAGGCCTTGGCATGCACTCTCTTCCCCCGCCAGAGTTCTGCGAAAGCCAGGGTTGCGATTTGTTGTCAGTTTATTCCCCGCCTCTATGAGAGTGTGAGCACTGGGCAGGCTCGGATGAAATAATGCATTGAGTAGGCCTCTGAAACCAAGGCCCCTCAGCT	mecp2promfrag4
shuffled1-TBX18wildtype-75fragment_4;mecp2prom_154097769-154098738_strand=-_start=211;end=480;length=270;source_length=970	-0.147735	1	21	21	21	21	21	0.287398	-0.11867	0.131479	-0.0178334	0.0705934	[272, 274, 276, 277, 281, 282, 283]	250-300	GAAAAATTGCTGGATCTCAGCTCCCAAATCATATCTTCCAGGCAGAGCTAACATTGCCCCTTATTCACACCTCCACCAAACCATCTGATCCAACAGTGACAGGTGTCACGAGGCCTTGGCATGCACTCTCTTCCCCCGCCAGAGTTCTGCGAAAGCCAGGGTTGCGATTTGTTGTCAGTTTATTCCCCGCCTCTATGAGAGTGTGAGCACTGGGCAGGCTCGGATGAAATAATGCATTGAGTAGGCCTCTGAAACCAAGGCCCCTCAGCT	GAAAAATTGCTGGATCTCAGCTCCCAAATCATATCTTCCAGGCAGAGCTAACATTGCCCCTTCTCCTAACCCTAACCAAACCATCTGATCCAACAGTGACAGGTGTCACGAGGCCTTGGCATGCACTCTCTTCCCCCGCCAGAGTTCTGCGAAAGCCAGGGTTGCGATTTGTTGTCAGTTTATTCCCCGCCTCTATGAGAGTGTGAGCACTGGGCAGGCTCGGATGAAATAATGCATTGAGTAGGCCTCTGAAACCAAGGCCCCTCAGCT	mecp2promfrag4
shuffled2-TFAP4wildtype-76fragment_2;mecp2prom_154097769-154098738_strand=-_start=71;end=340;length=270;source_length=970	-0.0774334	1	167	165	167	166	166.25	-0.132532	-0.276509	-0.156942	-0.167744	-0.183432	[290, 291, 292, 293, 296, 297, 298]	250-300	AATGACTGGCATCAGGGTAAGGTCCCCTTAACAAACACTCCTGTCCTGAACACCTGGTTAGCTAACAGTTTTCTCATACTCTTATTTTCCCAAAACACAATTGCTGGATCTCAGCTCCAAATCAACTCTTCTAGGAAAGTGAAAAATTGCTGGATCTCAGCTCCCAAATCATATCTTCCAGGCAGAGCTAACATTGCCCCTTATTCACACCTCCACCAAACCATCTGATCCAACAGTGACAGGTGTCACGAGGCCTTGGCATGCACTCTC	AATGACTGGCATCAGGGTAAGGTCCCCTTAACAAACACTCCTGTCCTGAACACCTGGTTAGCTAACAGTTTTCTCATACTCTTATTTTCCCAAAACACAATTGCTGGATCTCAGCTCCAAATCAACTCTTCTAGGAAAGTGAAAAATTGCTGGATCTCAGCTCCCAAATCATATCTTCCAGGCAGAGCTAACATTGCCCCTTATTCACACCTCCACCAAATATACTCGCCCAACAGTGACAGGTGTCACGAGGCCTTGGCATGCACTCTC	mecp2promfrag2
shuffled2-MGAwildtype-76fragment_2;mecp2prom_154097769-154098738_strand=-_start=71;end=340;length=270;source_length=970	-0.0760545	1	510	506	509	507	508	-0.272957	-0.137939	-0.155502	-0.161813	-0.182053	[278, 280, 281]	250-300	AATGACTGGCATCAGGGTAAGGTCCCCTTAACAAACACTCCTGTCCTGAACACCTGGTTAGCTAACAGTTTTCTCATACTCTTATTTTCCCAAAACACAATTGCTGGATCTCAGCTCCAAATCAACTCTTCTAGGAAAGTGAAAAATTGCTGGATCTCAGCTCCCAAATCATATCTTCCAGGCAGAGCTAACATTGCCCCTTATTCACACCTCCACCAAACCATCTGATCCAACAGTGACAGGTGTCACGAGGCCTTGGCATGCACTCTC	AATGACTGGCATCAGGGTAAGGTCCCCTTAACAAACACTCCTGTCCTGAACACCTGGTTAGCTAACAGTTTTCTCATACTCTTATTTTCCCAAAACACAATTGCTGGATCTCAGCTCCAAATCAACTCTTCTAGGAAAGTGAAAAATTGCTGGATCTCAGCTCCCAAATCATATCTTCCAGGCAGAGCTAACATTGCCCCTTATTCACCCTACCACCAAACCATCTGATCCAACAGTGACAGGTGTCACGAGGCCTTGGCATGCACTCTC	mecp2promfrag2
shuffled1-TBX2wildtype-75fragment_3;mecp2prom_154097769-154098738_strand=-_start=141;end=410;length=270;source_length=970	-0.194424	1	70	69	70	70	69.75	0.286859	0.391939	0.290327	0.319278	0.322101	[273, 274, 275, 276, 278, 280, 281]	250-300	TTCTCATACTCTTATTTTCCCAAAACACAATTGCTGGATCTCAGCTCCAAATCAACTCTTCTAGGAAAGTGAAAAATTGCTGGATCTCAGCTCCCAAATCATATCTTCCAGGCAGAGCTAACATTGCCCCTTATTCACACCTCCACCAAACCATCTGATCCAACAGTGACAGGTGTCACGAGGCCTTGGCATGCACTCTCTTCCCCCGCCAGAGTTCTGCGAAAGCCAGGGTTGCGATTTGTTGTCAGTTTATTCCCCGCCTCTATGAGA	TTCTCATACTCTTATTTTCCCAAAACACAATTGCTGGATCTCAGCTCCAAATCAACTCTTCTAGGAAAGTGAAAAATTGCTGGATCTCAGCTCCCAAATCATATCTTCCAGGCAGAGCTAACATTGCCCCTTAACTCCTCTACCACCAAACCATCTGATCCAACAGTGACAGGTGTCACGAGGCCTTGGCATGCACTCTCTTCCCCCGCCAGAGTTCTGCGAAAGCCAGGGTTGCGATTTGTTGTCAGTTTATTCCCCGCCTCTATGAGA	mecp2promfrag3
shuffled1-NEUROD1wildtype-76fragment_2;mecp2prom_154097769-154098738_strand=-_start=71;end=340;length=270;source_length=970	0.0703992	1	211	210	209	207	209.25	-0.0867953	0.166594	-0.0560624	-0.166133	-0.0355991	[288, 290, 291, 292, 295, 296, 297, 298, 299]	250-300	AATGACTGGCATCAGGGTAAGGTCCCCTTAACAAACACTCCTGTCCTGAACACCTGGTTAGCTAACAGTTTTCTCATACTCTTATTTTCCCAAAACACAATTGCTGGATCTCAGCTCCAAATCAACTCTTCTAGGAAAGTGAAAAATTGCTGGATCTCAGCTCCCAAATCATATCTTCCAGGCAGAGCTAACATTGCCCCTTATTCACACCTCCACCAAACCATCTGATCCAACAGTGACAGGTGTCACGAGGCCTTGGCATGCACTCTC	AATGACTGGCATCAGGGTAAGGTCCCCTTAACAAACACTCCTGTCCTGAACACCTGGTTAGCTAACAGTTTTCTCATACTCTTATTTTCCCAAAACACAATTGCTGGATCTCAGCTCCAAATCAACTCTTCTAGGAAAGTGAAAAATTGCTGGATCTCAGCTCCCAAATCATATCTTCCAGGCAGAGCTAACATTGCCCCTTATTCACACCTCCACCACAAGCTCCTTAACAACAGTGACAGGTGTCACGAGGCCTTGGCATGCACTCTC	mecp2promfrag2
shuffled1-SOX8wildtype-75fragment_4;mecp2prom_154097769-154098738_strand=-_start=211;end=480;length=270;source_length=970	0.0077829	1	48	48	48	48	48	0.362176	0.192615	0.29902	0.0506345	0.226111	[259, 260, 261, 262, 263, 264, 268, 269, 270, 271, 273, 274]	250-300	GAAAAATTGCTGGATCTCAGCTCCCAAATCATATCTTCCAGGCAGAGCTAACATTGCCCCTTATTCACACCTCCACCAAACCATCTGATCCAACAGTGACAGGTGTCACGAGGCCTTGGCATGCACTCTCTTCCCCCGCCAGAGTTCTGCGAAAGCCAGGGTTGCGATTTGTTGTCAGTTTATTCCCCGCCTCTATGAGAGTGTGAGCACTGGGCAGGCTCGGATGAAATAATGCATTGAGTAGGCCTCTGAAACCAAGGCCCCTCAGCT	GAAAAATTGCTGGATCTCAGCTCCCAAATCATATCTTCCAGGCAGAGCTTTTTACGCCTTACACACACACCTCCACCAAACCATCTGATCCAACAGTGACAGGTGTCACGAGGCCTTGGCATGCACTCTCTTCCCCCGCCAGAGTTCTGCGAAAGCCAGGGTTGCGATTTGTTGTCAGTTTATTCCCCGCCTCTATGAGAGTGTGAGCACTGGGCAGGCTCGGATGAAATAATGCATTGAGTAGGCCTCTGAAACCAAGGCCCCTCAGCT	mecp2promfrag4
shuffled1-SOX8wildtype-75fragment_3;mecp2prom_154097769-154098738_strand=-_start=141;end=410;length=270;source_length=970	0.00456495	1	27	27	27	27	27	0.365236	0.578117	0.52584	0.615165	0.521089	[259, 260, 261, 262, 263, 264, 268, 269, 270, 271, 273, 274]	250-300	TTCTCATACTCTTATTTTCCCAAAACACAATTGCTGGATCTCAGCTCCAAATCAACTCTTCTAGGAAAGTGAAAAATTGCTGGATCTCAGCTCCCAAATCATATCTTCCAGGCAGAGCTAACATTGCCCCTTATTCACACCTCCACCAAACCATCTGATCCAACAGTGACAGGTGTCACGAGGCCTTGGCATGCACTCTCTTCCCCCGCCAGAGTTCTGCGAAAGCCAGGGTTGCGATTTGTTGTCAGTTTATTCCCCGCCTCTATGAGA	TTCTCATACTCTTATTTTCCCAAAACACAATTGCTGGATCTCAGCTCCAAATCAACTCTTCTAGGAAAGTGAAAAATTGCTGGATCTCAGCTCCCAAATCATATCTTCCAGGCAGAGCTTTTTACGCCTTACACACACACCTCCACCAAACCATCTGATCCAACAGTGACAGGTGTCACGAGGCCTTGGCATGCACTCTCTTCCCCCGCCAGAGTTCTGCGAAAGCCAGGGTTGCGATTTGTTGTCAGTTTATTCCCCGCCTCTATGAGA	mecp2promfrag3
shuffled1-ZNF18wildtype-75fragment_3;mecp2prom_154097769-154098738_strand=-_start=141;end=410;length=270;source_length=970	0.0251798	1	15	15	15	15	15	0.661983	0.312664	0.686633	0.505537	0.541704	[266, 267, 270, 271, 274, 275, 276, 277, 278]	250-300	TTCTCATACTCTTATTTTCCCAAAACACAATTGCTGGATCTCAGCTCCAAATCAACTCTTCTAGGAAAGTGAAAAATTGCTGGATCTCAGCTCCCAAATCATATCTTCCAGGCAGAGCTAACATTGCCCCTTATTCACACCTCCACCAAACCATCTGATCCAACAGTGACAGGTGTCACGAGGCCTTGGCATGCACTCTCTTCCCCCGCCAGAGTTCTGCGAAAGCCAGGGTTGCGATTTGTTGTCAGTTTATTCCCCGCCTCTATGAGA	TTCTCATACTCTTATTTTCCCAAAACACAATTGCTGGATCTCAGCTCCAAATCAACTCTTCTAGGAAAGTGAAAAATTGCTGGATCTCAGCTCCCAAATCATATCTTCCAGGCAGAGCTAACATTGTACCCAATCTCTCCCTCCACCAAACCATCTGATCCAACAGTGACAGGTGTCACGAGGCCTTGGCATGCACTCTCTTCCCCCGCCAGAGTTCTGCGAAAGCCAGGGTTGCGATTTGTTGTCAGTTTATTCCCCGCCTCTATGAGA	mecp2promfrag3
shuffled2-ZNF18wildtype-75fragment_4;mecp2prom_154097769-154098738_strand=-_start=211;end=480;length=270;source_length=970	-0.0664895	1	26	26	26	26	26	0.0261401	0.433213	0.311068	-0.163065	0.151839	[266, 268, 270, 271, 272, 273, 275, 276, 278, 279]	250-300	GAAAAATTGCTGGATCTCAGCTCCCAAATCATATCTTCCAGGCAGAGCTAACATTGCCCCTTATTCACACCTCCACCAAACCATCTGATCCAACAGTGACAGGTGTCACGAGGCCTTGGCATGCACTCTCTTCCCCCGCCAGAGTTCTGCGAAAGCCAGGGTTGCGATTTGTTGTCAGTTTATTCCCCGCCTCTATGAGAGTGTGAGCACTGGGCAGGCTCGGATGAAATAATGCATTGAGTAGGCCTCTGAAACCAAGGCCCCTCAGCT	GAAAAATTGCTGGATCTCAGCTCCCAAATCATATCTTCCAGGCAGAGCTAACATTGTCACACTCTACCCTCTCCACCAAACCATCTGATCCAACAGTGACAGGTGTCACGAGGCCTTGGCATGCACTCTCTTCCCCCGCCAGAGTTCTGCGAAAGCCAGGGTTGCGATTTGTTGTCAGTTTATTCCCCGCCTCTATGAGAGTGTGAGCACTGGGCAGGCTCGGATGAAATAATGCATTGAGTAGGCCTCTGAAACCAAGGCCCCTCAGCT	mecp2promfrag4
shuffled1-TBX10_Mus_musculus_DBD_0.89wildtype-76fragment_2;mecp2prom_154097769-154098738_strand=-_start=71;end=340;length=270;source_length=970	-0.0178569	1	126	123	126	127	125.5	-0.211199	-0.116431	-0.108935	-0.058856	-0.123855	[271, 272, 273, 276, 277, 278, 279]	250-300	AATGACTGGCATCAGGGTAAGGTCCCCTTAACAAACACTCCTGTCCTGAACACCTGGTTAGCTAACAGTTTTCTCATACTCTTATTTTCCCAAAACACAATTGCTGGATCTCAGCTCCAAATCAACTCTTCTAGGAAAGTGAAAAATTGCTGGATCTCAGCTCCCAAATCATATCTTCCAGGCAGAGCTAACATTGCCCCTTATTCACACCTCCACCAAACCATCTGATCCAACAGTGACAGGTGTCACGAGGCCTTGGCATGCACTCTC	AATGACTGGCATCAGGGTAAGGTCCCCTTAACAAACACTCCTGTCCTGAACACCTGGTTAGCTAACAGTTTTCTCATACTCTTATTTTCCCAAAACACAATTGCTGGATCTCAGCTCCAAATCAACTCTTCTAGGAAAGTGAAAAATTGCTGGATCTCAGCTCCCAAATCATATCTTCCAGGCAGAGCTAACATTGCCCCTACATCTTCACTCCACCAAACCATCTGATCCAACAGTGACAGGTGTCACGAGGCCTTGGCATGCACTCTC	mecp2promfrag2
shuffled1-TBX10_Mus_musculus_DBD_0.89wildtype-75fragment_3;mecp2prom_154097769-154098738_strand=-_start=141;end=410;length=270;source_length=970	0.060205	1	20	20	20	20	20	0.308806	0.800712	0.257765	0.939635	0.576729	[271, 272, 273, 276, 277, 278, 279]	250-300	TTCTCATACTCTTATTTTCCCAAAACACAATTGCTGGATCTCAGCTCCAAATCAACTCTTCTAGGAAAGTGAAAAATTGCTGGATCTCAGCTCCCAAATCATATCTTCCAGGCAGAGCTAACATTGCCCCTTATTCACACCTCCACCAAACCATCTGATCCAACAGTGACAGGTGTCACGAGGCCTTGGCATGCACTCTCTTCCCCCGCCAGAGTTCTGCGAAAGCCAGGGTTGCGATTTGTTGTCAGTTTATTCCCCGCCTCTATGAGA	TTCTCATACTCTTATTTTCCCAAAACACAATTGCTGGATCTCAGCTCCAAATCAACTCTTCTAGGAAAGTGAAAAATTGCTGGATCTCAGCTCCCAAATCATATCTTCCAGGCAGAGCTAACATTGCCCCTACATCTTCACTCCACCAAACCATCTGATCCAACAGTGACAGGTGTCACGAGGCCTTGGCATGCACTCTCTTCCCCCGCCAGAGTTCTGCGAAAGCCAGGGTTGCGATTTGTTGTCAGTTTATTCCCCGCCTCTATGAGA	mecp2promfrag3
shuffled2-TBX10_Mus_musculus_DBD_0.89wildtype-76fragment_2;mecp2prom_154097769-154098738_strand=-_start=71;end=340;length=270;source_length=970	-0.0567922	1	189	190	187	187	188.25	-0.175593	-0.133866	-0.124361	-0.217342	-0.162791	[271, 272, 274, 275, 276, 278, 279, 280, 281]	250-300	AATGACTGGCATCAGGGTAAGGTCCCCTTAACAAACACTCCTGTCCTGAACACCTGGTTAGCTAACAGTTTTCTCATACTCTTATTTTCCCAAAACACAATTGCTGGATCTCAGCTCCAAATCAACTCTTCTAGGAAAGTGAAAAATTGCTGGATCTCAGCTCCCAAATCATATCTTCCAGGCAGAGCTAACATTGCCCCTTATTCACACCTCCACCAAACCATCTGATCCAACAGTGACAGGTGTCACGAGGCCTTGGCATGCACTCTC	AATGACTGGCATCAGGGTAAGGTCCCCTTAACAAACACTCCTGTCCTGAACACCTGGTTAGCTAACAGTTTTCTCATACTCTTATTTTCCCAAAACACAATTGCTGGATCTCAGCTCCAAATCAACTCTTCTAGGAAAGTGAAAAATTGCTGGATCTCAGCTCCCAAATCATATCTTCCAGGCAGAGCTAACATTGCCCCTCCTCTTCTAAACCACCAAACCATCTGATCCAACAGTGACAGGTGTCACGAGGCCTTGGCATGCACTCTC	mecp2promfrag2
shuffled2-TBR1wildtype-75fragment_3;mecp2prom_154097769-154098738_strand=-_start=141;end=410;length=270;source_length=970	-0.0821541	1	15	15	15	15	15	0.446484	0.455883	0.471317	0.363798	0.43437	[272, 274, 275, 276, 277, 279, 281]	250-300	TTCTCATACTCTTATTTTCCCAAAACACAATTGCTGGATCTCAGCTCCAAATCAACTCTTCTAGGAAAGTGAAAAATTGCTGGATCTCAGCTCCCAAATCATATCTTCCAGGCAGAGCTAACATTGCCCCTTATTCACACCTCCACCAAACCATCTGATCCAACAGTGACAGGTGTCACGAGGCCTTGGCATGCACTCTCTTCCCCCGCCAGAGTTCTGCGAAAGCCAGGGTTGCGATTTGTTGTCAGTTTATTCCCCGCCTCTATGAGA	TTCTCATACTCTTATTTTCCCAAAACACAATTGCTGGATCTCAGCTCCAAATCAACTCTTCTAGGAAAGTGAAAAATTGCTGGATCTCAGCTCCCAAATCATATCTTCCAGGCAGAGCTAACATTGCCCCTTCTAACTATCCCCACCAAACCATCTGATCCAACAGTGACAGGTGTCACGAGGCCTTGGCATGCACTCTCTTCCCCCGCCAGAGTTCTGCGAAAGCCAGGGTTGCGATTTGTTGTCAGTTTATTCCCCGCCTCTATGAGA	mecp2promfrag3
shuffled1-TBX18wildtype-75fragment_3;mecp2prom_154097769-154098738_strand=-_start=141;end=410;length=270;source_length=970	-0.176799	1	15	15	15	15	15	0.601169	0.457689	0.140277	0.159768	0.339726	[272, 274, 276, 277, 281, 282, 283]	250-300	TTCTCATACTCTTATTTTCCCAAAACACAATTGCTGGATCTCAGCTCCAAATCAACTCTTCTAGGAAAGTGAAAAATTGCTGGATCTCAGCTCCCAAATCATATCTTCCAGGCAGAGCTAACATTGCCCCTTATTCACACCTCCACCAAACCATCTGATCCAACAGTGACAGGTGTCACGAGGCCTTGGCATGCACTCTCTTCCCCCGCCAGAGTTCTGCGAAAGCCAGGGTTGCGATTTGTTGTCAGTTTATTCCCCGCCTCTATGAGA	TTCTCATACTCTTATTTTCCCAAAACACAATTGCTGGATCTCAGCTCCAAATCAACTCTTCTAGGAAAGTGAAAAATTGCTGGATCTCAGCTCCCAAATCATATCTTCCAGGCAGAGCTAACATTGCCCCTTCTCCTAACCCTAACCAAACCATCTGATCCAACAGTGACAGGTGTCACGAGGCCTTGGCATGCACTCTCTTCCCCCGCCAGAGTTCTGCGAAAGCCAGGGTTGCGATTTGTTGTCAGTTTATTCCCCGCCTCTATGAGA	mecp2promfrag3
shuffled2-TBX18wildtype-76fragment_2;mecp2prom_154097769-154098738_strand=-_start=71;end=340;length=270;source_length=970	-0.0573516	1	180	179	179	180	179.5	-0.190121	-0.147129	-0.0980461	-0.218104	-0.16335	[272, 274, 276, 278, 279, 281, 282, 283]	250-300	AATGACTGGCATCAGGGTAAGGTCCCCTTAACAAACACTCCTGTCCTGAACACCTGGTTAGCTAACAGTTTTCTCATACTCTTATTTTCCCAAAACACAATTGCTGGATCTCAGCTCCAAATCAACTCTTCTAGGAAAGTGAAAAATTGCTGGATCTCAGCTCCCAAATCATATCTTCCAGGCAGAGCTAACATTGCCCCTTATTCACACCTCCACCAAACCATCTGATCCAACAGTGACAGGTGTCACGAGGCCTTGGCATGCACTCTC	AATGACTGGCATCAGGGTAAGGTCCCCTTAACAAACACTCCTGTCCTGAACACCTGGTTAGCTAACAGTTTTCTCATACTCTTATTTTCCCAAAACACAATTGCTGGATCTCAGCTCCAAATCAACTCTTCTAGGAAAGTGAAAAATTGCTGGATCTCAGCTCCCAAATCATATCTTCCAGGCAGAGCTAACATTGCCCCTTCTACCCTACCATACCAAACCATCTGATCCAACAGTGACAGGTGTCACGAGGCCTTGGCATGCACTCTC	mecp2promfrag2
shuffled2-TBX18wildtype-75fragment_3;mecp2prom_154097769-154098738_strand=-_start=141;end=410;length=270;source_length=970	0.146473	1	21	21	21	20	20.75	0.7374	0.64167	0.680858	0.592062	0.662997	[272, 274, 276, 278, 279, 281, 282, 283]	250-300	TTCTCATACTCTTATTTTCCCAAAACACAATTGCTGGATCTCAGCTCCAAATCAACTCTTCTAGGAAAGTGAAAAATTGCTGGATCTCAGCTCCCAAATCATATCTTCCAGGCAGAGCTAACATTGCCCCTTATTCACACCTCCACCAAACCATCTGATCCAACAGTGACAGGTGTCACGAGGCCTTGGCATGCACTCTCTTCCCCCGCCAGAGTTCTGCGAAAGCCAGGGTTGCGATTTGTTGTCAGTTTATTCCCCGCCTCTATGAGA	TTCTCATACTCTTATTTTCCCAAAACACAATTGCTGGATCTCAGCTCCAAATCAACTCTTCTAGGAAAGTGAAAAATTGCTGGATCTCAGCTCCCAAATCATATCTTCCAGGCAGAGCTAACATTGCCCCTTCTACCCTACCATACCAAACCATCTGATCCAACAGTGACAGGTGTCACGAGGCCTTGGCATGCACTCTCTTCCCCCGCCAGAGTTCTGCGAAAGCCAGGGTTGCGATTTGTTGTCAGTTTATTCCCCGCCTCTATGAGA	mecp2promfrag3
shuffled1-TBR1wildtype-75fragment_4;mecp2prom_154097769-154098738_strand=-_start=211;end=480;length=270;source_length=970	-0.128166	1	22	22	22	22	22	0.1199	0.439745	-0.053339	-0.145655	0.0901628	[272, 275, 276, 277]	250-300	GAAAAATTGCTGGATCTCAGCTCCCAAATCATATCTTCCAGGCAGAGCTAACATTGCCCCTTATTCACACCTCCACCAAACCATCTGATCCAACAGTGACAGGTGTCACGAGGCCTTGGCATGCACTCTCTTCCCCCGCCAGAGTTCTGCGAAAGCCAGGGTTGCGATTTGTTGTCAGTTTATTCCCCGCCTCTATGAGAGTGTGAGCACTGGGCAGGCTCGGATGAAATAATGCATTGAGTAGGCCTCTGAAACCAAGGCCCCTCAGCT	GAAAAATTGCTGGATCTCAGCTCCCAAATCATATCTTCCAGGCAGAGCTAACATTGCCCCTTCTTACAACCTCCACCAAACCATCTGATCCAACAGTGACAGGTGTCACGAGGCCTTGGCATGCACTCTCTTCCCCCGCCAGAGTTCTGCGAAAGCCAGGGTTGCGATTTGTTGTCAGTTTATTCCCCGCCTCTATGAGAGTGTGAGCACTGGGCAGGCTCGGATGAAATAATGCATTGAGTAGGCCTCTGAAACCAAGGCCCCTCAGCT	mecp2promfrag4
shuffled1-TBR1wildtype-76fragment_2;mecp2prom_154097769-154098738_strand=-_start=71;end=340;length=270;source_length=970	0.0632909	1	148	145	147	147	146.75	-0.0193642	-0.13737	0.0461446	-0.0602407	-0.0427075	[272, 275, 276, 277]	250-300	AATGACTGGCATCAGGGTAAGGTCCCCTTAACAAACACTCCTGTCCTGAACACCTGGTTAGCTAACAGTTTTCTCATACTCTTATTTTCCCAAAACACAATTGCTGGATCTCAGCTCCAAATCAACTCTTCTAGGAAAGTGAAAAATTGCTGGATCTCAGCTCCCAAATCATATCTTCCAGGCAGAGCTAACATTGCCCCTTATTCACACCTCCACCAAACCATCTGATCCAACAGTGACAGGTGTCACGAGGCCTTGGCATGCACTCTC	AATGACTGGCATCAGGGTAAGGTCCCCTTAACAAACACTCCTGTCCTGAACACCTGGTTAGCTAACAGTTTTCTCATACTCTTATTTTCCCAAAACACAATTGCTGGATCTCAGCTCCAAATCAACTCTTCTAGGAAAGTGAAAAATTGCTGGATCTCAGCTCCCAAATCATATCTTCCAGGCAGAGCTAACATTGCCCCTTCTTACAACCTCCACCAAACCATCTGATCCAACAGTGACAGGTGTCACGAGGCCTTGGCATGCACTCTC	mecp2promfrag2
shuffled1-TBR1wildtype-75fragment_3;mecp2prom_154097769-154098738_strand=-_start=141;end=410;length=270;source_length=970	0.0129109	1	22	22	22	22	22	0.26189	0.802315	0.169186	0.88435	0.529435	[272, 275, 276, 277]	250-300	TTCTCATACTCTTATTTTCCCAAAACACAATTGCTGGATCTCAGCTCCAAATCAACTCTTCTAGGAAAGTGAAAAATTGCTGGATCTCAGCTCCCAAATCATATCTTCCAGGCAGAGCTAACATTGCCCCTTATTCACACCTCCACCAAACCATCTGATCCAACAGTGACAGGTGTCACGAGGCCTTGGCATGCACTCTCTTCCCCCGCCAGAGTTCTGCGAAAGCCAGGGTTGCGATTTGTTGTCAGTTTATTCCCCGCCTCTATGAGA	TTCTCATACTCTTATTTTCCCAAAACACAATTGCTGGATCTCAGCTCCAAATCAACTCTTCTAGGAAAGTGAAAAATTGCTGGATCTCAGCTCCCAAATCATATCTTCCAGGCAGAGCTAACATTGCCCCTTCTTACAACCTCCACCAAACCATCTGATCCAACAGTGACAGGTGTCACGAGGCCTTGGCATGCACTCTCTTCCCCCGCCAGAGTTCTGCGAAAGCCAGGGTTGCGATTTGTTGTCAGTTTATTCCCCGCCTCTATGAGA	mecp2promfrag3
shuffled1-TBX2wildtype-76fragment_2;mecp2prom_154097769-154098738_strand=-_start=71;end=340;length=270;source_length=970	-0.0549121	1	618	613	616	613	615	-0.169955	-0.183896	-0.0772243	-0.212567	-0.16091	[273, 274, 275, 276, 278, 280, 281]	250-300	AATGACTGGCATCAGGGTAAGGTCCCCTTAACAAACACTCCTGTCCTGAACACCTGGTTAGCTAACAGTTTTCTCATACTCTTATTTTCCCAAAACACAATTGCTGGATCTCAGCTCCAAATCAACTCTTCTAGGAAAGTGAAAAATTGCTGGATCTCAGCTCCCAAATCATATCTTCCAGGCAGAGCTAACATTGCCCCTTATTCACACCTCCACCAAACCATCTGATCCAACAGTGACAGGTGTCACGAGGCCTTGGCATGCACTCTC	AATGACTGGCATCAGGGTAAGGTCCCCTTAACAAACACTCCTGTCCTGAACACCTGGTTAGCTAACAGTTTTCTCATACTCTTATTTTCCCAAAACACAATTGCTGGATCTCAGCTCCAAATCAACTCTTCTAGGAAAGTGAAAAATTGCTGGATCTCAGCTCCCAAATCATATCTTCCAGGCAGAGCTAACATTGCCCCTTAACTCCTCTACCACCAAACCATCTGATCCAACAGTGACAGGTGTCACGAGGCCTTGGCATGCACTCTC	mecp2promfrag2
shuffled2-TBX2wildtype-75fragment_4;mecp2prom_154097769-154098738_strand=-_start=211;end=480;length=270;source_length=970	-0.0672025	1	141	141	141	141	141	0.0803641	0.0722207	0.148146	0.303773	0.151126	[274, 275, 276, 277, 278, 280, 281, 282]	250-300	GAAAAATTGCTGGATCTCAGCTCCCAAATCATATCTTCCAGGCAGAGCTAACATTGCCCCTTATTCACACCTCCACCAAACCATCTGATCCAACAGTGACAGGTGTCACGAGGCCTTGGCATGCACTCTCTTCCCCCGCCAGAGTTCTGCGAAAGCCAGGGTTGCGATTTGTTGTCAGTTTATTCCCCGCCTCTATGAGAGTGTGAGCACTGGGCAGGCTCGGATGAAATAATGCATTGAGTAGGCCTCTGAAACCAAGGCCCCTCAGCT	GAAAAATTGCTGGATCTCAGCTCCCAAATCATATCTTCCAGGCAGAGCTAACATTGCCCCTTATCTCACCTCACACCAAACCATCTGATCCAACAGTGACAGGTGTCACGAGGCCTTGGCATGCACTCTCTTCCCCCGCCAGAGTTCTGCGAAAGCCAGGGTTGCGATTTGTTGTCAGTTTATTCCCCGCCTCTATGAGAGTGTGAGCACTGGGCAGGCTCGGATGAAATAATGCATTGAGTAGGCCTCTGAAACCAAGGCCCCTCAGCT	mecp2promfrag4
shuffled2-TBX2wildtype-75fragment_3;mecp2prom_154097769-154098738_strand=-_start=141;end=410;length=270;source_length=970	-0.0510736	1	87	87	87	87	87	0.623505	0.402731	0.454461	0.381106	0.465451	[274, 275, 276, 277, 278, 280, 281, 282]	250-300	TTCTCATACTCTTATTTTCCCAAAACACAATTGCTGGATCTCAGCTCCAAATCAACTCTTCTAGGAAAGTGAAAAATTGCTGGATCTCAGCTCCCAAATCATATCTTCCAGGCAGAGCTAACATTGCCCCTTATTCACACCTCCACCAAACCATCTGATCCAACAGTGACAGGTGTCACGAGGCCTTGGCATGCACTCTCTTCCCCCGCCAGAGTTCTGCGAAAGCCAGGGTTGCGATTTGTTGTCAGTTTATTCCCCGCCTCTATGAGA	TTCTCATACTCTTATTTTCCCAAAACACAATTGCTGGATCTCAGCTCCAAATCAACTCTTCTAGGAAAGTGAAAAATTGCTGGATCTCAGCTCCCAAATCATATCTTCCAGGCAGAGCTAACATTGCCCCTTATCTCACCTCACACCAAACCATCTGATCCAACAGTGACAGGTGTCACGAGGCCTTGGCATGCACTCTCTTCCCCCGCCAGAGTTCTGCGAAAGCCAGGGTTGCGATTTGTTGTCAGTTTATTCCCCGCCTCTATGAGA	mecp2promfrag3
shuffled1-MGAwildtype-75fragment_4;mecp2prom_154097769-154098738_strand=-_start=211;end=480;length=270;source_length=970	-0.111812	1	82	82	82	82	82	0.0112307	0.191238	0.345979	-0.122383	0.106516	[274, 275, 276, 278, 279]	250-300	GAAAAATTGCTGGATCTCAGCTCCCAAATCATATCTTCCAGGCAGAGCTAACATTGCCCCTTATTCACACCTCCACCAAACCATCTGATCCAACAGTGACAGGTGTCACGAGGCCTTGGCATGCACTCTCTTCCCCCGCCAGAGTTCTGCGAAAGCCAGGGTTGCGATTTGTTGTCAGTTTATTCCCCGCCTCTATGAGAGTGTGAGCACTGGGCAGGCTCGGATGAAATAATGCATTGAGTAGGCCTCTGAAACCAAGGCCCCTCAGCT	GAAAAATTGCTGGATCTCAGCTCCCAAATCATATCTTCCAGGCAGAGCTAACATTGCCCCTTATCACCTACTCCACCAAACCATCTGATCCAACAGTGACAGGTGTCACGAGGCCTTGGCATGCACTCTCTTCCCCCGCCAGAGTTCTGCGAAAGCCAGGGTTGCGATTTGTTGTCAGTTTATTCCCCGCCTCTATGAGAGTGTGAGCACTGGGCAGGCTCGGATGAAATAATGCATTGAGTAGGCCTCTGAAACCAAGGCCCCTCAGCT	mecp2promfrag4
shuffled1-MGAwildtype-76fragment_2;mecp2prom_154097769-154098738_strand=-_start=71;end=340;length=270;source_length=970	-0.0626301	1	539	535	537	537	537	-0.238891	-0.0880072	-0.220155	-0.127461	-0.168628	[274, 275, 276, 278, 279]	250-300	AATGACTGGCATCAGGGTAAGGTCCCCTTAACAAACACTCCTGTCCTGAACACCTGGTTAGCTAACAGTTTTCTCATACTCTTATTTTCCCAAAACACAATTGCTGGATCTCAGCTCCAAATCAACTCTTCTAGGAAAGTGAAAAATTGCTGGATCTCAGCTCCCAAATCATATCTTCCAGGCAGAGCTAACATTGCCCCTTATTCACACCTCCACCAAACCATCTGATCCAACAGTGACAGGTGTCACGAGGCCTTGGCATGCACTCTC	AATGACTGGCATCAGGGTAAGGTCCCCTTAACAAACACTCCTGTCCTGAACACCTGGTTAGCTAACAGTTTTCTCATACTCTTATTTTCCCAAAACACAATTGCTGGATCTCAGCTCCAAATCAACTCTTCTAGGAAAGTGAAAAATTGCTGGATCTCAGCTCCCAAATCATATCTTCCAGGCAGAGCTAACATTGCCCCTTATCACCTACTCCACCAAACCATCTGATCCAACAGTGACAGGTGTCACGAGGCCTTGGCATGCACTCTC	mecp2promfrag2
shuffled1-MGAwildtype-75fragment_3;mecp2prom_154097769-154098738_strand=-_start=141;end=410;length=270;source_length=970	-0.119626	1	53	53	53	53	53	0.3545	0.433347	0.314617	0.485131	0.396899	[274, 275, 276, 278, 279]	250-300	TTCTCATACTCTTATTTTCCCAAAACACAATTGCTGGATCTCAGCTCCAAATCAACTCTTCTAGGAAAGTGAAAAATTGCTGGATCTCAGCTCCCAAATCATATCTTCCAGGCAGAGCTAACATTGCCCCTTATTCACACCTCCACCAAACCATCTGATCCAACAGTGACAGGTGTCACGAGGCCTTGGCATGCACTCTCTTCCCCCGCCAGAGTTCTGCGAAAGCCAGGGTTGCGATTTGTTGTCAGTTTATTCCCCGCCTCTATGAGA	TTCTCATACTCTTATTTTCCCAAAACACAATTGCTGGATCTCAGCTCCAAATCAACTCTTCTAGGAAAGTGAAAAATTGCTGGATCTCAGCTCCCAAATCATATCTTCCAGGCAGAGCTAACATTGCCCCTTATCACCTACTCCACCAAACCATCTGATCCAACAGTGACAGGTGTCACGAGGCCTTGGCATGCACTCTCTTCCCCCGCCAGAGTTCTGCGAAAGCCAGGGTTGCGATTTGTTGTCAGTTTATTCCCCGCCTCTATGAGA	mecp2promfrag3
shuffled2-MGAwildtype-75fragment_3;mecp2prom_154097769-154098738_strand=-_start=141;end=410;length=270;source_length=970	-0.100519	1	39	39	39	39	39	0.517038	0.0967669	0.428821	0.621397	0.416006	[278, 280, 281]	250-300	TTCTCATACTCTTATTTTCCCAAAACACAATTGCTGGATCTCAGCTCCAAATCAACTCTTCTAGGAAAGTGAAAAATTGCTGGATCTCAGCTCCCAAATCATATCTTCCAGGCAGAGCTAACATTGCCCCTTATTCACACCTCCACCAAACCATCTGATCCAACAGTGACAGGTGTCACGAGGCCTTGGCATGCACTCTCTTCCCCCGCCAGAGTTCTGCGAAAGCCAGGGTTGCGATTTGTTGTCAGTTTATTCCCCGCCTCTATGAGA	TTCTCATACTCTTATTTTCCCAAAACACAATTGCTGGATCTCAGCTCCAAATCAACTCTTCTAGGAAAGTGAAAAATTGCTGGATCTCAGCTCCCAAATCATATCTTCCAGGCAGAGCTAACATTGCCCCTTATTCACCCTACCACCAAACCATCTGATCCAACAGTGACAGGTGTCACGAGGCCTTGGCATGCACTCTCTTCCCCCGCCAGAGTTCTGCGAAAGCCAGGGTTGCGATTTGTTGTCAGTTTATTCCCCGCCTCTATGAGA	mecp2promfrag3
shuffled2-NEUROD1wildtype-75fragment_4;mecp2prom_154097769-154098738_strand=-_start=211;end=480;length=270;source_length=970	-0.0779901	1	32	32	32	32	32	0.375414	0.132245	-0.00969147	0.063386	0.140338	[287, 288, 290, 292, 293, 294, 296, 297, 298, 299]	250-300	GAAAAATTGCTGGATCTCAGCTCCCAAATCATATCTTCCAGGCAGAGCTAACATTGCCCCTTATTCACACCTCCACCAAACCATCTGATCCAACAGTGACAGGTGTCACGAGGCCTTGGCATGCACTCTCTTCCCCCGCCAGAGTTCTGCGAAAGCCAGGGTTGCGATTTGTTGTCAGTTTATTCCCCGCCTCTATGAGAGTGTGAGCACTGGGCAGGCTCGGATGAAATAATGCATTGAGTAGGCCTCTGAAACCAAGGCCCCTCAGCT	GAAAAATTGCTGGATCTCAGCTCCCAAATCATATCTTCCAGGCAGAGCTAACATTGCCCCTTATTCACACCTCCACCTGAACCATTACCACAACAGTGACAGGTGTCACGAGGCCTTGGCATGCACTCTCTTCCCCCGCCAGAGTTCTGCGAAAGCCAGGGTTGCGATTTGTTGTCAGTTTATTCCCCGCCTCTATGAGAGTGTGAGCACTGGGCAGGCTCGGATGAAATAATGCATTGAGTAGGCCTCTGAAACCAAGGCCCCTCAGCT	mecp2promfrag4
shuffled2-NEUROD1wildtype-75fragment_3;mecp2prom_154097769-154098738_strand=-_start=141;end=410;length=270;source_length=970	-0.0476657	1	14	14	14	14	14	0.63808	0.274181	0.341363	0.62181	0.468859	[287, 288, 290, 292, 293, 294, 296, 297, 298, 299]	250-300	TTCTCATACTCTTATTTTCCCAAAACACAATTGCTGGATCTCAGCTCCAAATCAACTCTTCTAGGAAAGTGAAAAATTGCTGGATCTCAGCTCCCAAATCATATCTTCCAGGCAGAGCTAACATTGCCCCTTATTCACACCTCCACCAAACCATCTGATCCAACAGTGACAGGTGTCACGAGGCCTTGGCATGCACTCTCTTCCCCCGCCAGAGTTCTGCGAAAGCCAGGGTTGCGATTTGTTGTCAGTTTATTCCCCGCCTCTATGAGA	TTCTCATACTCTTATTTTCCCAAAACACAATTGCTGGATCTCAGCTCCAAATCAACTCTTCTAGGAAAGTGAAAAATTGCTGGATCTCAGCTCCCAAATCATATCTTCCAGGCAGAGCTAACATTGCCCCTTATTCACACCTCCACCTGAACCATTACCACAACAGTGACAGGTGTCACGAGGCCTTGGCATGCACTCTCTTCCCCCGCCAGAGTTCTGCGAAAGCCAGGGTTGCGATTTGTTGTCAGTTTATTCCCCGCCTCTATGAGA	mecp2promfrag3
shuffled1-NEUROD1wildtype-75fragment_4;mecp2prom_154097769-154098738_strand=-_start=211;end=480;length=270;source_length=970	-0.112511	1	30	30	30	30	30	0.0623548	-0.167845	0.460965	0.0677953	0.105818	[288, 290, 291, 292, 295, 296, 297, 298, 299]	250-300	GAAAAATTGCTGGATCTCAGCTCCCAAATCATATCTTCCAGGCAGAGCTAACATTGCCCCTTATTCACACCTCCACCAAACCATCTGATCCAACAGTGACAGGTGTCACGAGGCCTTGGCATGCACTCTCTTCCCCCGCCAGAGTTCTGCGAAAGCCAGGGTTGCGATTTGTTGTCAGTTTATTCCCCGCCTCTATGAGAGTGTGAGCACTGGGCAGGCTCGGATGAAATAATGCATTGAGTAGGCCTCTGAAACCAAGGCCCCTCAGCT	GAAAAATTGCTGGATCTCAGCTCCCAAATCATATCTTCCAGGCAGAGCTAACATTGCCCCTTATTCACACCTCCACCACAAGCTCCTTAACAACAGTGACAGGTGTCACGAGGCCTTGGCATGCACTCTCTTCCCCCGCCAGAGTTCTGCGAAAGCCAGGGTTGCGATTTGTTGTCAGTTTATTCCCCGCCTCTATGAGAGTGTGAGCACTGGGCAGGCTCGGATGAAATAATGCATTGAGTAGGCCTCTGAAACCAAGGCCCCTCAGCT	mecp2promfrag4
shuffled1-NEUROD1wildtype-75fragment_3;mecp2prom_154097769-154098738_strand=-_start=141;end=410;length=270;source_length=970	-0.00627905	1	10	10	10	10	10	0.221148	0.355261	1.23759	0.226986	0.510245	[288, 290, 291, 292, 295, 296, 297, 298, 299]	250-300	TTCTCATACTCTTATTTTCCCAAAACACAATTGCTGGATCTCAGCTCCAAATCAACTCTTCTAGGAAAGTGAAAAATTGCTGGATCTCAGCTCCCAAATCATATCTTCCAGGCAGAGCTAACATTGCCCCTTATTCACACCTCCACCAAACCATCTGATCCAACAGTGACAGGTGTCACGAGGCCTTGGCATGCACTCTCTTCCCCCGCCAGAGTTCTGCGAAAGCCAGGGTTGCGATTTGTTGTCAGTTTATTCCCCGCCTCTATGAGA	TTCTCATACTCTTATTTTCCCAAAACACAATTGCTGGATCTCAGCTCCAAATCAACTCTTCTAGGAAAGTGAAAAATTGCTGGATCTCAGCTCCCAAATCATATCTTCCAGGCAGAGCTAACATTGCCCCTTATTCACACCTCCACCACAAGCTCCTTAACAACAGTGACAGGTGTCACGAGGCCTTGGCATGCACTCTCTTCCCCCGCCAGAGTTCTGCGAAAGCCAGGGTTGCGATTTGTTGTCAGTTTATTCCCCGCCTCTATGAGA	mecp2promfrag3
shuffled1-TFAP4wildtype-74fragment_5;mecp2prom_154097769-154098738_strand=-_start=281;end=550;length=270;source_length=970	0.0496976	1	75	75	75	75	75	-0.318758	0.359275	-0.113444	0.0640551	-0.0022178	[289, 290, 292, 293, 294, 296, 298]	250-300	CTCCACCAAACCATCTGATCCAACAGTGACAGGTGTCACGAGGCCTTGGCATGCACTCTCTTCCCCCGCCAGAGTTCTGCGAAAGCCAGGGTTGCGATTTGTTGTCAGTTTATTCCCCGCCTCTATGAGAGTGTGAGCACTGGGCAGGCTCGGATGAAATAATGCATTGAGTAGGCCTCTGAAACCAAGGCCCCTCAGCTGGGGCAACGTCAGGCTCCAGGGTGGGCAACTTTGCTGCTTCTGCCGAAGATAGTGATATTGAGAAAATGT	CTCCACCAACTCTGATAACCCAACAGTGACAGGTGTCACGAGGCCTTGGCATGCACTCTCTTCCCCCGCCAGAGTTCTGCGAAAGCCAGGGTTGCGATTTGTTGTCAGTTTATTCCCCGCCTCTATGAGAGTGTGAGCACTGGGCAGGCTCGGATGAAATAATGCATTGAGTAGGCCTCTGAAACCAAGGCCCCTCAGCTGGGGCAACGTCAGGCTCCAGGGTGGGCAACTTTGCTGCTTCTGCCGAAGATAGTGATATTGAGAAAATGT	mecp2promfrag5
shuffled1-TFAP4wildtype-75fragment_4;mecp2prom_154097769-154098738_strand=-_start=211;end=480;length=270;source_length=970	-0.0757279	1	24	24	24	24	24	0.190649	0.0733257	0.316165	-0.00973808	0.142601	[289, 290, 292, 293, 294, 296, 298]	250-300	GAAAAATTGCTGGATCTCAGCTCCCAAATCATATCTTCCAGGCAGAGCTAACATTGCCCCTTATTCACACCTCCACCAAACCATCTGATCCAACAGTGACAGGTGTCACGAGGCCTTGGCATGCACTCTCTTCCCCCGCCAGAGTTCTGCGAAAGCCAGGGTTGCGATTTGTTGTCAGTTTATTCCCCGCCTCTATGAGAGTGTGAGCACTGGGCAGGCTCGGATGAAATAATGCATTGAGTAGGCCTCTGAAACCAAGGCCCCTCAGCT	GAAAAATTGCTGGATCTCAGCTCCCAAATCATATCTTCCAGGCAGAGCTAACATTGCCCCTTATTCACACCTCCACCAACTCTGATAACCCAACAGTGACAGGTGTCACGAGGCCTTGGCATGCACTCTCTTCCCCCGCCAGAGTTCTGCGAAAGCCAGGGTTGCGATTTGTTGTCAGTTTATTCCCCGCCTCTATGAGAGTGTGAGCACTGGGCAGGCTCGGATGAAATAATGCATTGAGTAGGCCTCTGAAACCAAGGCCCCTCAGCT	mecp2promfrag4
shuffled1-TFAP4wildtype-76fragment_2;mecp2prom_154097769-154098738_strand=-_start=71;end=340;length=270;source_length=970	0.0225605	1	228	228	229	230	228.75	-0.100161	-0.0994895	-0.0717817	-0.0623197	-0.0834379	[289, 290, 292, 293, 294, 296, 298]	250-300	AATGACTGGCATCAGGGTAAGGTCCCCTTAACAAACACTCCTGTCCTGAACACCTGGTTAGCTAACAGTTTTCTCATACTCTTATTTTCCCAAAACACAATTGCTGGATCTCAGCTCCAAATCAACTCTTCTAGGAAAGTGAAAAATTGCTGGATCTCAGCTCCCAAATCATATCTTCCAGGCAGAGCTAACATTGCCCCTTATTCACACCTCCACCAAACCATCTGATCCAACAGTGACAGGTGTCACGAGGCCTTGGCATGCACTCTC	AATGACTGGCATCAGGGTAAGGTCCCCTTAACAAACACTCCTGTCCTGAACACCTGGTTAGCTAACAGTTTTCTCATACTCTTATTTTCCCAAAACACAATTGCTGGATCTCAGCTCCAAATCAACTCTTCTAGGAAAGTGAAAAATTGCTGGATCTCAGCTCCCAAATCATATCTTCCAGGCAGAGCTAACATTGCCCCTTATTCACACCTCCACCAACTCTGATAACCCAACAGTGACAGGTGTCACGAGGCCTTGGCATGCACTCTC	mecp2promfrag2
shuffled2-TFAP4wildtype-74fragment_5;mecp2prom_154097769-154098738_strand=-_start=281;end=550;length=270;source_length=970	-0.0827391	1	91	90	91	91	90.75	0.0136668	-0.208857	-0.168481	-0.174946	-0.134654	[290, 291, 292, 293, 296, 297, 298]	250-300	CTCCACCAAACCATCTGATCCAACAGTGACAGGTGTCACGAGGCCTTGGCATGCACTCTCTTCCCCCGCCAGAGTTCTGCGAAAGCCAGGGTTGCGATTTGTTGTCAGTTTATTCCCCGCCTCTATGAGAGTGTGAGCACTGGGCAGGCTCGGATGAAATAATGCATTGAGTAGGCCTCTGAAACCAAGGCCCCTCAGCTGGGGCAACGTCAGGCTCCAGGGTGGGCAACTTTGCTGCTTCTGCCGAAGATAGTGATATTGAGAAAATGT	CTCCACCAAATATACTCGCCCAACAGTGACAGGTGTCACGAGGCCTTGGCATGCACTCTCTTCCCCCGCCAGAGTTCTGCGAAAGCCAGGGTTGCGATTTGTTGTCAGTTTATTCCCCGCCTCTATGAGAGTGTGAGCACTGGGCAGGCTCGGATGAAATAATGCATTGAGTAGGCCTCTGAAACCAAGGCCCCTCAGCTGGGGCAACGTCAGGCTCCAGGGTGGGCAACTTTGCTGCTTCTGCCGAAGATAGTGATATTGAGAAAATGT	mecp2promfrag5
shuffled2-TFAP4wildtype-75fragment_4;mecp2prom_154097769-154098738_strand=-_start=211;end=480;length=270;source_length=970	0.0240287	1	20	20	20	20	20	0.357641	0.139128	0.125723	0.346937	0.242357	[290, 291, 292, 293, 296, 297, 298]	250-300	GAAAAATTGCTGGATCTCAGCTCCCAAATCATATCTTCCAGGCAGAGCTAACATTGCCCCTTATTCACACCTCCACCAAACCATCTGATCCAACAGTGACAGGTGTCACGAGGCCTTGGCATGCACTCTCTTCCCCCGCCAGAGTTCTGCGAAAGCCAGGGTTGCGATTTGTTGTCAGTTTATTCCCCGCCTCTATGAGAGTGTGAGCACTGGGCAGGCTCGGATGAAATAATGCATTGAGTAGGCCTCTGAAACCAAGGCCCCTCAGCT	GAAAAATTGCTGGATCTCAGCTCCCAAATCATATCTTCCAGGCAGAGCTAACATTGCCCCTTATTCACACCTCCACCAAATATACTCGCCCAACAGTGACAGGTGTCACGAGGCCTTGGCATGCACTCTCTTCCCCCGCCAGAGTTCTGCGAAAGCCAGGGTTGCGATTTGTTGTCAGTTTATTCCCCGCCTCTATGAGAGTGTGAGCACTGGGCAGGCTCGGATGAAATAATGCATTGAGTAGGCCTCTGAAACCAAGGCCCCTCAGCT	mecp2promfrag4
shuffled2-TFAP4wildtype-75fragment_3;mecp2prom_154097769-154098738_strand=-_start=141;end=410;length=270;source_length=970	-0.0119452	1	21	21	21	21	21	0.457219	0.537078	0.601023	0.422997	0.504579	[290, 291, 292, 293, 296, 297, 298]	250-300	TTCTCATACTCTTATTTTCCCAAAACACAATTGCTGGATCTCAGCTCCAAATCAACTCTTCTAGGAAAGTGAAAAATTGCTGGATCTCAGCTCCCAAATCATATCTTCCAGGCAGAGCTAACATTGCCCCTTATTCACACCTCCACCAAACCATCTGATCCAACAGTGACAGGTGTCACGAGGCCTTGGCATGCACTCTCTTCCCCCGCCAGAGTTCTGCGAAAGCCAGGGTTGCGATTTGTTGTCAGTTTATTCCCCGCCTCTATGAGA	TTCTCATACTCTTATTTTCCCAAAACACAATTGCTGGATCTCAGCTCCAAATCAACTCTTCTAGGAAAGTGAAAAATTGCTGGATCTCAGCTCCCAAATCATATCTTCCAGGCAGAGCTAACATTGCCCCTTATTCACACCTCCACCAAATATACTCGCCCAACAGTGACAGGTGTCACGAGGCCTTGGCATGCACTCTCTTCCCCCGCCAGAGTTCTGCGAAAGCCAGGGTTGCGATTTGTTGTCAGTTTATTCCCCGCCTCTATGAGA	mecp2promfrag3
shuffled1-HES5wildtype-76fragment_2;mecp2prom_154097769-154098738_strand=-_start=71;end=340;length=270;source_length=970	-0.486138	3.93E-09	1845	1825	1858	1841	1842.25	-0.567723	-0.581639	-0.602425	-0.61676	-0.592137	[306, 307, 309, 311, 313, 314, 315, 316]	300-350	AATGACTGGCATCAGGGTAAGGTCCCCTTAACAAACACTCCTGTCCTGAACACCTGGTTAGCTAACAGTTTTCTCATACTCTTATTTTCCCAAAACACAATTGCTGGATCTCAGCTCCAAATCAACTCTTCTAGGAAAGTGAAAAATTGCTGGATCTCAGCTCCCAAATCATATCTTCCAGGCAGAGCTAACATTGCCCCTTATTCACACCTCCACCAAACCATCTGATCCAACAGTGACAGGTGTCACGAGGCCTTGGCATGCACTCTC	AATGACTGGCATCAGGGTAAGGTCCCCTTAACAAACACTCCTGTCCTGAACACCTGGTTAGCTAACAGTTTTCTCATACTCTTATTTTCCCAAAACACAATTGCTGGATCTCAGCTCCAAATCAACTCTTCTAGGAAAGTGAAAAATTGCTGGATCTCAGCTCCCAAATCATATCTTCCAGGCAGAGCTAACATTGCCCCTTATTCACACCTCCACCAAACCATCTGATCCAACAGGTAGATGCTCGACGAGGCCTTGGCATGCACTCTC	mecp2promfrag2
shuffled2-MEIS2wildtype-76fragment_2;mecp2prom_154097769-154098738_strand=-_start=71;end=340;length=270;source_length=970	-0.349507	0.000231188	141	139	141	138	139.75	-0.583513	-0.564821	-0.278699	-0.394989	-0.455505	[306, 307, 308, 309, 310, 311, 312, 313, 314, 315, 316]	300-350	AATGACTGGCATCAGGGTAAGGTCCCCTTAACAAACACTCCTGTCCTGAACACCTGGTTAGCTAACAGTTTTCTCATACTCTTATTTTCCCAAAACACAATTGCTGGATCTCAGCTCCAAATCAACTCTTCTAGGAAAGTGAAAAATTGCTGGATCTCAGCTCCCAAATCATATCTTCCAGGCAGAGCTAACATTGCCCCTTATTCACACCTCCACCAAACCATCTGATCCAACAGTGACAGGTGTCACGAGGCCTTGGCATGCACTCTC	AATGACTGGCATCAGGGTAAGGTCCCCTTAACAAACACTCCTGTCCTGAACACCTGGTTAGCTAACAGTTTTCTCATACTCTTATTTTCCCAAAACACAATTGCTGGATCTCAGCTCCAAATCAACTCTTCTAGGAAAGTGAAAAATTGCTGGATCTCAGCTCCCAAATCATATCTTCCAGGCAGAGCTAACATTGCCCCTTATTCACACCTCCACCAAACCATCTGATCCAACAGGTTGCAACTGGACGAGGCCTTGGCATGCACTCTC	mecp2promfrag2
shuffled2-HES5wildtype-76fragment_2;mecp2prom_154097769-154098738_strand=-_start=71;end=340;length=270;source_length=970	-0.297961	0.0042484	1824	1812	1826	1823	1821.25	-0.386825	-0.408969	-0.383052	-0.436993	-0.40396	[306, 307, 308, 309, 310, 311, 312, 313, 314, 315, 316, 317]	300-350	AATGACTGGCATCAGGGTAAGGTCCCCTTAACAAACACTCCTGTCCTGAACACCTGGTTAGCTAACAGTTTTCTCATACTCTTATTTTCCCAAAACACAATTGCTGGATCTCAGCTCCAAATCAACTCTTCTAGGAAAGTGAAAAATTGCTGGATCTCAGCTCCCAAATCATATCTTCCAGGCAGAGCTAACATTGCCCCTTATTCACACCTCCACCAAACCATCTGATCCAACAGTGACAGGTGTCACGAGGCCTTGGCATGCACTCTC	AATGACTGGCATCAGGGTAAGGTCCCCTTAACAAACACTCCTGTCCTGAACACCTGGTTAGCTAACAGTTTTCTCATACTCTTATTTTCCCAAAACACAATTGCTGGATCTCAGCTCCAAATCAACTCTTCTAGGAAAGTGAAAAATTGCTGGATCTCAGCTCCCAAATCATATCTTCCAGGCAGAGCTAACATTGCCCCTTATTCACACCTCCACCAAACCATCTGATCCAACAGGTTGTCAGACAGCGAGGCCTTGGCATGCACTCTC	mecp2promfrag2
shuffled2-FERD3Lwildtype-75fragment_4;mecp2prom_154097769-154098738_strand=-_start=211;end=480;length=270;source_length=970	-0.542431	0.00717629	20	20	20	20	20	-0.246306	-0.202846	-0.47381	-0.373448	-0.324103	[305, 306, 309, 310, 313, 316]	300-350	GAAAAATTGCTGGATCTCAGCTCCCAAATCATATCTTCCAGGCAGAGCTAACATTGCCCCTTATTCACACCTCCACCAAACCATCTGATCCAACAGTGACAGGTGTCACGAGGCCTTGGCATGCACTCTCTTCCCCCGCCAGAGTTCTGCGAAAGCCAGGGTTGCGATTTGTTGTCAGTTTATTCCCCGCCTCTATGAGAGTGTGAGCACTGGGCAGGCTCGGATGAAATAATGCATTGAGTAGGCCTCTGAAACCAAGGCCCCTCAGCT	GAAAAATTGCTGGATCTCAGCTCCCAAATCATATCTTCCAGGCAGAGCTAACATTGCCCCTTATTCACACCTCCACCAAACCATCTGATCCAACATGGAACGGCGTTACGAGGCCTTGGCATGCACTCTCTTCCCCCGCCAGAGTTCTGCGAAAGCCAGGGTTGCGATTTGTTGTCAGTTTATTCCCCGCCTCTATGAGAGTGTGAGCACTGGGCAGGCTCGGATGAAATAATGCATTGAGTAGGCCTCTGAAACCAAGGCCCCTCAGCT	mecp2promfrag4
shuffled1-ZFX_Mus_musculus_DBD_0.99wildtype-74fragment_5;mecp2prom_154097769-154098738_strand=-_start=281;end=550;length=270;source_length=970	-0.387642	0.0157853	91	92	91	91	91.25	-0.358252	-0.682099	-0.44825	-0.269629	-0.439558	[319, 320, 321, 322, 323, 324, 326, 329, 330, 331, 332]	300-350	CTCCACCAAACCATCTGATCCAACAGTGACAGGTGTCACGAGGCCTTGGCATGCACTCTCTTCCCCCGCCAGAGTTCTGCGAAAGCCAGGGTTGCGATTTGTTGTCAGTTTATTCCCCGCCTCTATGAGAGTGTGAGCACTGGGCAGGCTCGGATGAAATAATGCATTGAGTAGGCCTCTGAAACCAAGGCCCCTCAGCTGGGGCAACGTCAGGCTCCAGGGTGGGCAACTTTGCTGCTTCTGCCGAAGATAGTGATATTGAGAAAATGT	CTCCACCAAACCATCTGATCCAACAGTGACAGGTGTCACCTCAGGTGGGTGACCACTCTCTTCCCCCGCCAGAGTTCTGCGAAAGCCAGGGTTGCGATTTGTTGTCAGTTTATTCCCCGCCTCTATGAGAGTGTGAGCACTGGGCAGGCTCGGATGAAATAATGCATTGAGTAGGCCTCTGAAACCAAGGCCCCTCAGCTGGGGCAACGTCAGGCTCCAGGGTGGGCAACTTTGCTGCTTCTGCCGAAGATAGTGATATTGAGAAAATGT	mecp2promfrag5
shuffled2-MEIS2wildtype-75fragment_3;mecp2prom_154097769-154098738_strand=-_start=141;end=410;length=270;source_length=970	-0.570539	0.110522	12	12	12	12	12	-0.492099	0.0541361	-0.300245	0.522147	-0.054015	[306, 307, 308, 309, 310, 311, 312, 313, 314, 315, 316]	300-350	TTCTCATACTCTTATTTTCCCAAAACACAATTGCTGGATCTCAGCTCCAAATCAACTCTTCTAGGAAAGTGAAAAATTGCTGGATCTCAGCTCCCAAATCATATCTTCCAGGCAGAGCTAACATTGCCCCTTATTCACACCTCCACCAAACCATCTGATCCAACAGTGACAGGTGTCACGAGGCCTTGGCATGCACTCTCTTCCCCCGCCAGAGTTCTGCGAAAGCCAGGGTTGCGATTTGTTGTCAGTTTATTCCCCGCCTCTATGAGA	TTCTCATACTCTTATTTTCCCAAAACACAATTGCTGGATCTCAGCTCCAAATCAACTCTTCTAGGAAAGTGAAAAATTGCTGGATCTCAGCTCCCAAATCATATCTTCCAGGCAGAGCTAACATTGCCCCTTATTCACACCTCCACCAAACCATCTGATCCAACAGGTTGCAACTGGACGAGGCCTTGGCATGCACTCTCTTCCCCCGCCAGAGTTCTGCGAAAGCCAGGGTTGCGATTTGTTGTCAGTTTATTCCCCGCCTCTATGAGA	mecp2promfrag3
shuffled2-ZNF263wildtype-75fragment_4;mecp2prom_154097769-154098738_strand=-_start=211;end=480;length=270;source_length=970	-0.386161	0.195673	57	56	57	56	56.5	0.11442	-0.0861771	-0.211304	-0.48827	-0.167833	[338, 341, 342, 344]	300-350	GAAAAATTGCTGGATCTCAGCTCCCAAATCATATCTTCCAGGCAGAGCTAACATTGCCCCTTATTCACACCTCCACCAAACCATCTGATCCAACAGTGACAGGTGTCACGAGGCCTTGGCATGCACTCTCTTCCCCCGCCAGAGTTCTGCGAAAGCCAGGGTTGCGATTTGTTGTCAGTTTATTCCCCGCCTCTATGAGAGTGTGAGCACTGGGCAGGCTCGGATGAAATAATGCATTGAGTAGGCCTCTGAAACCAAGGCCCCTCAGCT	GAAAAATTGCTGGATCTCAGCTCCCAAATCATATCTTCCAGGCAGAGCTAACATTGCCCCTTATTCACACCTCCACCAAACCATCTGATCCAACAGTGACAGGTGTCACGAGGCCTTGGCATGCACTCCCTCTCTCCGCCAGAGTTCTGCGAAAGCCAGGGTTGCGATTTGTTGTCAGTTTATTCCCCGCCTCTATGAGAGTGTGAGCACTGGGCAGGCTCGGATGAAATAATGCATTGAGTAGGCCTCTGAAACCAAGGCCCCTCAGCT	mecp2promfrag4
shuffled1-MEIS2wildtype-76fragment_2;mecp2prom_154097769-154098738_strand=-_start=71;end=340;length=270;source_length=970	-0.200416	0.219276	130	129	130	130	129.75	-0.324394	-0.22548	-0.272176	-0.403609	-0.306415	[306, 307, 308, 311, 312, 313, 315]	300-350	AATGACTGGCATCAGGGTAAGGTCCCCTTAACAAACACTCCTGTCCTGAACACCTGGTTAGCTAACAGTTTTCTCATACTCTTATTTTCCCAAAACACAATTGCTGGATCTCAGCTCCAAATCAACTCTTCTAGGAAAGTGAAAAATTGCTGGATCTCAGCTCCCAAATCATATCTTCCAGGCAGAGCTAACATTGCCCCTTATTCACACCTCCACCAAACCATCTGATCCAACAGTGACAGGTGTCACGAGGCCTTGGCATGCACTCTC	AATGACTGGCATCAGGGTAAGGTCCCCTTAACAAACACTCCTGTCCTGAACACCTGGTTAGCTAACAGTTTTCTCATACTCTTATTTTCCCAAAACACAATTGCTGGATCTCAGCTCCAAATCAACTCTTCTAGGAAAGTGAAAAATTGCTGGATCTCAGCTCCCAAATCATATCTTCCAGGCAGAGCTAACATTGCCCCTTATTCACACCTCCACCAAACCATCTGATCCAACAGGTTCATAGGGCACGAGGCCTTGGCATGCACTCTC	mecp2promfrag2
shuffled1-HES5wildtype-75fragment_3;mecp2prom_154097769-154098738_strand=-_start=141;end=410;length=270;source_length=970	-0.503207	0.251251	140	140	140	140	140	-0.0403563	0.0193898	0.182032	-0.107797	0.0133171	[306, 307, 309, 311, 313, 314, 315, 316]	300-350	TTCTCATACTCTTATTTTCCCAAAACACAATTGCTGGATCTCAGCTCCAAATCAACTCTTCTAGGAAAGTGAAAAATTGCTGGATCTCAGCTCCCAAATCATATCTTCCAGGCAGAGCTAACATTGCCCCTTATTCACACCTCCACCAAACCATCTGATCCAACAGTGACAGGTGTCACGAGGCCTTGGCATGCACTCTCTTCCCCCGCCAGAGTTCTGCGAAAGCCAGGGTTGCGATTTGTTGTCAGTTTATTCCCCGCCTCTATGAGA	TTCTCATACTCTTATTTTCCCAAAACACAATTGCTGGATCTCAGCTCCAAATCAACTCTTCTAGGAAAGTGAAAAATTGCTGGATCTCAGCTCCCAAATCATATCTTCCAGGCAGAGCTAACATTGCCCCTTATTCACACCTCCACCAAACCATCTGATCCAACAGGTAGATGCTCGACGAGGCCTTGGCATGCACTCTCTTCCCCCGCCAGAGTTCTGCGAAAGCCAGGGTTGCGATTTGTTGTCAGTTTATTCCCCGCCTCTATGAGA	mecp2promfrag3
shuffled1-ZNF189wildtype-74fragment_5;mecp2prom_154097769-154098738_strand=-_start=281;end=550;length=270;source_length=970	-0.270723	0.306265	106	105	107	106	106	-0.265077	-0.522642	-0.171804	-0.331028	-0.322638	[334, 336, 339, 341, 342, 345]	300-350	CTCCACCAAACCATCTGATCCAACAGTGACAGGTGTCACGAGGCCTTGGCATGCACTCTCTTCCCCCGCCAGAGTTCTGCGAAAGCCAGGGTTGCGATTTGTTGTCAGTTTATTCCCCGCCTCTATGAGAGTGTGAGCACTGGGCAGGCTCGGATGAAATAATGCATTGAGTAGGCCTCTGAAACCAAGGCCCCTCAGCTGGGGCAACGTCAGGCTCCAGGGTGGGCAACTTTGCTGCTTCTGCCGAAGATAGTGATATTGAGAAAATGT	CTCCACCAAACCATCTGATCCAACAGTGACAGGTGTCACGAGGCCTTGGCATGCCCCCTATCTCCTCGCCAGAGTTCTGCGAAAGCCAGGGTTGCGATTTGTTGTCAGTTTATTCCCCGCCTCTATGAGAGTGTGAGCACTGGGCAGGCTCGGATGAAATAATGCATTGAGTAGGCCTCTGAAACCAAGGCCCCTCAGCTGGGGCAACGTCAGGCTCCAGGGTGGGCAACTTTGCTGCTTCTGCCGAAGATAGTGATATTGAGAAAATGT	mecp2promfrag5
shuffled1-NFICwildtype-75fragment_4;mecp2prom_154097769-154098738_strand=-_start=211;end=480;length=270;source_length=970	-0.328224	0.44467	28	28	28	28	28	-0.147384	-0.0244002	0.131075	-0.398875	-0.109896	[323, 325, 328, 329, 330, 331, 332]	300-350	GAAAAATTGCTGGATCTCAGCTCCCAAATCATATCTTCCAGGCAGAGCTAACATTGCCCCTTATTCACACCTCCACCAAACCATCTGATCCAACAGTGACAGGTGTCACGAGGCCTTGGCATGCACTCTCTTCCCCCGCCAGAGTTCTGCGAAAGCCAGGGTTGCGATTTGTTGTCAGTTTATTCCCCGCCTCTATGAGAGTGTGAGCACTGGGCAGGCTCGGATGAAATAATGCATTGAGTAGGCCTCTGAAACCAAGGCCCCTCAGCT	GAAAAATTGCTGGATCTCAGCTCCCAAATCATATCTTCCAGGCAGAGCTAACATTGCCCCTTATTCACACCTCCACCAAACCATCTGATCCAACAGTGACAGGTGTCACGAGGTCGTGCGCATCACTCTCTTCCCCCGCCAGAGTTCTGCGAAAGCCAGGGTTGCGATTTGTTGTCAGTTTATTCCCCGCCTCTATGAGAGTGTGAGCACTGGGCAGGCTCGGATGAAATAATGCATTGAGTAGGCCTCTGAAACCAAGGCCCCTCAGCT	mecp2promfrag4
shuffled1-ZNF550wildtype-74fragment_5;mecp2prom_154097769-154098738_strand=-_start=281;end=550;length=270;source_length=970	-0.247888	0.455734	55	55	55	55	55	-0.377778	-0.250396	-0.312776	-0.258262	-0.299803	[321, 322, 324, 325, 326, 327, 330, 331, 333, 335, 337]	300-350	CTCCACCAAACCATCTGATCCAACAGTGACAGGTGTCACGAGGCCTTGGCATGCACTCTCTTCCCCCGCCAGAGTTCTGCGAAAGCCAGGGTTGCGATTTGTTGTCAGTTTATTCCCCGCCTCTATGAGAGTGTGAGCACTGGGCAGGCTCGGATGAAATAATGCATTGAGTAGGCCTCTGAAACCAAGGCCCCTCAGCTGGGGCAACGTCAGGCTCCAGGGTGGGCAACTTTGCTGCTTCTGCCGAAGATAGTGATATTGAGAAAATGT	CTCCACCAAACCATCTGATCCAACAGTGACAGGTGTCACGATCCGACCGCTCGGAGTTTCTTCCCCCGCCAGAGTTCTGCGAAAGCCAGGGTTGCGATTTGTTGTCAGTTTATTCCCCGCCTCTATGAGAGTGTGAGCACTGGGCAGGCTCGGATGAAATAATGCATTGAGTAGGCCTCTGAAACCAAGGCCCCTCAGCTGGGGCAACGTCAGGCTCCAGGGTGGGCAACTTTGCTGCTTCTGCCGAAGATAGTGATATTGAGAAAATGT	mecp2promfrag5
shuffled1-FIGLAwildtype-75fragment_4;mecp2prom_154097769-154098738_strand=-_start=211;end=480;length=270;source_length=970	-0.313236	0.527121	26	26	26	26	26	-0.165009	0.120823	-0.306216	-0.0292294	-0.0949079	[308, 309, 310, 312, 313, 314, 315, 316]	300-350	GAAAAATTGCTGGATCTCAGCTCCCAAATCATATCTTCCAGGCAGAGCTAACATTGCCCCTTATTCACACCTCCACCAAACCATCTGATCCAACAGTGACAGGTGTCACGAGGCCTTGGCATGCACTCTCTTCCCCCGCCAGAGTTCTGCGAAAGCCAGGGTTGCGATTTGTTGTCAGTTTATTCCCCGCCTCTATGAGAGTGTGAGCACTGGGCAGGCTCGGATGAAATAATGCATTGAGTAGGCCTCTGAAACCAAGGCCCCTCAGCT	GAAAAATTGCTGGATCTCAGCTCCCAAATCATATCTTCCAGGCAGAGCTAACATTGCCCCTTATTCACACCTCCACCAAACCATCTGATCCAACAGTGTGGGACTCAACGAGGCCTTGGCATGCACTCTCTTCCCCCGCCAGAGTTCTGCGAAAGCCAGGGTTGCGATTTGTTGTCAGTTTATTCCCCGCCTCTATGAGAGTGTGAGCACTGGGCAGGCTCGGATGAAATAATGCATTGAGTAGGCCTCTGAAACCAAGGCCCCTCAGCT	mecp2promfrag4
shuffled1-ZNF281wildtype-75fragment_3;mecp2prom_154097769-154098738_strand=-_start=141;end=410;length=270;source_length=970	-0.403577	0.629417	41	41	41	41	41	0.241462	0.219363	0.0457537	-0.0547902	0.112947	[335, 336, 338, 340, 342, 345]	300-350	TTCTCATACTCTTATTTTCCCAAAACACAATTGCTGGATCTCAGCTCCAAATCAACTCTTCTAGGAAAGTGAAAAATTGCTGGATCTCAGCTCCCAAATCATATCTTCCAGGCAGAGCTAACATTGCCCCTTATTCACACCTCCACCAAACCATCTGATCCAACAGTGACAGGTGTCACGAGGCCTTGGCATGCACTCTCTTCCCCCGCCAGAGTTCTGCGAAAGCCAGGGTTGCGATTTGTTGTCAGTTTATTCCCCGCCTCTATGAGA	TTCTCATACTCTTATTTTCCCAAAACACAATTGCTGGATCTCAGCTCCAAATCAACTCTTCTAGGAAAGTGAAAAATTGCTGGATCTCAGCTCCCAAATCATATCTTCCAGGCAGAGCTAACATTGCCCCTTATTCACACCTCCACCAAACCATCTGATCCAACAGTGACAGGTGTCACGAGGCCTTGGCATGCATCCCCCTTCCTCGCCAGAGTTCTGCGAAAGCCAGGGTTGCGATTTGTTGTCAGTTTATTCCCCGCCTCTATGAGA	mecp2promfrag3
shuffled1-ZNF550wildtype-75fragment_4;mecp2prom_154097769-154098738_strand=-_start=211;end=480;length=270;source_length=970	-0.290504	0.667009	19	19	19	19	19	0.0432007	0.0539797	0.125723	-0.511605	-0.0721754	[321, 322, 324, 325, 326, 327, 330, 331, 333, 335, 337]	300-350	GAAAAATTGCTGGATCTCAGCTCCCAAATCATATCTTCCAGGCAGAGCTAACATTGCCCCTTATTCACACCTCCACCAAACCATCTGATCCAACAGTGACAGGTGTCACGAGGCCTTGGCATGCACTCTCTTCCCCCGCCAGAGTTCTGCGAAAGCCAGGGTTGCGATTTGTTGTCAGTTTATTCCCCGCCTCTATGAGAGTGTGAGCACTGGGCAGGCTCGGATGAAATAATGCATTGAGTAGGCCTCTGAAACCAAGGCCCCTCAGCT	GAAAAATTGCTGGATCTCAGCTCCCAAATCATATCTTCCAGGCAGAGCTAACATTGCCCCTTATTCACACCTCCACCAAACCATCTGATCCAACAGTGACAGGTGTCACGATCCGACCGCTCGGAGTTTCTTCCCCCGCCAGAGTTCTGCGAAAGCCAGGGTTGCGATTTGTTGTCAGTTTATTCCCCGCCTCTATGAGAGTGTGAGCACTGGGCAGGCTCGGATGAAATAATGCATTGAGTAGGCCTCTGAAACCAAGGCCCCTCAGCT	mecp2promfrag4
shuffled2-SNAI2wildtype-75fragment_4;mecp2prom_154097769-154098738_strand=-_start=211;end=480;length=270;source_length=970	-0.286992	0.689014	48	48	48	48	48	-0.111365	-0.0762493	-0.151268	0.0642265	-0.0686641	[309, 311, 314, 315]	300-350	GAAAAATTGCTGGATCTCAGCTCCCAAATCATATCTTCCAGGCAGAGCTAACATTGCCCCTTATTCACACCTCCACCAAACCATCTGATCCAACAGTGACAGGTGTCACGAGGCCTTGGCATGCACTCTCTTCCCCCGCCAGAGTTCTGCGAAAGCCAGGGTTGCGATTTGTTGTCAGTTTATTCCCCGCCTCTATGAGAGTGTGAGCACTGGGCAGGCTCGGATGAAATAATGCATTGAGTAGGCCTCTGAAACCAAGGCCCCTCAGCT	GAAAAATTGCTGGATCTCAGCTCCCAAATCATATCTTCCAGGCAGAGCTAACATTGCCCCTTATTCACACCTCCACCAAACCATCTGATCCAACAGTGAGACGTTGCACGAGGCCTTGGCATGCACTCTCTTCCCCCGCCAGAGTTCTGCGAAAGCCAGGGTTGCGATTTGTTGTCAGTTTATTCCCCGCCTCTATGAGAGTGTGAGCACTGGGCAGGCTCGGATGAAATAATGCATTGAGTAGGCCTCTGAAACCAAGGCCCCTCAGCT	mecp2promfrag4
shuffled2-MEIS2wildtype-75fragment_4;mecp2prom_154097769-154098738_strand=-_start=211;end=480;length=270;source_length=970|1	-0.281516	0.723312	95	93	95	94	94.25	-0.0947118	-0.060056	0.0763077	-0.174292	-0.063188	[307, 308, 309, 310, 311, 312, 313, 314, 315, 316]	300-350	GAAAAATTGCTGGATCTCAGCTCCCAAATCATATCTTCCAGGCAGAGCTAACATTGCCCCTTATTCACACCTCCACCAAACCATCTGATCCAACAGTGACAGGTGTCACGAGGCCTTGGCATGCACTCTCTTCCCCCGCCAGAGTTCTGCGAAAGCCAGGGTTGCGATTTGTTGTCAGTTTATTCCCCGCCTCTATGAGAGTGTGAGCACTGGGCAGGCTCGGATGAAATAATGCATTGAGTAGGCCTCTGAAACCAAGGCCCCTCAGCT	GAAAAATTGCTGGATCTCAGCTCCCAAATCATATCTTCCAGGCAGAGCTAACATTGCCCCTTATTCACACCTCCACCAAACCATCTGATCCAACAGTTCGTACGAGGACGAGGCCTTGGCATGCACTCTCTTCCCCCGCCAGAGTTCTGCGAAAGCCAGGGTTGCGATTTGTTGTCAGTTTATTCCCCGCCTCTATGAGAGTGTGAGCACTGGGCAGGCTCGGATGAAATAATGCATTGAGTAGGCCTCTGAAACCAAGGCCCCTCAGCT	mecp2promfrag4
shuffled1-ZNF263wildtype-75fragment_4;mecp2prom_154097769-154098738_strand=-_start=211;end=480;length=270;source_length=970	-0.280958	0.728421	57	57	57	56	56.75	0.0992041	-0.138238	-0.202678	-0.00880715	-0.0626299	[341, 344]	300-350	GAAAAATTGCTGGATCTCAGCTCCCAAATCATATCTTCCAGGCAGAGCTAACATTGCCCCTTATTCACACCTCCACCAAACCATCTGATCCAACAGTGACAGGTGTCACGAGGCCTTGGCATGCACTCTCTTCCCCCGCCAGAGTTCTGCGAAAGCCAGGGTTGCGATTTGTTGTCAGTTTATTCCCCGCCTCTATGAGAGTGTGAGCACTGGGCAGGCTCGGATGAAATAATGCATTGAGTAGGCCTCTGAAACCAAGGCCCCTCAGCT	GAAAAATTGCTGGATCTCAGCTCCCAAATCATATCTTCCAGGCAGAGCTAACATTGCCCCTTATTCACACCTCCACCAAACCATCTGATCCAACAGTGACAGGTGTCACGAGGCCTTGGCATGCACTCTCTCCCTCCGCCAGAGTTCTGCGAAAGCCAGGGTTGCGATTTGTTGTCAGTTTATTCCCCGCCTCTATGAGAGTGTGAGCACTGGGCAGGCTCGGATGAAATAATGCATTGAGTAGGCCTCTGAAACCAAGGCCCCTCAGCT	mecp2promfrag4
shuffled2-MEIS2wildtype-76fragment_2;mecp2prom_154097769-154098738_strand=-_start=71;end=340;length=270;source_length=970|1	-0.147569	0.739007	478	471	477	474	475	-0.262629	-0.2436	-0.251521	-0.256519	-0.253567	[307, 308, 309, 310, 311, 312, 313, 314, 315, 316]	300-350	AATGACTGGCATCAGGGTAAGGTCCCCTTAACAAACACTCCTGTCCTGAACACCTGGTTAGCTAACAGTTTTCTCATACTCTTATTTTCCCAAAACACAATTGCTGGATCTCAGCTCCAAATCAACTCTTCTAGGAAAGTGAAAAATTGCTGGATCTCAGCTCCCAAATCATATCTTCCAGGCAGAGCTAACATTGCCCCTTATTCACACCTCCACCAAACCATCTGATCCAACAGTGACAGGTGTCACGAGGCCTTGGCATGCACTCTC	AATGACTGGCATCAGGGTAAGGTCCCCTTAACAAACACTCCTGTCCTGAACACCTGGTTAGCTAACAGTTTTCTCATACTCTTATTTTCCCAAAACACAATTGCTGGATCTCAGCTCCAAATCAACTCTTCTAGGAAAGTGAAAAATTGCTGGATCTCAGCTCCCAAATCATATCTTCCAGGCAGAGCTAACATTGCCCCTTATTCACACCTCCACCAAACCATCTGATCCAACAGTTCGTACGAGGACGAGGCCTTGGCATGCACTCTC	mecp2promfrag2
shuffled1-TBX5wildtype-75fragment_4;mecp2prom_154097769-154098738_strand=-_start=211;end=480;length=270;source_length=970	-0.274953	0.763541	52	52	52	52	52	0.148019	-0.139238	-0.0294519	-0.205826	-0.0566242	[310, 312, 314, 315, 316]	300-350	GAAAAATTGCTGGATCTCAGCTCCCAAATCATATCTTCCAGGCAGAGCTAACATTGCCCCTTATTCACACCTCCACCAAACCATCTGATCCAACAGTGACAGGTGTCACGAGGCCTTGGCATGCACTCTCTTCCCCCGCCAGAGTTCTGCGAAAGCCAGGGTTGCGATTTGTTGTCAGTTTATTCCCCGCCTCTATGAGAGTGTGAGCACTGGGCAGGCTCGGATGAAATAATGCATTGAGTAGGCCTCTGAAACCAAGGCCCCTCAGCT	GAAAAATTGCTGGATCTCAGCTCCCAAATCATATCTTCCAGGCAGAGCTAACATTGCCCCTTATTCACACCTCCACCAAACCATCTGATCCAACAGTGACTGCTAGGACGAGGCCTTGGCATGCACTCTCTTCCCCCGCCAGAGTTCTGCGAAAGCCAGGGTTGCGATTTGTTGTCAGTTTATTCCCCGCCTCTATGAGAGTGTGAGCACTGGGCAGGCTCGGATGAAATAATGCATTGAGTAGGCCTCTGAAACCAAGGCCCCTCAGCT	mecp2promfrag4
shuffled2-SNAI1wildtype-76fragment_2;mecp2prom_154097769-154098738_strand=-_start=71;end=340;length=270;source_length=970	0.14521	0.7649	132	132	132	131	131.75	-0.0350193	-0.060676	0.22592	0.0266217	0.0392117	[305, 306, 307, 308, 309, 310, 311, 312, 313, 314, 315, 317, 319]	300-350	AATGACTGGCATCAGGGTAAGGTCCCCTTAACAAACACTCCTGTCCTGAACACCTGGTTAGCTAACAGTTTTCTCATACTCTTATTTTCCCAAAACACAATTGCTGGATCTCAGCTCCAAATCAACTCTTCTAGGAAAGTGAAAAATTGCTGGATCTCAGCTCCCAAATCATATCTTCCAGGCAGAGCTAACATTGCCCCTTATTCACACCTCCACCAAACCATCTGATCCAACAGTGACAGGTGTCACGAGGCCTTGGCATGCACTCTC	AATGACTGGCATCAGGGTAAGGTCCCCTTAACAAACACTCCTGTCCTGAACACCTGGTTAGCTAACAGTTTTCTCATACTCTTATTTTCCCAAAACACAATTGCTGGATCTCAGCTCCAAATCAACTCTTCTAGGAAAGTGAAAAATTGCTGGATCTCAGCTCCCAAATCATATCTTCCAGGCAGAGCTAACATTGCCCCTTATTCACACCTCCACCAAACCATCTGATCCAACATGTGGCAAGAGCGCTAGGCCTTGGCATGCACTCTC	mecp2promfrag2
shuffled1-ZNF789wildtype-75fragment_4;mecp2prom_154097769-154098738_strand=-_start=211;end=480;length=270;source_length=970	-0.271529	0.782229	15	15	15	15	15	0.0663847	-0.224926	0.143189	-0.19745	-0.0532003	[310, 313, 315, 317, 318, 319, 320]	300-350	GAAAAATTGCTGGATCTCAGCTCCCAAATCATATCTTCCAGGCAGAGCTAACATTGCCCCTTATTCACACCTCCACCAAACCATCTGATCCAACAGTGACAGGTGTCACGAGGCCTTGGCATGCACTCTCTTCCCCCGCCAGAGTTCTGCGAAAGCCAGGGTTGCGATTTGTTGTCAGTTTATTCCCCGCCTCTATGAGAGTGTGAGCACTGGGCAGGCTCGGATGAAATAATGCATTGAGTAGGCCTCTGAAACCAAGGCCCCTCAGCT	GAAAAATTGCTGGATCTCAGCTCCCAAATCATATCTTCCAGGCAGAGCTAACATTGCCCCTTATTCACACCTCCACCAAACCATCTGATCCAACAGTGACTGGCGACTAAGGGCCTTGGCATGCACTCTCTTCCCCCGCCAGAGTTCTGCGAAAGCCAGGGTTGCGATTTGTTGTCAGTTTATTCCCCGCCTCTATGAGAGTGTGAGCACTGGGCAGGCTCGGATGAAATAATGCATTGAGTAGGCCTCTGAAACCAAGGCCCCTCAGCT	mecp2promfrag4
shuffled2-ZNF189wildtype-74fragment_5;mecp2prom_154097769-154098738_strand=-_start=281;end=550;length=270;source_length=970	-0.201188	0.825716	76	76	75	76	75.75	-0.282016	-0.216267	-0.201449	-0.312683	-0.253104	[334, 336, 344]	300-350	CTCCACCAAACCATCTGATCCAACAGTGACAGGTGTCACGAGGCCTTGGCATGCACTCTCTTCCCCCGCCAGAGTTCTGCGAAAGCCAGGGTTGCGATTTGTTGTCAGTTTATTCCCCGCCTCTATGAGAGTGTGAGCACTGGGCAGGCTCGGATGAAATAATGCATTGAGTAGGCCTCTGAAACCAAGGCCCCTCAGCTGGGGCAACGTCAGGCTCCAGGGTGGGCAACTTTGCTGCTTCTGCCGAAGATAGTGATATTGAGAAAATGT	CTCCACCAAACCATCTGATCCAACAGTGACAGGTGTCACGAGGCCTTGGCATGCCCACTCTTCCTCCGCCAGAGTTCTGCGAAAGCCAGGGTTGCGATTTGTTGTCAGTTTATTCCCCGCCTCTATGAGAGTGTGAGCACTGGGCAGGCTCGGATGAAATAATGCATTGAGTAGGCCTCTGAAACCAAGGCCCCTCAGCTGGGGCAACGTCAGGCTCCAGGGTGGGCAACTTTGCTGCTTCTGCCGAAGATAGTGATATTGAGAAAATGT	mecp2promfrag5
shuffled2-NFICwildtype-75fragment_4;mecp2prom_154097769-154098738_strand=-_start=211;end=480;length=270;source_length=970	-0.262558	0.831227	20	20	20	20	20	-0.0178459	0.108864	-0.109985	-0.157952	-0.0442298	[322, 323, 324, 325, 327, 328, 329, 330, 331, 332]	300-350	GAAAAATTGCTGGATCTCAGCTCCCAAATCATATCTTCCAGGCAGAGCTAACATTGCCCCTTATTCACACCTCCACCAAACCATCTGATCCAACAGTGACAGGTGTCACGAGGCCTTGGCATGCACTCTCTTCCCCCGCCAGAGTTCTGCGAAAGCCAGGGTTGCGATTTGTTGTCAGTTTATTCCCCGCCTCTATGAGAGTGTGAGCACTGGGCAGGCTCGGATGAAATAATGCATTGAGTAGGCCTCTGAAACCAAGGCCCCTCAGCT	GAAAAATTGCTGGATCTCAGCTCCCAAATCATATCTTCCAGGCAGAGCTAACATTGCCCCTTATTCACACCTCCACCAAACCATCTGATCCAACAGTGACAGGTGTCACGAGATGGTCTGCGCCACTCTCTTCCCCCGCCAGAGTTCTGCGAAAGCCAGGGTTGCGATTTGTTGTCAGTTTATTCCCCGCCTCTATGAGAGTGTGAGCACTGGGCAGGCTCGGATGAAATAATGCATTGAGTAGGCCTCTGAAACCAAGGCCCCTCAGCT	mecp2promfrag4
shuffled2-SNAI1wildtype-75fragment_4;mecp2prom_154097769-154098738_strand=-_start=211;end=480;length=270;source_length=970	-0.260122	0.84518	22	22	22	22	22	-0.334345	0.147302	0.357938	-0.338069	-0.0417936	[305, 306, 307, 308, 309, 310, 311, 312, 313, 314, 315, 317, 319]	300-350	GAAAAATTGCTGGATCTCAGCTCCCAAATCATATCTTCCAGGCAGAGCTAACATTGCCCCTTATTCACACCTCCACCAAACCATCTGATCCAACAGTGACAGGTGTCACGAGGCCTTGGCATGCACTCTCTTCCCCCGCCAGAGTTCTGCGAAAGCCAGGGTTGCGATTTGTTGTCAGTTTATTCCCCGCCTCTATGAGAGTGTGAGCACTGGGCAGGCTCGGATGAAATAATGCATTGAGTAGGCCTCTGAAACCAAGGCCCCTCAGCT	GAAAAATTGCTGGATCTCAGCTCCCAAATCATATCTTCCAGGCAGAGCTAACATTGCCCCTTATTCACACCTCCACCAAACCATCTGATCCAACATGTGGCAAGAGCGCTAGGCCTTGGCATGCACTCTCTTCCCCCGCCAGAGTTCTGCGAAAGCCAGGGTTGCGATTTGTTGTCAGTTTATTCCCCGCCTCTATGAGAGTGTGAGCACTGGGCAGGCTCGGATGAAATAATGCATTGAGTAGGCCTCTGAAACCAAGGCCCCTCAGCT	mecp2promfrag4
shuffled2-ZNF189wildtype-75fragment_4;mecp2prom_154097769-154098738_strand=-_start=211;end=480;length=270;source_length=970	-0.254407	0.872059	87	86	87	87	86.75	0.0921405	0.0439641	-0.238883	-0.0415353	-0.0360786	[334, 336, 344]	300-350	GAAAAATTGCTGGATCTCAGCTCCCAAATCATATCTTCCAGGCAGAGCTAACATTGCCCCTTATTCACACCTCCACCAAACCATCTGATCCAACAGTGACAGGTGTCACGAGGCCTTGGCATGCACTCTCTTCCCCCGCCAGAGTTCTGCGAAAGCCAGGGTTGCGATTTGTTGTCAGTTTATTCCCCGCCTCTATGAGAGTGTGAGCACTGGGCAGGCTCGGATGAAATAATGCATTGAGTAGGCCTCTGAAACCAAGGCCCCTCAGCT	GAAAAATTGCTGGATCTCAGCTCCCAAATCATATCTTCCAGGCAGAGCTAACATTGCCCCTTATTCACACCTCCACCAAACCATCTGATCCAACAGTGACAGGTGTCACGAGGCCTTGGCATGCCCACTCTTCCTCCGCCAGAGTTCTGCGAAAGCCAGGGTTGCGATTTGTTGTCAGTTTATTCCCCGCCTCTATGAGAGTGTGAGCACTGGGCAGGCTCGGATGAAATAATGCATTGAGTAGGCCTCTGAAACCAAGGCCCCTCAGCT	mecp2promfrag4
shuffled1-NFICwildtype-74fragment_5;mecp2prom_154097769-154098738_strand=-_start=281;end=550;length=270;source_length=970	-0.192374	0.88306	67	68	67	68	67.5	-0.344365	-0.398717	0.0602041	-0.294282	-0.24429	[323, 325, 328, 329, 330, 331, 332]	300-350	CTCCACCAAACCATCTGATCCAACAGTGACAGGTGTCACGAGGCCTTGGCATGCACTCTCTTCCCCCGCCAGAGTTCTGCGAAAGCCAGGGTTGCGATTTGTTGTCAGTTTATTCCCCGCCTCTATGAGAGTGTGAGCACTGGGCAGGCTCGGATGAAATAATGCATTGAGTAGGCCTCTGAAACCAAGGCCCCTCAGCTGGGGCAACGTCAGGCTCCAGGGTGGGCAACTTTGCTGCTTCTGCCGAAGATAGTGATATTGAGAAAATGT	CTCCACCAAACCATCTGATCCAACAGTGACAGGTGTCACGAGGTCGTGCGCATCACTCTCTTCCCCCGCCAGAGTTCTGCGAAAGCCAGGGTTGCGATTTGTTGTCAGTTTATTCCCCGCCTCTATGAGAGTGTGAGCACTGGGCAGGCTCGGATGAAATAATGCATTGAGTAGGCCTCTGAAACCAAGGCCCCTCAGCTGGGGCAACGTCAGGCTCCAGGGTGGGCAACTTTGCTGCTTCTGCCGAAGATAGTGATATTGAGAAAATGT	mecp2promfrag5
shuffled2-ZFX_Mus_musculus_DBD_0.99wildtype-74fragment_5;mecp2prom_154097769-154098738_strand=-_start=281;end=550;length=270;source_length=970	-0.19149	0.888662	65	63	64	65	64.25	-0.313839	-0.118929	-0.385903	-0.15495	-0.243405	[320, 322, 323, 325, 327, 328, 331]	300-350	CTCCACCAAACCATCTGATCCAACAGTGACAGGTGTCACGAGGCCTTGGCATGCACTCTCTTCCCCCGCCAGAGTTCTGCGAAAGCCAGGGTTGCGATTTGTTGTCAGTTTATTCCCCGCCTCTATGAGAGTGTGAGCACTGGGCAGGCTCGGATGAAATAATGCATTGAGTAGGCCTCTGAAACCAAGGCCCCTCAGCTGGGGCAACGTCAGGCTCCAGGGTGGGCAACTTTGCTGCTTCTGCCGAAGATAGTGATATTGAGAAAATGT	CTCCACCAAACCATCTGATCCAACAGTGACAGGTGTCACGGGCTCGTATCAGGCACTCTCTTCCCCCGCCAGAGTTCTGCGAAAGCCAGGGTTGCGATTTGTTGTCAGTTTATTCCCCGCCTCTATGAGAGTGTGAGCACTGGGCAGGCTCGGATGAAATAATGCATTGAGTAGGCCTCTGAAACCAAGGCCCCTCAGCTGGGGCAACGTCAGGCTCCAGGGTGGGCAACTTTGCTGCTTCTGCCGAAGATAGTGATATTGAGAAAATGT	mecp2promfrag5
shuffled2-FERD3Lwildtype-74fragment_5;mecp2prom_154097769-154098738_strand=-_start=281;end=550;length=270;source_length=970	-0.182204	0.936704	68	68	67	66	67.25	-0.592609	-0.129034	-0.244105	0.0292697	-0.234119	[305, 306, 309, 310, 313, 316]	300-350	CTCCACCAAACCATCTGATCCAACAGTGACAGGTGTCACGAGGCCTTGGCATGCACTCTCTTCCCCCGCCAGAGTTCTGCGAAAGCCAGGGTTGCGATTTGTTGTCAGTTTATTCCCCGCCTCTATGAGAGTGTGAGCACTGGGCAGGCTCGGATGAAATAATGCATTGAGTAGGCCTCTGAAACCAAGGCCCCTCAGCTGGGGCAACGTCAGGCTCCAGGGTGGGCAACTTTGCTGCTTCTGCCGAAGATAGTGATATTGAGAAAATGT	CTCCACCAAACCATCTGATCCAACATGGAACGGCGTTACGAGGCCTTGGCATGCACTCTCTTCCCCCGCCAGAGTTCTGCGAAAGCCAGGGTTGCGATTTGTTGTCAGTTTATTCCCCGCCTCTATGAGAGTGTGAGCACTGGGCAGGCTCGGATGAAATAATGCATTGAGTAGGCCTCTGAAACCAAGGCCCCTCAGCTGGGGCAACGTCAGGCTCCAGGGTGGGCAACTTTGCTGCTTCTGCCGAAGATAGTGATATTGAGAAAATGT	mecp2promfrag5
shuffled2-ZNF550wildtype-74fragment_5;mecp2prom_154097769-154098738_strand=-_start=281;end=550;length=270;source_length=970	-0.181756	0.937072	76	77	77	77	76.75	-0.136562	-0.127442	-0.336677	-0.334004	-0.233671	[321, 322, 323, 324, 326, 328, 329, 330, 331, 332, 333, 334, 335, 336, 337, 338]	300-350	CTCCACCAAACCATCTGATCCAACAGTGACAGGTGTCACGAGGCCTTGGCATGCACTCTCTTCCCCCGCCAGAGTTCTGCGAAAGCCAGGGTTGCGATTTGTTGTCAGTTTATTCCCCGCCTCTATGAGAGTGTGAGCACTGGGCAGGCTCGGATGAAATAATGCATTGAGTAGGCCTCTGAAACCAAGGCCCCTCAGCTGGGGCAACGTCAGGCTCCAGGGTGGGCAACTTTGCTGCTTCTGCCGAAGATAGTGATATTGAGAAAATGT	CTCCACCAAACCATCTGATCCAACAGTGACAGGTGTCACGACCTGTGGCGCACTGTATCCTTCCCCCGCCAGAGTTCTGCGAAAGCCAGGGTTGCGATTTGTTGTCAGTTTATTCCCCGCCTCTATGAGAGTGTGAGCACTGGGCAGGCTCGGATGAAATAATGCATTGAGTAGGCCTCTGAAACCAAGGCCCCTCAGCTGGGGCAACGTCAGGCTCCAGGGTGGGCAACTTTGCTGCTTCTGCCGAAGATAGTGATATTGAGAAAATGT	mecp2promfrag5
shuffled1-MEIS2wildtype-75fragment_4;mecp2prom_154097769-154098738_strand=-_start=211;end=480;length=270;source_length=970|1	-0.237848	0.938473	18	18	18	18	18	-0.131061	-0.0288921	0.31912	-0.237246	-0.01952	[308, 309, 313, 314, 315, 316]	300-350	GAAAAATTGCTGGATCTCAGCTCCCAAATCATATCTTCCAGGCAGAGCTAACATTGCCCCTTATTCACACCTCCACCAAACCATCTGATCCAACAGTGACAGGTGTCACGAGGCCTTGGCATGCACTCTCTTCCCCCGCCAGAGTTCTGCGAAAGCCAGGGTTGCGATTTGTTGTCAGTTTATTCCCCGCCTCTATGAGAGTGTGAGCACTGGGCAGGCTCGGATGAAATAATGCATTGAGTAGGCCTCTGAAACCAAGGCCCCTCAGCT	GAAAAATTGCTGGATCTCAGCTCCCAAATCATATCTTCCAGGCAGAGCTAACATTGCCCCTTATTCACACCTCCACCAAACCATCTGATCCAACAGTGCGAGGCTATACGAGGCCTTGGCATGCACTCTCTTCCCCCGCCAGAGTTCTGCGAAAGCCAGGGTTGCGATTTGTTGTCAGTTTATTCCCCGCCTCTATGAGAGTGTGAGCACTGGGCAGGCTCGGATGAAATAATGCATTGAGTAGGCCTCTGAAACCAAGGCCCCTCAGCT	mecp2promfrag4
shuffled2-ZNF281wildtype-75fragment_4;mecp2prom_154097769-154098738_strand=-_start=211;end=480;length=270;source_length=970	-0.23168	0.956163	62	62	62	62	62	0.075939	-0.0205525	0.0435375	-0.152332	-0.013352	[336, 341, 342, 346]	300-350	GAAAAATTGCTGGATCTCAGCTCCCAAATCATATCTTCCAGGCAGAGCTAACATTGCCCCTTATTCACACCTCCACCAAACCATCTGATCCAACAGTGACAGGTGTCACGAGGCCTTGGCATGCACTCTCTTCCCCCGCCAGAGTTCTGCGAAAGCCAGGGTTGCGATTTGTTGTCAGTTTATTCCCCGCCTCTATGAGAGTGTGAGCACTGGGCAGGCTCGGATGAAATAATGCATTGAGTAGGCCTCTGAAACCAAGGCCCCTCAGCT	GAAAAATTGCTGGATCTCAGCTCCCAAATCATATCTTCCAGGCAGAGCTAACATTGCCCCTTATTCACACCTCCACCAAACCATCTGATCCAACAGTGACAGGTGTCACGAGGCCTTGGCATGCACCCTCTCTCCCTGCCAGAGTTCTGCGAAAGCCAGGGTTGCGATTTGTTGTCAGTTTATTCCCCGCCTCTATGAGAGTGTGAGCACTGGGCAGGCTCGGATGAAATAATGCATTGAGTAGGCCTCTGAAACCAAGGCCCCTCAGCT	mecp2promfrag4
shuffled1-HES5wildtype-75fragment_4;mecp2prom_154097769-154098738_strand=-_start=211;end=480;length=270;source_length=970	-0.229048	0.962315	300	300	299	299	299.5	0.0428655	-0.0613543	-0.0267957	0.00240611	-0.0107196	[306, 307, 309, 311, 313, 314, 315, 316]	300-350	GAAAAATTGCTGGATCTCAGCTCCCAAATCATATCTTCCAGGCAGAGCTAACATTGCCCCTTATTCACACCTCCACCAAACCATCTGATCCAACAGTGACAGGTGTCACGAGGCCTTGGCATGCACTCTCTTCCCCCGCCAGAGTTCTGCGAAAGCCAGGGTTGCGATTTGTTGTCAGTTTATTCCCCGCCTCTATGAGAGTGTGAGCACTGGGCAGGCTCGGATGAAATAATGCATTGAGTAGGCCTCTGAAACCAAGGCCCCTCAGCT	GAAAAATTGCTGGATCTCAGCTCCCAAATCATATCTTCCAGGCAGAGCTAACATTGCCCCTTATTCACACCTCCACCAAACCATCTGATCCAACAGGTAGATGCTCGACGAGGCCTTGGCATGCACTCTCTTCCCCCGCCAGAGTTCTGCGAAAGCCAGGGTTGCGATTTGTTGTCAGTTTATTCCCCGCCTCTATGAGAGTGTGAGCACTGGGCAGGCTCGGATGAAATAATGCATTGAGTAGGCCTCTGAAACCAAGGCCCCTCAGCT	mecp2promfrag4
shuffled2-TFECwildtype-74fragment_5;mecp2prom_154097769-154098738_strand=-_start=281;end=550;length=270;source_length=970	-0.17223	0.97022	59	59	59	59	59	-0.30609	-0.176737	-0.1078	-0.305953	-0.224145	[313, 316, 317, 318, 319, 320, 321, 322, 323]	300-350	CTCCACCAAACCATCTGATCCAACAGTGACAGGTGTCACGAGGCCTTGGCATGCACTCTCTTCCCCCGCCAGAGTTCTGCGAAAGCCAGGGTTGCGATTTGTTGTCAGTTTATTCCCCGCCTCTATGAGAGTGTGAGCACTGGGCAGGCTCGGATGAAATAATGCATTGAGTAGGCCTCTGAAACCAAGGCCCCTCAGCTGGGGCAACGTCAGGCTCCAGGGTGGGCAACTTTGCTGCTTCTGCCGAAGATAGTGATATTGAGAAAATGT	CTCCACCAAACCATCTGATCCAACAGTGACAGGGGTGCTACACGCTTGGCATGCACTCTCTTCCCCCGCCAGAGTTCTGCGAAAGCCAGGGTTGCGATTTGTTGTCAGTTTATTCCCCGCCTCTATGAGAGTGTGAGCACTGGGCAGGCTCGGATGAAATAATGCATTGAGTAGGCCTCTGAAACCAAGGCCCCTCAGCTGGGGCAACGTCAGGCTCCAGGGTGGGCAACTTTGCTGCTTCTGCCGAAGATAGTGATATTGAGAAAATGT	mecp2promfrag5
shuffled2-ZNF550wildtype-75fragment_4;mecp2prom_154097769-154098738_strand=-_start=211;end=480;length=270;source_length=970	-0.224265	0.972129	19	19	19	19	19	-0.3086	-0.0565967	0.0934094	0.24804	-0.00593665	[321, 322, 323, 324, 326, 328, 329, 330, 331, 332, 333, 334, 335, 336, 337, 338]	300-350	GAAAAATTGCTGGATCTCAGCTCCCAAATCATATCTTCCAGGCAGAGCTAACATTGCCCCTTATTCACACCTCCACCAAACCATCTGATCCAACAGTGACAGGTGTCACGAGGCCTTGGCATGCACTCTCTTCCCCCGCCAGAGTTCTGCGAAAGCCAGGGTTGCGATTTGTTGTCAGTTTATTCCCCGCCTCTATGAGAGTGTGAGCACTGGGCAGGCTCGGATGAAATAATGCATTGAGTAGGCCTCTGAAACCAAGGCCCCTCAGCT	GAAAAATTGCTGGATCTCAGCTCCCAAATCATATCTTCCAGGCAGAGCTAACATTGCCCCTTATTCACACCTCCACCAAACCATCTGATCCAACAGTGACAGGTGTCACGACCTGTGGCGCACTGTATCCTTCCCCCGCCAGAGTTCTGCGAAAGCCAGGGTTGCGATTTGTTGTCAGTTTATTCCCCGCCTCTATGAGAGTGTGAGCACTGGGCAGGCTCGGATGAAATAATGCATTGAGTAGGCCTCTGAAACCAAGGCCCCTCAGCT	mecp2promfrag4
shuffled1-ZNF281wildtype-74fragment_5;mecp2prom_154097769-154098738_strand=-_start=281;end=550;length=270;source_length=970	-0.168017	0.980032	158	160	160	160	159.5	-0.36718	-0.37207	0.0792808	-0.219759	-0.219932	[335, 336, 338, 340, 342, 345]	300-350	CTCCACCAAACCATCTGATCCAACAGTGACAGGTGTCACGAGGCCTTGGCATGCACTCTCTTCCCCCGCCAGAGTTCTGCGAAAGCCAGGGTTGCGATTTGTTGTCAGTTTATTCCCCGCCTCTATGAGAGTGTGAGCACTGGGCAGGCTCGGATGAAATAATGCATTGAGTAGGCCTCTGAAACCAAGGCCCCTCAGCTGGGGCAACGTCAGGCTCCAGGGTGGGCAACTTTGCTGCTTCTGCCGAAGATAGTGATATTGAGAAAATGT	CTCCACCAAACCATCTGATCCAACAGTGACAGGTGTCACGAGGCCTTGGCATGCATCCCCCTTCCTCGCCAGAGTTCTGCGAAAGCCAGGGTTGCGATTTGTTGTCAGTTTATTCCCCGCCTCTATGAGAGTGTGAGCACTGGGCAGGCTCGGATGAAATAATGCATTGAGTAGGCCTCTGAAACCAAGGCCCCTCAGCTGGGGCAACGTCAGGCTCCAGGGTGGGCAACTTTGCTGCTTCTGCCGAAGATAGTGATATTGAGAAAATGT	mecp2promfrag5
shuffled1-FIGLAwildtype-74fragment_5;mecp2prom_154097769-154098738_strand=-_start=281;end=550;length=270;source_length=970	-0.16749	0.981156	81	81	81	80	80.75	-0.148427	-0.191392	-0.296555	-0.241247	-0.219405	[308, 309, 310, 312, 313, 314, 315, 316]	300-350	CTCCACCAAACCATCTGATCCAACAGTGACAGGTGTCACGAGGCCTTGGCATGCACTCTCTTCCCCCGCCAGAGTTCTGCGAAAGCCAGGGTTGCGATTTGTTGTCAGTTTATTCCCCGCCTCTATGAGAGTGTGAGCACTGGGCAGGCTCGGATGAAATAATGCATTGAGTAGGCCTCTGAAACCAAGGCCCCTCAGCTGGGGCAACGTCAGGCTCCAGGGTGGGCAACTTTGCTGCTTCTGCCGAAGATAGTGATATTGAGAAAATGT	CTCCACCAAACCATCTGATCCAACAGTGTGGGACTCAACGAGGCCTTGGCATGCACTCTCTTCCCCCGCCAGAGTTCTGCGAAAGCCAGGGTTGCGATTTGTTGTCAGTTTATTCCCCGCCTCTATGAGAGTGTGAGCACTGGGCAGGCTCGGATGAAATAATGCATTGAGTAGGCCTCTGAAACCAAGGCCCCTCAGCTGGGGCAACGTCAGGCTCCAGGGTGGGCAACTTTGCTGCTTCTGCCGAAGATAGTGATATTGAGAAAATGT	mecp2promfrag5
shuffled2-TBX5wildtype-76fragment_2;mecp2prom_154097769-154098738_strand=-_start=71;end=340;length=270;source_length=970	0.113121	0.987231	408	409	410	410	409.25	0.0275933	-0.000462597	0.0193713	-0.0180113	0.00712266	[311, 313, 314, 316, 317]	300-350	AATGACTGGCATCAGGGTAAGGTCCCCTTAACAAACACTCCTGTCCTGAACACCTGGTTAGCTAACAGTTTTCTCATACTCTTATTTTCCCAAAACACAATTGCTGGATCTCAGCTCCAAATCAACTCTTCTAGGAAAGTGAAAAATTGCTGGATCTCAGCTCCCAAATCATATCTTCCAGGCAGAGCTAACATTGCCCCTTATTCACACCTCCACCAAACCATCTGATCCAACAGTGACAGGTGTCACGAGGCCTTGGCATGCACTCTC	AATGACTGGCATCAGGGTAAGGTCCCCTTAACAAACACTCCTGTCCTGAACACCTGGTTAGCTAACAGTTTTCTCATACTCTTATTTTCCCAAAACACAATTGCTGGATCTCAGCTCCAAATCAACTCTTCTAGGAAAGTGAAAAATTGCTGGATCTCAGCTCCCAAATCATATCTTCCAGGCAGAGCTAACATTGCCCCTTATTCACACCTCCACCAAACCATCTGATCCAACAGTGACACGGTTAGCGAGGCCTTGGCATGCACTCTC	mecp2promfrag2
shuffled2-TBX3wildtype-76fragment_2;mecp2prom_154097769-154098738_strand=-_start=71;end=340;length=270;source_length=970	-0.110784	0.991242	166	164	164	166	165	-0.139737	-0.322625	-0.226316	-0.178451	-0.216782	[309, 310, 311, 312, 313, 316, 317, 318]	300-350	AATGACTGGCATCAGGGTAAGGTCCCCTTAACAAACACTCCTGTCCTGAACACCTGGTTAGCTAACAGTTTTCTCATACTCTTATTTTCCCAAAACACAATTGCTGGATCTCAGCTCCAAATCAACTCTTCTAGGAAAGTGAAAAATTGCTGGATCTCAGCTCCCAAATCATATCTTCCAGGCAGAGCTAACATTGCCCCTTATTCACACCTCCACCAAACCATCTGATCCAACAGTGACAGGTGTCACGAGGCCTTGGCATGCACTCTC	AATGACTGGCATCAGGGTAAGGTCCCCTTAACAAACACTCCTGTCCTGAACACCTGGTTAGCTAACAGTTTTCTCATACTCTTATTTTCCCAAAACACAATTGCTGGATCTCAGCTCCAAATCAACTCTTCTAGGAAAGTGAAAAATTGCTGGATCTCAGCTCCCAAATCATATCTTCCAGGCAGAGCTAACATTGCCCCTTATTCACACCTCCACCAAACCATCTGATCCAACAGTGAACCTGGTACGGAGGCCTTGGCATGCACTCTC	mecp2promfrag2
shuffled2-MYF5_Mus_musculus_DBD_0.90wildtype-75fragment_4;mecp2prom_154097769-154098738_strand=-_start=211;end=480;length=270;source_length=970	-0.200301	0.996482	166	24	24	24	24	-0.0404942	0.0276953	-0.102957	0.187867	0.0180279	[304, 305, 306, 307, 308, 309, 310, 311, 312, 313, 315, 316]	300-350	GAAAAATTGCTGGATCTCAGCTCCCAAATCATATCTTCCAGGCAGAGCTAACATTGCCCCTTATTCACACCTCCACCAAACCATCTGATCCAACAGTGACAGGTGTCACGAGGCCTTGGCATGCACTCTCTTCCCCCGCCAGAGTTCTGCGAAAGCCAGGGTTGCGATTTGTTGTCAGTTTATTCCCCGCCTCTATGAGAGTGTGAGCACTGGGCAGGCTCGGATGAAATAATGCATTGAGTAGGCCTCTGAAACCAAGGCCCCTCAGCT	GAAAAATTGCTGGATCTCAGCTCCCAAATCATATCTTCCAGGCAGAGCTAACATTGCCCCTTATTCACACCTCCACCAAACCATCTGATCCAACGTACCATATGGGGACGAGGCCTTGGCATGCACTCTCTTCCCCCGCCAGAGTTCTGCGAAAGCCAGGGTTGCGATTTGTTGTCAGTTTATTCCCCGCCTCTATGAGAGTGTGAGCACTGGGCAGGCTCGGATGAAATAATGCATTGAGTAGGCCTCTGAAACCAAGGCCCCTCAGCT	mecp2promfrag4
shuffled2-ZNF880wildtype-75fragment_4;mecp2prom_154097769-154098738_strand=-_start=211;end=480;length=270;source_length=970	-0.199	0.996899	47	48	48	48	47.75	-0.141306	-0.00734057	0.173437	0.0525217	0.0193282	[330, 331, 332, 333, 334, 335, 338, 339, 340, 342, 344, 346, 347, 348, 349, 351, 352, 353, 354, 355, 356]	300-350	GAAAAATTGCTGGATCTCAGCTCCCAAATCATATCTTCCAGGCAGAGCTAACATTGCCCCTTATTCACACCTCCACCAAACCATCTGATCCAACAGTGACAGGTGTCACGAGGCCTTGGCATGCACTCTCTTCCCCCGCCAGAGTTCTGCGAAAGCCAGGGTTGCGATTTGTTGTCAGTTTATTCCCCGCCTCTATGAGAGTGTGAGCACTGGGCAGGCTCGGATGAAATAATGCATTGAGTAGGCCTCTGAAACCAAGGCCCCTCAGCT	GAAAAATTGCTGGATCTCAGCTCCCAAATCATATCTTCCAGGCAGAGCTAACATTGCCCCTTATTCACACCTCCACCAAACCATCTGATCCAACAGTGACAGGTGTCACGAGGCCTTGGCTCCTCTTCCACTGCTCAATGACCCCGGTGCGAAAGCCAGGGTTGCGATTTGTTGTCAGTTTATTCCCCGCCTCTATGAGAGTGTGAGCACTGGGCAGGCTCGGATGAAATAATGCATTGAGTAGGCCTCTGAAACCAAGGCCCCTCAGCT	mecp2promfrag4
shuffled1-ZNF189wildtype-75fragment_3;mecp2prom_154097769-154098738_strand=-_start=141;end=410;length=270;source_length=970	-0.267717	0.997711	54	54	54	54	54	0.251228	0.236717	0.294812	0.212473	0.248807	[334, 336, 339, 341, 342, 345]	300-350	TTCTCATACTCTTATTTTCCCAAAACACAATTGCTGGATCTCAGCTCCAAATCAACTCTTCTAGGAAAGTGAAAAATTGCTGGATCTCAGCTCCCAAATCATATCTTCCAGGCAGAGCTAACATTGCCCCTTATTCACACCTCCACCAAACCATCTGATCCAACAGTGACAGGTGTCACGAGGCCTTGGCATGCACTCTCTTCCCCCGCCAGAGTTCTGCGAAAGCCAGGGTTGCGATTTGTTGTCAGTTTATTCCCCGCCTCTATGAGA	TTCTCATACTCTTATTTTCCCAAAACACAATTGCTGGATCTCAGCTCCAAATCAACTCTTCTAGGAAAGTGAAAAATTGCTGGATCTCAGCTCCCAAATCATATCTTCCAGGCAGAGCTAACATTGCCCCTTATTCACACCTCCACCAAACCATCTGATCCAACAGTGACAGGTGTCACGAGGCCTTGGCATGCCCCCTATCTCCTCGCCAGAGTTCTGCGAAAGCCAGGGTTGCGATTTGTTGTCAGTTTATTCCCCGCCTCTATGAGA	mecp2promfrag3
shuffled2-ZNF789wildtype-74fragment_5;mecp2prom_154097769-154098738_strand=-_start=281;end=550;length=270;source_length=970	-0.148297	0.998427	166	74	73	74	73.75	-0.111392	-0.205937	-0.375904	-0.107617	-0.200213	[310, 312, 314, 316, 317, 318, 319, 320]	300-350	CTCCACCAAACCATCTGATCCAACAGTGACAGGTGTCACGAGGCCTTGGCATGCACTCTCTTCCCCCGCCAGAGTTCTGCGAAAGCCAGGGTTGCGATTTGTTGTCAGTTTATTCCCCGCCTCTATGAGAGTGTGAGCACTGGGCAGGCTCGGATGAAATAATGCATTGAGTAGGCCTCTGAAACCAAGGCCCCTCAGCTGGGGCAACGTCAGGCTCCAGGGTGGGCAACTTTGCTGCTTCTGCCGAAGATAGTGATATTGAGAAAATGT	CTCCACCAAACCATCTGATCCAACAGTGACCGATATGCGAGGGCCTTGGCATGCACTCTCTTCCCCCGCCAGAGTTCTGCGAAAGCCAGGGTTGCGATTTGTTGTCAGTTTATTCCCCGCCTCTATGAGAGTGTGAGCACTGGGCAGGCTCGGATGAAATAATGCATTGAGTAGGCCTCTGAAACCAAGGCCCCTCAGCTGGGGCAACGTCAGGCTCCAGGGTGGGCAACTTTGCTGCTTCTGCCGAAGATAGTGATATTGAGAAAATGT	mecp2promfrag5
shuffled1-MEIS2wildtype-75fragment_4;mecp2prom_154097769-154098738_strand=-_start=211;end=480;length=270;source_length=970	0.191659	0.998724	166	14	14	14	14	0.294843	0.320343	0.499604	0.525158	0.409987	[306, 307, 308, 311, 312, 313, 315]	300-350	GAAAAATTGCTGGATCTCAGCTCCCAAATCATATCTTCCAGGCAGAGCTAACATTGCCCCTTATTCACACCTCCACCAAACCATCTGATCCAACAGTGACAGGTGTCACGAGGCCTTGGCATGCACTCTCTTCCCCCGCCAGAGTTCTGCGAAAGCCAGGGTTGCGATTTGTTGTCAGTTTATTCCCCGCCTCTATGAGAGTGTGAGCACTGGGCAGGCTCGGATGAAATAATGCATTGAGTAGGCCTCTGAAACCAAGGCCCCTCAGCT	GAAAAATTGCTGGATCTCAGCTCCCAAATCATATCTTCCAGGCAGAGCTAACATTGCCCCTTATTCACACCTCCACCAAACCATCTGATCCAACAGGTTCATAGGGCACGAGGCCTTGGCATGCACTCTCTTCCCCCGCCAGAGTTCTGCGAAAGCCAGGGTTGCGATTTGTTGTCAGTTTATTCCCCGCCTCTATGAGAGTGTGAGCACTGGGCAGGCTCGGATGAAATAATGCATTGAGTAGGCCTCTGAAACCAAGGCCCCTCAGCT	mecp2promfrag4
shuffled2-TFECwildtype-75fragment_4;mecp2prom_154097769-154098738_strand=-_start=211;end=480;length=270;source_length=970	-0.191215	0.998798	28	29	29	29	28.75	-0.163048	-0.0163179	0.100429	0.187393	0.0271138	[313, 316, 317, 318, 319, 320, 321, 322, 323]	300-350	GAAAAATTGCTGGATCTCAGCTCCCAAATCATATCTTCCAGGCAGAGCTAACATTGCCCCTTATTCACACCTCCACCAAACCATCTGATCCAACAGTGACAGGTGTCACGAGGCCTTGGCATGCACTCTCTTCCCCCGCCAGAGTTCTGCGAAAGCCAGGGTTGCGATTTGTTGTCAGTTTATTCCCCGCCTCTATGAGAGTGTGAGCACTGGGCAGGCTCGGATGAAATAATGCATTGAGTAGGCCTCTGAAACCAAGGCCCCTCAGCT	GAAAAATTGCTGGATCTCAGCTCCCAAATCATATCTTCCAGGCAGAGCTAACATTGCCCCTTATTCACACCTCCACCAAACCATCTGATCCAACAGTGACAGGGGTGCTACACGCTTGGCATGCACTCTCTTCCCCCGCCAGAGTTCTGCGAAAGCCAGGGTTGCGATTTGTTGTCAGTTTATTCCCCGCCTCTATGAGAGTGTGAGCACTGGGCAGGCTCGGATGAAATAATGCATTGAGTAGGCCTCTGAAACCAAGGCCCCTCAGCT	mecp2promfrag4
shuffled2-ZNF189wildtype-75fragment_3;mecp2prom_154097769-154098738_strand=-_start=141;end=410;length=270;source_length=970	-0.256891	0.99916	32	32	32	32	32	0.120927	0.477489	0.346897	0.0932185	0.259633	[334, 336, 344]	300-350	TTCTCATACTCTTATTTTCCCAAAACACAATTGCTGGATCTCAGCTCCAAATCAACTCTTCTAGGAAAGTGAAAAATTGCTGGATCTCAGCTCCCAAATCATATCTTCCAGGCAGAGCTAACATTGCCCCTTATTCACACCTCCACCAAACCATCTGATCCAACAGTGACAGGTGTCACGAGGCCTTGGCATGCACTCTCTTCCCCCGCCAGAGTTCTGCGAAAGCCAGGGTTGCGATTTGTTGTCAGTTTATTCCCCGCCTCTATGAGA	TTCTCATACTCTTATTTTCCCAAAACACAATTGCTGGATCTCAGCTCCAAATCAACTCTTCTAGGAAAGTGAAAAATTGCTGGATCTCAGCTCCCAAATCATATCTTCCAGGCAGAGCTAACATTGCCCCTTATTCACACCTCCACCAAACCATCTGATCCAACAGTGACAGGTGTCACGAGGCCTTGGCATGCCCACTCTTCCTCCGCCAGAGTTCTGCGAAAGCCAGGGTTGCGATTTGTTGTCAGTTTATTCCCCGCCTCTATGAGA	mecp2promfrag3
shuffled1-ZNF534wildtype-74fragment_5;mecp2prom_154097769-154098738_strand=-_start=281;end=550;length=270;source_length=970	-0.144403	0.999204	100	99	100	100	99.75	-0.143161	-0.150379	0.0145122	-0.506246	-0.196318	[332, 334, 336, 342, 343, 346]	300-350	CTCCACCAAACCATCTGATCCAACAGTGACAGGTGTCACGAGGCCTTGGCATGCACTCTCTTCCCCCGCCAGAGTTCTGCGAAAGCCAGGGTTGCGATTTGTTGTCAGTTTATTCCCCGCCTCTATGAGAGTGTGAGCACTGGGCAGGCTCGGATGAAATAATGCATTGAGTAGGCCTCTGAAACCAAGGCCCCTCAGCTGGGGCAACGTCAGGCTCCAGGGTGGGCAACTTTGCTGCTTCTGCCGAAGATAGTGATATTGAGAAAATGT	CTCCACCAAACCATCTGATCCAACAGTGACAGGTGTCACGAGGCCTTGGCATCCCCCCTCTTATCCGGCCAGAGTTCTGCGAAAGCCAGGGTTGCGATTTGTTGTCAGTTTATTCCCCGCCTCTATGAGAGTGTGAGCACTGGGCAGGCTCGGATGAAATAATGCATTGAGTAGGCCTCTGAAACCAAGGCCCCTCAGCTGGGGCAACGTCAGGCTCCAGGGTGGGCAACTTTGCTGCTTCTGCCGAAGATAGTGATATTGAGAAAATGT	mecp2promfrag5
shuffled1-TBX3wildtype-75fragment_4;mecp2prom_154097769-154098738_strand=-_start=211;end=480;length=270;source_length=970	0.187994	0.999222	166	23	23	23	23	0.414373	0.659766	0.370853	0.180296	0.406322	[309, 310, 311, 312, 313, 314, 316, 317, 318]	300-350	GAAAAATTGCTGGATCTCAGCTCCCAAATCATATCTTCCAGGCAGAGCTAACATTGCCCCTTATTCACACCTCCACCAAACCATCTGATCCAACAGTGACAGGTGTCACGAGGCCTTGGCATGCACTCTCTTCCCCCGCCAGAGTTCTGCGAAAGCCAGGGTTGCGATTTGTTGTCAGTTTATTCCCCGCCTCTATGAGAGTGTGAGCACTGGGCAGGCTCGGATGAAATAATGCATTGAGTAGGCCTCTGAAACCAAGGCCCCTCAGCT	GAAAAATTGCTGGATCTCAGCTCCCAAATCATATCTTCCAGGCAGAGCTAACATTGCCCCTTATTCACACCTCCACCAAACCATCTGATCCAACAGTGAGCATCCTAGGGAGGCCTTGGCATGCACTCTCTTCCCCCGCCAGAGTTCTGCGAAAGCCAGGGTTGCGATTTGTTGTCAGTTTATTCCCCGCCTCTATGAGAGTGTGAGCACTGGGCAGGCTCGGATGAAATAATGCATTGAGTAGGCCTCTGAAACCAAGGCCCCTCAGCT	mecp2promfrag4
shuffled1-ZNF789wildtype-75fragment_3;mecp2prom_154097769-154098738_strand=-_start=141;end=410;length=270;source_length=970	0.247442	0.999698	166	12	12	12	12	0.68153	0.65929	1.05591	0.659133	0.763966	[310, 313, 315, 317, 318, 319, 320]	300-350	TTCTCATACTCTTATTTTCCCAAAACACAATTGCTGGATCTCAGCTCCAAATCAACTCTTCTAGGAAAGTGAAAAATTGCTGGATCTCAGCTCCCAAATCATATCTTCCAGGCAGAGCTAACATTGCCCCTTATTCACACCTCCACCAAACCATCTGATCCAACAGTGACAGGTGTCACGAGGCCTTGGCATGCACTCTCTTCCCCCGCCAGAGTTCTGCGAAAGCCAGGGTTGCGATTTGTTGTCAGTTTATTCCCCGCCTCTATGAGA	TTCTCATACTCTTATTTTCCCAAAACACAATTGCTGGATCTCAGCTCCAAATCAACTCTTCTAGGAAAGTGAAAAATTGCTGGATCTCAGCTCCCAAATCATATCTTCCAGGCAGAGCTAACATTGCCCCTTATTCACACCTCCACCAAACCATCTGATCCAACAGTGACTGGCGACTAAGGGCCTTGGCATGCACTCTCTTCCCCCGCCAGAGTTCTGCGAAAGCCAGGGTTGCGATTTGTTGTCAGTTTATTCCCCGCCTCTATGAGA	mecp2promfrag3
shuffled2-FIGLAwildtype-75fragment_4;mecp2prom_154097769-154098738_strand=-_start=211;end=480;length=270;source_length=970	-0.173175	0.999926	166	20	20	20	20	0.0321377	-0.00123537	0.00538897	0.144324	0.0451538	[308, 309, 310, 312, 313, 315, 316]	300-350	GAAAAATTGCTGGATCTCAGCTCCCAAATCATATCTTCCAGGCAGAGCTAACATTGCCCCTTATTCACACCTCCACCAAACCATCTGATCCAACAGTGACAGGTGTCACGAGGCCTTGGCATGCACTCTCTTCCCCCGCCAGAGTTCTGCGAAAGCCAGGGTTGCGATTTGTTGTCAGTTTATTCCCCGCCTCTATGAGAGTGTGAGCACTGGGCAGGCTCGGATGAAATAATGCATTGAGTAGGCCTCTGAAACCAAGGCCCCTCAGCT	GAAAAATTGCTGGATCTCAGCTCCCAAATCATATCTTCCAGGCAGAGCTAACATTGCCCCTTATTCACACCTCCACCAAACCATCTGATCCAACAGTGCATGAGGCTACGAGGCCTTGGCATGCACTCTCTTCCCCCGCCAGAGTTCTGCGAAAGCCAGGGTTGCGATTTGTTGTCAGTTTATTCCCCGCCTCTATGAGAGTGTGAGCACTGGGCAGGCTCGGATGAAATAATGCATTGAGTAGGCCTCTGAAACCAAGGCCCCTCAGCT	mecp2promfrag4
shuffled1-TFECwildtype-76fragment_2;mecp2prom_154097769-154098738_strand=-_start=71;end=340;length=270;source_length=970	0.0900115	0.999957	114	112	115	114	113.75	-0.0355074	0.182789	-0.202081	-0.00914763	-0.0159869	[313, 315, 318, 319, 320]	300-350	AATGACTGGCATCAGGGTAAGGTCCCCTTAACAAACACTCCTGTCCTGAACACCTGGTTAGCTAACAGTTTTCTCATACTCTTATTTTCCCAAAACACAATTGCTGGATCTCAGCTCCAAATCAACTCTTCTAGGAAAGTGAAAAATTGCTGGATCTCAGCTCCCAAATCATATCTTCCAGGCAGAGCTAACATTGCCCCTTATTCACACCTCCACCAAACCATCTGATCCAACAGTGACAGGTGTCACGAGGCCTTGGCATGCACTCTC	AATGACTGGCATCAGGGTAAGGTCCCCTTAACAAACACTCCTGTCCTGAACACCTGGTTAGCTAACAGTTTTCTCATACTCTTATTTTCCCAAAACACAATTGCTGGATCTCAGCTCCAAATCAACTCTTCTAGGAAAGTGAAAAATTGCTGGATCTCAGCTCCCAAATCATATCTTCCAGGCAGAGCTAACATTGCCCCTTATTCACACCTCCACCAAACCATCTGATCCAACAGTGACAGGCGACATTGGGCCTTGGCATGCACTCTC	mecp2promfrag2
shuffled2-MYF5_Mus_musculus_DBD_0.90wildtype-75fragment_3;mecp2prom_154097769-154098738_strand=-_start=141;end=410;length=270;source_length=970	-0.23024	0.999968	166	17	17	17	17	0.183693	0.264659	0.629595	0.0671896	0.286284	[304, 305, 306, 307, 308, 309, 310, 311, 312, 313, 315, 316]	300-350	TTCTCATACTCTTATTTTCCCAAAACACAATTGCTGGATCTCAGCTCCAAATCAACTCTTCTAGGAAAGTGAAAAATTGCTGGATCTCAGCTCCCAAATCATATCTTCCAGGCAGAGCTAACATTGCCCCTTATTCACACCTCCACCAAACCATCTGATCCAACAGTGACAGGTGTCACGAGGCCTTGGCATGCACTCTCTTCCCCCGCCAGAGTTCTGCGAAAGCCAGGGTTGCGATTTGTTGTCAGTTTATTCCCCGCCTCTATGAGA	TTCTCATACTCTTATTTTCCCAAAACACAATTGCTGGATCTCAGCTCCAAATCAACTCTTCTAGGAAAGTGAAAAATTGCTGGATCTCAGCTCCCAAATCATATCTTCCAGGCAGAGCTAACATTGCCCCTTATTCACACCTCCACCAAACCATCTGATCCAACGTACCATATGGGGACGAGGCCTTGGCATGCACTCTCTTCCCCCGCCAGAGTTCTGCGAAAGCCAGGGTTGCGATTTGTTGTCAGTTTATTCCCCGCCTCTATGAGA	mecp2promfrag3
shuffled2-ZNF534wildtype-75fragment_4;mecp2prom_154097769-154098738_strand=-_start=211;end=480;length=270;source_length=970	-0.168387	0.99997	63	63	63	63	63	-0.0568999	0.235254	0.135166	-0.113754	0.0499415	[332, 334, 335, 338, 340, 341, 342, 344, 345]	300-350	GAAAAATTGCTGGATCTCAGCTCCCAAATCATATCTTCCAGGCAGAGCTAACATTGCCCCTTATTCACACCTCCACCAAACCATCTGATCCAACAGTGACAGGTGTCACGAGGCCTTGGCATGCACTCTCTTCCCCCGCCAGAGTTCTGCGAAAGCCAGGGTTGCGATTTGTTGTCAGTTTATTCCCCGCCTCTATGAGAGTGTGAGCACTGGGCAGGCTCGGATGAAATAATGCATTGAGTAGGCCTCTGAAACCAAGGCCCCTCAGCT	GAAAAATTGCTGGATCTCAGCTCCCAAATCATATCTTCCAGGCAGAGCTAACATTGCCCCTTATTCACACCTCCACCAAACCATCTGATCCAACAGTGACAGGTGTCACGAGGCCTTGGCATTCCTTCCCCCGCATCGCCAGAGTTCTGCGAAAGCCAGGGTTGCGATTTGTTGTCAGTTTATTCCCCGCCTCTATGAGAGTGTGAGCACTGGGCAGGCTCGGATGAAATAATGCATTGAGTAGGCCTCTGAAACCAAGGCCCCTCAGCT	mecp2promfrag4
shuffled1-TBX5wildtype-74fragment_5;mecp2prom_154097769-154098738_strand=-_start=281;end=550;length=270;source_length=970	-0.1291	0.999974	166	151	151	152	151.5	-0.106088	-0.121826	-0.243838	-0.252308	-0.181015	[310, 312, 314, 315, 316]	300-350	CTCCACCAAACCATCTGATCCAACAGTGACAGGTGTCACGAGGCCTTGGCATGCACTCTCTTCCCCCGCCAGAGTTCTGCGAAAGCCAGGGTTGCGATTTGTTGTCAGTTTATTCCCCGCCTCTATGAGAGTGTGAGCACTGGGCAGGCTCGGATGAAATAATGCATTGAGTAGGCCTCTGAAACCAAGGCCCCTCAGCTGGGGCAACGTCAGGCTCCAGGGTGGGCAACTTTGCTGCTTCTGCCGAAGATAGTGATATTGAGAAAATGT	CTCCACCAAACCATCTGATCCAACAGTGACTGCTAGGACGAGGCCTTGGCATGCACTCTCTTCCCCCGCCAGAGTTCTGCGAAAGCCAGGGTTGCGATTTGTTGTCAGTTTATTCCCCGCCTCTATGAGAGTGTGAGCACTGGGCAGGCTCGGATGAAATAATGCATTGAGTAGGCCTCTGAAACCAAGGCCCCTCAGCTGGGGCAACGTCAGGCTCCAGGGTGGGCAACTTTGCTGCTTCTGCCGAAGATAGTGATATTGAGAAAATGT	mecp2promfrag5
shuffled1-ZNF189wildtype-75fragment_4;mecp2prom_154097769-154098738_strand=-_start=211;end=480;length=270;source_length=970	-0.16416	0.999987	68	69	69	69	68.75	-0.235759	0.210732	0.127916	0.113784	0.0541684	[334, 336, 339, 341, 342, 345]	300-350	GAAAAATTGCTGGATCTCAGCTCCCAAATCATATCTTCCAGGCAGAGCTAACATTGCCCCTTATTCACACCTCCACCAAACCATCTGATCCAACAGTGACAGGTGTCACGAGGCCTTGGCATGCACTCTCTTCCCCCGCCAGAGTTCTGCGAAAGCCAGGGTTGCGATTTGTTGTCAGTTTATTCCCCGCCTCTATGAGAGTGTGAGCACTGGGCAGGCTCGGATGAAATAATGCATTGAGTAGGCCTCTGAAACCAAGGCCCCTCAGCT	GAAAAATTGCTGGATCTCAGCTCCCAAATCATATCTTCCAGGCAGAGCTAACATTGCCCCTTATTCACACCTCCACCAAACCATCTGATCCAACAGTGACAGGTGTCACGAGGCCTTGGCATGCCCCCTATCTCCTCGCCAGAGTTCTGCGAAAGCCAGGGTTGCGATTTGTTGTCAGTTTATTCCCCGCCTCTATGAGAGTGTGAGCACTGGGCAGGCTCGGATGAAATAATGCATTGAGTAGGCCTCTGAAACCAAGGCCCCTCAGCT	mecp2promfrag4
shuffled2-MYF5_Mus_musculus_DBD_0.90wildtype-74fragment_5;mecp2prom_154097769-154098738_strand=-_start=281;end=550;length=270;source_length=970	-0.125925	0.99999	166	77	77	78	77.5	-0.260364	0.145554	-0.130398	-0.466151	-0.17784	[304, 305, 306, 307, 308, 309, 310, 311, 312, 313, 315, 316]	300-350	CTCCACCAAACCATCTGATCCAACAGTGACAGGTGTCACGAGGCCTTGGCATGCACTCTCTTCCCCCGCCAGAGTTCTGCGAAAGCCAGGGTTGCGATTTGTTGTCAGTTTATTCCCCGCCTCTATGAGAGTGTGAGCACTGGGCAGGCTCGGATGAAATAATGCATTGAGTAGGCCTCTGAAACCAAGGCCCCTCAGCTGGGGCAACGTCAGGCTCCAGGGTGGGCAACTTTGCTGCTTCTGCCGAAGATAGTGATATTGAGAAAATGT	CTCCACCAAACCATCTGATCCAACGTACCATATGGGGACGAGGCCTTGGCATGCACTCTCTTCCCCCGCCAGAGTTCTGCGAAAGCCAGGGTTGCGATTTGTTGTCAGTTTATTCCCCGCCTCTATGAGAGTGTGAGCACTGGGCAGGCTCGGATGAAATAATGCATTGAGTAGGCCTCTGAAACCAAGGCCCCTCAGCTGGGGCAACGTCAGGCTCCAGGGTGGGCAACTTTGCTGCTTCTGCCGAAGATAGTGATATTGAGAAAATGT	mecp2promfrag5
shuffled1-ZNF550wildtype-76fragment_2;mecp2prom_154097769-154098738_strand=-_start=71;end=340;length=270;source_length=970	0.0863449	0.99999	144	145	145	145	144.75	0.145078	-0.133787	-0.0692771	-0.0206272	-0.0196534	[321, 322, 324, 325, 326, 327, 330, 331, 333, 335, 337]	300-350	AATGACTGGCATCAGGGTAAGGTCCCCTTAACAAACACTCCTGTCCTGAACACCTGGTTAGCTAACAGTTTTCTCATACTCTTATTTTCCCAAAACACAATTGCTGGATCTCAGCTCCAAATCAACTCTTCTAGGAAAGTGAAAAATTGCTGGATCTCAGCTCCCAAATCATATCTTCCAGGCAGAGCTAACATTGCCCCTTATTCACACCTCCACCAAACCATCTGATCCAACAGTGACAGGTGTCACGAGGCCTTGGCATGCACTCTC	AATGACTGGCATCAGGGTAAGGTCCCCTTAACAAACACTCCTGTCCTGAACACCTGGTTAGCTAACAGTTTTCTCATACTCTTATTTTCCCAAAACACAATTGCTGGATCTCAGCTCCAAATCAACTCTTCTAGGAAAGTGAAAAATTGCTGGATCTCAGCTCCCAAATCATATCTTCCAGGCAGAGCTAACATTGCCCCTTATTCACACCTCCACCAAACCATCTGATCCAACAGTGACAGGTGTCACGATCCGACCGCTCGGAGTTTC	mecp2promfrag2
shuffled1-MEIS2wildtype-74fragment_5;mecp2prom_154097769-154098738_strand=-_start=281;end=550;length=270;source_length=970	0.125263	0.999991	166	63	63	63	63	-0.083523	0.159565	0.00386045	0.21349	0.0733481	[306, 307, 308, 311, 312, 313, 315]	300-350	CTCCACCAAACCATCTGATCCAACAGTGACAGGTGTCACGAGGCCTTGGCATGCACTCTCTTCCCCCGCCAGAGTTCTGCGAAAGCCAGGGTTGCGATTTGTTGTCAGTTTATTCCCCGCCTCTATGAGAGTGTGAGCACTGGGCAGGCTCGGATGAAATAATGCATTGAGTAGGCCTCTGAAACCAAGGCCCCTCAGCTGGGGCAACGTCAGGCTCCAGGGTGGGCAACTTTGCTGCTTCTGCCGAAGATAGTGATATTGAGAAAATGT	CTCCACCAAACCATCTGATCCAACAGGTTCATAGGGCACGAGGCCTTGGCATGCACTCTCTTCCCCCGCCAGAGTTCTGCGAAAGCCAGGGTTGCGATTTGTTGTCAGTTTATTCCCCGCCTCTATGAGAGTGTGAGCACTGGGCAGGCTCGGATGAAATAATGCATTGAGTAGGCCTCTGAAACCAAGGCCCCTCAGCTGGGGCAACGTCAGGCTCCAGGGTGGGCAACTTTGCTGCTTCTGCCGAAGATAGTGATATTGAGAAAATGT	mecp2promfrag5
shuffled1-FERD3Lwildtype-75fragment_4;mecp2prom_154097769-154098738_strand=-_start=211;end=480;length=270;source_length=970	-0.162293	0.999992	166	23	23	23	23	-0.0538184	0.050952	0.194469	0.0325385	0.0560353	[305, 306, 307, 308, 309, 310, 312, 313, 314, 315, 316, 317]	300-350	GAAAAATTGCTGGATCTCAGCTCCCAAATCATATCTTCCAGGCAGAGCTAACATTGCCCCTTATTCACACCTCCACCAAACCATCTGATCCAACAGTGACAGGTGTCACGAGGCCTTGGCATGCACTCTCTTCCCCCGCCAGAGTTCTGCGAAAGCCAGGGTTGCGATTTGTTGTCAGTTTATTCCCCGCCTCTATGAGAGTGTGAGCACTGGGCAGGCTCGGATGAAATAATGCATTGAGTAGGCCTCTGAAACCAAGGCCCCTCAGCT	GAAAAATTGCTGGATCTCAGCTCCCAAATCATATCTTCCAGGCAGAGCTAACATTGCCCCTTATTCACACCTCCACCAAACCATCTGATCCAACAAATTGGGTACGGCCGAGGCCTTGGCATGCACTCTCTTCCCCCGCCAGAGTTCTGCGAAAGCCAGGGTTGCGATTTGTTGTCAGTTTATTCCCCGCCTCTATGAGAGTGTGAGCACTGGGCAGGCTCGGATGAAATAATGCATTGAGTAGGCCTCTGAAACCAAGGCCCCTCAGCT	mecp2promfrag4
shuffled2-ZNF880wildtype-75fragment_3;mecp2prom_154097769-154098738_strand=-_start=141;end=410;length=270;source_length=970	-0.220431	0.999993	68	68	68	68	68	0.271243	0.374322	0.132275	0.406536	0.296094	[330, 331, 332, 333, 334, 335, 338, 339, 340, 342, 344, 346, 347, 348, 349, 351, 352, 353, 354, 355, 356]	300-350	TTCTCATACTCTTATTTTCCCAAAACACAATTGCTGGATCTCAGCTCCAAATCAACTCTTCTAGGAAAGTGAAAAATTGCTGGATCTCAGCTCCCAAATCATATCTTCCAGGCAGAGCTAACATTGCCCCTTATTCACACCTCCACCAAACCATCTGATCCAACAGTGACAGGTGTCACGAGGCCTTGGCATGCACTCTCTTCCCCCGCCAGAGTTCTGCGAAAGCCAGGGTTGCGATTTGTTGTCAGTTTATTCCCCGCCTCTATGAGA	TTCTCATACTCTTATTTTCCCAAAACACAATTGCTGGATCTCAGCTCCAAATCAACTCTTCTAGGAAAGTGAAAAATTGCTGGATCTCAGCTCCCAAATCATATCTTCCAGGCAGAGCTAACATTGCCCCTTATTCACACCTCCACCAAACCATCTGATCCAACAGTGACAGGTGTCACGAGGCCTTGGCTCCTCTTCCACTGCTCAATGACCCCGGTGCGAAAGCCAGGGTTGCGATTTGTTGTCAGTTTATTCCCCGCCTCTATGAGA	mecp2promfrag3
shuffled2-ZNF550wildtype-76fragment_2;mecp2prom_154097769-154098738_strand=-_start=71;end=340;length=270;source_length=970	0.0849073	0.999994	152	151	153	153	152.25	-0.0724975	-0.0408189	-0.000160099	0.0291122	-0.0210911	[321, 322, 323, 324, 326, 328, 329, 330, 331, 332, 333, 334, 335, 336, 337, 338]	300-350	AATGACTGGCATCAGGGTAAGGTCCCCTTAACAAACACTCCTGTCCTGAACACCTGGTTAGCTAACAGTTTTCTCATACTCTTATTTTCCCAAAACACAATTGCTGGATCTCAGCTCCAAATCAACTCTTCTAGGAAAGTGAAAAATTGCTGGATCTCAGCTCCCAAATCATATCTTCCAGGCAGAGCTAACATTGCCCCTTATTCACACCTCCACCAAACCATCTGATCCAACAGTGACAGGTGTCACGAGGCCTTGGCATGCACTCTC	AATGACTGGCATCAGGGTAAGGTCCCCTTAACAAACACTCCTGTCCTGAACACCTGGTTAGCTAACAGTTTTCTCATACTCTTATTTTCCCAAAACACAATTGCTGGATCTCAGCTCCAAATCAACTCTTCTAGGAAAGTGAAAAATTGCTGGATCTCAGCTCCCAAATCATATCTTCCAGGCAGAGCTAACATTGCCCCTTATTCACACCTCCACCAAACCATCTGATCCAACAGTGACAGGTGTCACGACCTGTGGCGCACTGTATCC	mecp2promfrag2
shuffled2-HES5wildtype-75fragment_3;mecp2prom_154097769-154098738_strand=-_start=141;end=410;length=270;source_length=970	-0.216954	0.999996	166	157	157	157	157	0.271071	0.213795	0.319873	0.393542	0.29957	[306, 307, 308, 309, 310, 311, 312, 313, 314, 315, 316, 317]	300-350	TTCTCATACTCTTATTTTCCCAAAACACAATTGCTGGATCTCAGCTCCAAATCAACTCTTCTAGGAAAGTGAAAAATTGCTGGATCTCAGCTCCCAAATCATATCTTCCAGGCAGAGCTAACATTGCCCCTTATTCACACCTCCACCAAACCATCTGATCCAACAGTGACAGGTGTCACGAGGCCTTGGCATGCACTCTCTTCCCCCGCCAGAGTTCTGCGAAAGCCAGGGTTGCGATTTGTTGTCAGTTTATTCCCCGCCTCTATGAGA	TTCTCATACTCTTATTTTCCCAAAACACAATTGCTGGATCTCAGCTCCAAATCAACTCTTCTAGGAAAGTGAAAAATTGCTGGATCTCAGCTCCCAAATCATATCTTCCAGGCAGAGCTAACATTGCCCCTTATTCACACCTCCACCAAACCATCTGATCCAACAGGTTGTCAGACAGCGAGGCCTTGGCATGCACTCTCTTCCCCCGCCAGAGTTCTGCGAAAGCCAGGGTTGCGATTTGTTGTCAGTTTATTCCCCGCCTCTATGAGA	mecp2promfrag3
shuffled1-ZFX_Mus_musculus_DBD_0.99wildtype-75fragment_4;mecp2prom_154097769-154098738_strand=-_start=211;end=480;length=270;source_length=970	-0.148544	1	40	40	40	40	40	0.106753	0.228452	0.111791	-0.167859	0.069784	[319, 320, 321, 322, 323, 324, 326, 329, 330, 331, 332]	300-350	GAAAAATTGCTGGATCTCAGCTCCCAAATCATATCTTCCAGGCAGAGCTAACATTGCCCCTTATTCACACCTCCACCAAACCATCTGATCCAACAGTGACAGGTGTCACGAGGCCTTGGCATGCACTCTCTTCCCCCGCCAGAGTTCTGCGAAAGCCAGGGTTGCGATTTGTTGTCAGTTTATTCCCCGCCTCTATGAGAGTGTGAGCACTGGGCAGGCTCGGATGAAATAATGCATTGAGTAGGCCTCTGAAACCAAGGCCCCTCAGCT	GAAAAATTGCTGGATCTCAGCTCCCAAATCATATCTTCCAGGCAGAGCTAACATTGCCCCTTATTCACACCTCCACCAAACCATCTGATCCAACAGTGACAGGTGTCACCTCAGGTGGGTGACCACTCTCTTCCCCCGCCAGAGTTCTGCGAAAGCCAGGGTTGCGATTTGTTGTCAGTTTATTCCCCGCCTCTATGAGAGTGTGAGCACTGGGCAGGCTCGGATGAAATAATGCATTGAGTAGGCCTCTGAAACCAAGGCCCCTCAGCT	mecp2promfrag4
shuffled1-HES5wildtype-74fragment_5;mecp2prom_154097769-154098738_strand=-_start=281;end=550;length=270;source_length=970	-0.114123	1	166	784	789	790	788	-0.183529	-0.141368	-0.224886	-0.114372	-0.166039	[306, 307, 309, 311, 313, 314, 315, 316]	300-350	CTCCACCAAACCATCTGATCCAACAGTGACAGGTGTCACGAGGCCTTGGCATGCACTCTCTTCCCCCGCCAGAGTTCTGCGAAAGCCAGGGTTGCGATTTGTTGTCAGTTTATTCCCCGCCTCTATGAGAGTGTGAGCACTGGGCAGGCTCGGATGAAATAATGCATTGAGTAGGCCTCTGAAACCAAGGCCCCTCAGCTGGGGCAACGTCAGGCTCCAGGGTGGGCAACTTTGCTGCTTCTGCCGAAGATAGTGATATTGAGAAAATGT	CTCCACCAAACCATCTGATCCAACAGGTAGATGCTCGACGAGGCCTTGGCATGCACTCTCTTCCCCCGCCAGAGTTCTGCGAAAGCCAGGGTTGCGATTTGTTGTCAGTTTATTCCCCGCCTCTATGAGAGTGTGAGCACTGGGCAGGCTCGGATGAAATAATGCATTGAGTAGGCCTCTGAAACCAAGGCCCCTCAGCTGGGGCAACGTCAGGCTCCAGGGTGGGCAACTTTGCTGCTTCTGCCGAAGATAGTGATATTGAGAAAATGT	mecp2promfrag5
shuffled1-SNAI1wildtype-75fragment_4;mecp2prom_154097769-154098738_strand=-_start=211;end=480;length=270;source_length=970	0.14465	1	166	31	31	31	31	0.221263	0.631952	0.57586	0.0228375	0.362978	[305, 306, 308, 310, 313, 314, 315, 316, 318]	300-350	GAAAAATTGCTGGATCTCAGCTCCCAAATCATATCTTCCAGGCAGAGCTAACATTGCCCCTTATTCACACCTCCACCAAACCATCTGATCCAACAGTGACAGGTGTCACGAGGCCTTGGCATGCACTCTCTTCCCCCGCCAGAGTTCTGCGAAAGCCAGGGTTGCGATTTGTTGTCAGTTTATTCCCCGCCTCTATGAGAGTGTGAGCACTGGGCAGGCTCGGATGAAATAATGCATTGAGTAGGCCTCTGAAACCAAGGCCCCTCAGCT	GAAAAATTGCTGGATCTCAGCTCCCAAATCATATCTTCCAGGCAGAGCTAACATTGCCCCTTATTCACACCTCCACCAAACCATCTGATCCAACAAAGCCTGGGCGTATGAGGCCTTGGCATGCACTCTCTTCCCCCGCCAGAGTTCTGCGAAAGCCAGGGTTGCGATTTGTTGTCAGTTTATTCCCCGCCTCTATGAGAGTGTGAGCACTGGGCAGGCTCGGATGAAATAATGCATTGAGTAGGCCTCTGAAACCAAGGCCCCTCAGCT	mecp2promfrag4
shuffled2-ZNF880wildtype-74fragment_5;mecp2prom_154097769-154098738_strand=-_start=281;end=550;length=270;source_length=970	-0.109763	1	99	99	99	99	99	-0.38677	-0.142341	0.037528	-0.155129	-0.161678	[330, 331, 332, 333, 334, 335, 338, 339, 340, 342, 344, 346, 347, 348, 349, 351, 352, 353, 354, 355, 356]	300-350	CTCCACCAAACCATCTGATCCAACAGTGACAGGTGTCACGAGGCCTTGGCATGCACTCTCTTCCCCCGCCAGAGTTCTGCGAAAGCCAGGGTTGCGATTTGTTGTCAGTTTATTCCCCGCCTCTATGAGAGTGTGAGCACTGGGCAGGCTCGGATGAAATAATGCATTGAGTAGGCCTCTGAAACCAAGGCCCCTCAGCTGGGGCAACGTCAGGCTCCAGGGTGGGCAACTTTGCTGCTTCTGCCGAAGATAGTGATATTGAGAAAATGT	CTCCACCAAACCATCTGATCCAACAGTGACAGGTGTCACGAGGCCTTGGCTCCTCTTCCACTGCTCAATGACCCCGGTGCGAAAGCCAGGGTTGCGATTTGTTGTCAGTTTATTCCCCGCCTCTATGAGAGTGTGAGCACTGGGCAGGCTCGGATGAAATAATGCATTGAGTAGGCCTCTGAAACCAAGGCCCCTCAGCTGGGGCAACGTCAGGCTCCAGGGTGGGCAACTTTGCTGCTTCTGCCGAAGATAGTGATATTGAGAAAATGT	mecp2promfrag5
shuffled1-SNAI2wildtype-75fragment_3;mecp2prom_154097769-154098738_strand=-_start=141;end=410;length=270;source_length=970	-0.193282	1	166	37	36	37	36.75	0.237834	0.30396	0.385092	0.366083	0.323242	[308, 309, 310, 312, 313, 314, 315]	300-350	TTCTCATACTCTTATTTTCCCAAAACACAATTGCTGGATCTCAGCTCCAAATCAACTCTTCTAGGAAAGTGAAAAATTGCTGGATCTCAGCTCCCAAATCATATCTTCCAGGCAGAGCTAACATTGCCCCTTATTCACACCTCCACCAAACCATCTGATCCAACAGTGACAGGTGTCACGAGGCCTTGGCATGCACTCTCTTCCCCCGCCAGAGTTCTGCGAAAGCCAGGGTTGCGATTTGTTGTCAGTTTATTCCCCGCCTCTATGAGA	TTCTCATACTCTTATTTTCCCAAAACACAATTGCTGGATCTCAGCTCCAAATCAACTCTTCTAGGAAAGTGAAAAATTGCTGGATCTCAGCTCCCAAATCATATCTTCCAGGCAGAGCTAACATTGCCCCTTATTCACACCTCCACCAAACCATCTGATCCAACAGTGTGGGTACACACGAGGCCTTGGCATGCACTCTCTTCCCCCGCCAGAGTTCTGCGAAAGCCAGGGTTGCGATTTGTTGTCAGTTTATTCCCCGCCTCTATGAGA	mecp2promfrag3
shuffled1-ZNF789wildtype-74fragment_5;mecp2prom_154097769-154098738_strand=-_start=281;end=550;length=270;source_length=970	-0.109411	1	166	83	83	83	83	-0.291933	-0.126413	0.0450878	-0.272047	-0.161326	[310, 313, 315, 317, 318, 319, 320]	300-350	CTCCACCAAACCATCTGATCCAACAGTGACAGGTGTCACGAGGCCTTGGCATGCACTCTCTTCCCCCGCCAGAGTTCTGCGAAAGCCAGGGTTGCGATTTGTTGTCAGTTTATTCCCCGCCTCTATGAGAGTGTGAGCACTGGGCAGGCTCGGATGAAATAATGCATTGAGTAGGCCTCTGAAACCAAGGCCCCTCAGCTGGGGCAACGTCAGGCTCCAGGGTGGGCAACTTTGCTGCTTCTGCCGAAGATAGTGATATTGAGAAAATGT	CTCCACCAAACCATCTGATCCAACAGTGACTGGCGACTAAGGGCCTTGGCATGCACTCTCTTCCCCCGCCAGAGTTCTGCGAAAGCCAGGGTTGCGATTTGTTGTCAGTTTATTCCCCGCCTCTATGAGAGTGTGAGCACTGGGCAGGCTCGGATGAAATAATGCATTGAGTAGGCCTCTGAAACCAAGGCCCCTCAGCTGGGGCAACGTCAGGCTCCAGGGTGGGCAACTTTGCTGCTTCTGCCGAAGATAGTGATATTGAGAAAATGT	mecp2promfrag5
shuffled2-FIGLAwildtype-75fragment_3;mecp2prom_154097769-154098738_strand=-_start=141;end=410;length=270;source_length=970	-0.191441	1	166	27	27	27	27	0.271646	0.166684	0.0604076	0.801596	0.325083	[308, 309, 310, 312, 313, 315, 316]	300-350	TTCTCATACTCTTATTTTCCCAAAACACAATTGCTGGATCTCAGCTCCAAATCAACTCTTCTAGGAAAGTGAAAAATTGCTGGATCTCAGCTCCCAAATCATATCTTCCAGGCAGAGCTAACATTGCCCCTTATTCACACCTCCACCAAACCATCTGATCCAACAGTGACAGGTGTCACGAGGCCTTGGCATGCACTCTCTTCCCCCGCCAGAGTTCTGCGAAAGCCAGGGTTGCGATTTGTTGTCAGTTTATTCCCCGCCTCTATGAGA	TTCTCATACTCTTATTTTCCCAAAACACAATTGCTGGATCTCAGCTCCAAATCAACTCTTCTAGGAAAGTGAAAAATTGCTGGATCTCAGCTCCCAAATCATATCTTCCAGGCAGAGCTAACATTGCCCCTTATTCACACCTCCACCAAACCATCTGATCCAACAGTGCATGAGGCTACGAGGCCTTGGCATGCACTCTCTTCCCCCGCCAGAGTTCTGCGAAAGCCAGGGTTGCGATTTGTTGTCAGTTTATTCCCCGCCTCTATGAGA	mecp2promfrag3
shuffled2-ZNF789wildtype-76fragment_2;mecp2prom_154097769-154098738_strand=-_start=71;end=340;length=270;source_length=970	0.0733093	1	166	109	109	109	109	-0.136198	0.0299997	-0.0802386	0.0556811	-0.0326891	[310, 312, 314, 316, 317, 318, 319, 320]	300-350	AATGACTGGCATCAGGGTAAGGTCCCCTTAACAAACACTCCTGTCCTGAACACCTGGTTAGCTAACAGTTTTCTCATACTCTTATTTTCCCAAAACACAATTGCTGGATCTCAGCTCCAAATCAACTCTTCTAGGAAAGTGAAAAATTGCTGGATCTCAGCTCCCAAATCATATCTTCCAGGCAGAGCTAACATTGCCCCTTATTCACACCTCCACCAAACCATCTGATCCAACAGTGACAGGTGTCACGAGGCCTTGGCATGCACTCTC	AATGACTGGCATCAGGGTAAGGTCCCCTTAACAAACACTCCTGTCCTGAACACCTGGTTAGCTAACAGTTTTCTCATACTCTTATTTTCCCAAAACACAATTGCTGGATCTCAGCTCCAAATCAACTCTTCTAGGAAAGTGAAAAATTGCTGGATCTCAGCTCCCAAATCATATCTTCCAGGCAGAGCTAACATTGCCCCTTATTCACACCTCCACCAAACCATCTGATCCAACAGTGACCGATATGCGAGGGCCTTGGCATGCACTCTC	mecp2promfrag2
shuffled1-FIGLAwildtype-76fragment_2;mecp2prom_154097769-154098738_strand=-_start=71;end=340;length=270;source_length=970|1	-0.0729919	1	166	235	233	231	232.25	-0.140607	-0.207338	-0.185359	-0.182657	-0.17899	[308, 309, 310, 312, 313, 314, 315, 316]	300-350	AATGACTGGCATCAGGGTAAGGTCCCCTTAACAAACACTCCTGTCCTGAACACCTGGTTAGCTAACAGTTTTCTCATACTCTTATTTTCCCAAAACACAATTGCTGGATCTCAGCTCCAAATCAACTCTTCTAGGAAAGTGAAAAATTGCTGGATCTCAGCTCCCAAATCATATCTTCCAGGCAGAGCTAACATTGCCCCTTATTCACACCTCCACCAAACCATCTGATCCAACAGTGACAGGTGTCACGAGGCCTTGGCATGCACTCTC	AATGACTGGCATCAGGGTAAGGTCCCCTTAACAAACACTCCTGTCCTGAACACCTGGTTAGCTAACAGTTTTCTCATACTCTTATTTTCCCAAAACACAATTGCTGGATCTCAGCTCCAAATCAACTCTTCTAGGAAAGTGAAAAATTGCTGGATCTCAGCTCCCAAATCATATCTTCCAGGCAGAGCTAACATTGCCCCTTATTCACACCTCCACCAAACCATCTGATCCAACAGTGTGGGACTCAACGAGGCCTTGGCATGCACTCTC	mecp2promfrag2
shuffled2-MYF5_Mus_musculus_DBD_0.90wildtype-76fragment_2;mecp2prom_154097769-154098738_strand=-_start=71;end=340;length=270;source_length=970	0.00581362	1	166	151	154	154	153.25	-0.100773	-0.0656366	-0.142499	-0.0918298	-0.100185	[304, 305, 306, 307, 308, 309, 310, 311, 312, 313, 315, 316]	300-350	AATGACTGGCATCAGGGTAAGGTCCCCTTAACAAACACTCCTGTCCTGAACACCTGGTTAGCTAACAGTTTTCTCATACTCTTATTTTCCCAAAACACAATTGCTGGATCTCAGCTCCAAATCAACTCTTCTAGGAAAGTGAAAAATTGCTGGATCTCAGCTCCCAAATCATATCTTCCAGGCAGAGCTAACATTGCCCCTTATTCACACCTCCACCAAACCATCTGATCCAACAGTGACAGGTGTCACGAGGCCTTGGCATGCACTCTC	AATGACTGGCATCAGGGTAAGGTCCCCTTAACAAACACTCCTGTCCTGAACACCTGGTTAGCTAACAGTTTTCTCATACTCTTATTTTCCCAAAACACAATTGCTGGATCTCAGCTCCAAATCAACTCTTCTAGGAAAGTGAAAAATTGCTGGATCTCAGCTCCCAAATCATATCTTCCAGGCAGAGCTAACATTGCCCCTTATTCACACCTCCACCAAACCATCTGATCCAACGTACCATATGGGGACGAGGCCTTGGCATGCACTCTC	mecp2promfrag2
shuffled1-MYF5_Mus_musculus_DBD_0.90wildtype-74fragment_5;mecp2prom_154097769-154098738_strand=-_start=281;end=550;length=270;source_length=970	-0.0951608	1	166	80	81	81	80.75	-0.100417	-0.190305	-0.0778789	-0.219704	-0.147076	[304, 305, 306, 308, 309, 312, 313, 314, 316]	300-350	CTCCACCAAACCATCTGATCCAACAGTGACAGGTGTCACGAGGCCTTGGCATGCACTCTCTTCCCCCGCCAGAGTTCTGCGAAAGCCAGGGTTGCGATTTGTTGTCAGTTTATTCCCCGCCTCTATGAGAGTGTGAGCACTGGGCAGGCTCGGATGAAATAATGCATTGAGTAGGCCTCTGAAACCAAGGCCCCTCAGCTGGGGCAACGTCAGGCTCCAGGGTGGGCAACTTTGCTGCTTCTGCCGAAGATAGTGATATTGAGAAAATGT	CTCCACCAAACCATCTGATCCAACCCGGTGAGAGTTAACGAGGCCTTGGCATGCACTCTCTTCCCCCGCCAGAGTTCTGCGAAAGCCAGGGTTGCGATTTGTTGTCAGTTTATTCCCCGCCTCTATGAGAGTGTGAGCACTGGGCAGGCTCGGATGAAATAATGCATTGAGTAGGCCTCTGAAACCAAGGCCCCTCAGCTGGGGCAACGTCAGGCTCCAGGGTGGGCAACTTTGCTGCTTCTGCCGAAGATAGTGATATTGAGAAAATGT	mecp2promfrag5
shuffled1-MYF5_Mus_musculus_DBD_0.90wildtype-75fragment_4;mecp2prom_154097769-154098738_strand=-_start=211;end=480;length=270;source_length=970	-0.0589969	1	166	28	28	28	28	-0.115278	0.49674	0.308474	-0.0526092	0.159332	[304, 305, 306, 308, 309, 312, 313, 314, 316]	300-350	GAAAAATTGCTGGATCTCAGCTCCCAAATCATATCTTCCAGGCAGAGCTAACATTGCCCCTTATTCACACCTCCACCAAACCATCTGATCCAACAGTGACAGGTGTCACGAGGCCTTGGCATGCACTCTCTTCCCCCGCCAGAGTTCTGCGAAAGCCAGGGTTGCGATTTGTTGTCAGTTTATTCCCCGCCTCTATGAGAGTGTGAGCACTGGGCAGGCTCGGATGAAATAATGCATTGAGTAGGCCTCTGAAACCAAGGCCCCTCAGCT	GAAAAATTGCTGGATCTCAGCTCCCAAATCATATCTTCCAGGCAGAGCTAACATTGCCCCTTATTCACACCTCCACCAAACCATCTGATCCAACCCGGTGAGAGTTAACGAGGCCTTGGCATGCACTCTCTTCCCCCGCCAGAGTTCTGCGAAAGCCAGGGTTGCGATTTGTTGTCAGTTTATTCCCCGCCTCTATGAGAGTGTGAGCACTGGGCAGGCTCGGATGAAATAATGCATTGAGTAGGCCTCTGAAACCAAGGCCCCTCAGCT	mecp2promfrag4
shuffled1-MYF5_Mus_musculus_DBD_0.90wildtype-76fragment_2;mecp2prom_154097769-154098738_strand=-_start=71;end=340;length=270;source_length=970	-0.0240463	1	166	193	192	193	192.75	-0.10308	-0.151555	-0.0126955	-0.252849	-0.130045	[304, 305, 306, 308, 309, 312, 313, 314, 316]	300-350	AATGACTGGCATCAGGGTAAGGTCCCCTTAACAAACACTCCTGTCCTGAACACCTGGTTAGCTAACAGTTTTCTCATACTCTTATTTTCCCAAAACACAATTGCTGGATCTCAGCTCCAAATCAACTCTTCTAGGAAAGTGAAAAATTGCTGGATCTCAGCTCCCAAATCATATCTTCCAGGCAGAGCTAACATTGCCCCTTATTCACACCTCCACCAAACCATCTGATCCAACAGTGACAGGTGTCACGAGGCCTTGGCATGCACTCTC	AATGACTGGCATCAGGGTAAGGTCCCCTTAACAAACACTCCTGTCCTGAACACCTGGTTAGCTAACAGTTTTCTCATACTCTTATTTTCCCAAAACACAATTGCTGGATCTCAGCTCCAAATCAACTCTTCTAGGAAAGTGAAAAATTGCTGGATCTCAGCTCCCAAATCATATCTTCCAGGCAGAGCTAACATTGCCCCTTATTCACACCTCCACCAAACCATCTGATCCAACCCGGTGAGAGTTAACGAGGCCTTGGCATGCACTCTC	mecp2promfrag2
shuffled2-SNAI1wildtype-74fragment_5;mecp2prom_154097769-154098738_strand=-_start=281;end=550;length=270;source_length=970	0.0366654	1	166	104	104	104	104	-0.219529	-0.0618199	0.110434	0.109915	-0.0152499	[305, 306, 307, 308, 309, 310, 311, 312, 313, 314, 315, 317, 319]	300-350	CTCCACCAAACCATCTGATCCAACAGTGACAGGTGTCACGAGGCCTTGGCATGCACTCTCTTCCCCCGCCAGAGTTCTGCGAAAGCCAGGGTTGCGATTTGTTGTCAGTTTATTCCCCGCCTCTATGAGAGTGTGAGCACTGGGCAGGCTCGGATGAAATAATGCATTGAGTAGGCCTCTGAAACCAAGGCCCCTCAGCTGGGGCAACGTCAGGCTCCAGGGTGGGCAACTTTGCTGCTTCTGCCGAAGATAGTGATATTGAGAAAATGT	CTCCACCAAACCATCTGATCCAACATGTGGCAAGAGCGCTAGGCCTTGGCATGCACTCTCTTCCCCCGCCAGAGTTCTGCGAAAGCCAGGGTTGCGATTTGTTGTCAGTTTATTCCCCGCCTCTATGAGAGTGTGAGCACTGGGCAGGCTCGGATGAAATAATGCATTGAGTAGGCCTCTGAAACCAAGGCCCCTCAGCTGGGGCAACGTCAGGCTCCAGGGTGGGCAACTTTGCTGCTTCTGCCGAAGATAGTGATATTGAGAAAATGT	mecp2promfrag5
shuffled2-SNAI1wildtype-75fragment_3;mecp2prom_154097769-154098738_strand=-_start=141;end=410;length=270;source_length=970	-0.156695	1	166	11	11	11	11	0.456784	0.00984479	0.467454	0.505236	0.35983	[305, 306, 307, 308, 309, 310, 311, 312, 313, 314, 315, 317, 319]	300-350	TTCTCATACTCTTATTTTCCCAAAACACAATTGCTGGATCTCAGCTCCAAATCAACTCTTCTAGGAAAGTGAAAAATTGCTGGATCTCAGCTCCCAAATCATATCTTCCAGGCAGAGCTAACATTGCCCCTTATTCACACCTCCACCAAACCATCTGATCCAACAGTGACAGGTGTCACGAGGCCTTGGCATGCACTCTCTTCCCCCGCCAGAGTTCTGCGAAAGCCAGGGTTGCGATTTGTTGTCAGTTTATTCCCCGCCTCTATGAGA	TTCTCATACTCTTATTTTCCCAAAACACAATTGCTGGATCTCAGCTCCAAATCAACTCTTCTAGGAAAGTGAAAAATTGCTGGATCTCAGCTCCCAAATCATATCTTCCAGGCAGAGCTAACATTGCCCCTTATTCACACCTCCACCAAACCATCTGATCCAACATGTGGCAAGAGCGCTAGGCCTTGGCATGCACTCTCTTCCCCCGCCAGAGTTCTGCGAAAGCCAGGGTTGCGATTTGTTGTCAGTTTATTCCCCGCCTCTATGAGA	mecp2promfrag3
shuffled1-FERD3Lwildtype-74fragment_5;mecp2prom_154097769-154098738_strand=-_start=281;end=550;length=270;source_length=970	0.00427501	1	166	116	115	116	115.5	-0.0448874	-0.0170496	-0.11328	-0.0153448	-0.0476404	[305, 306, 307, 308, 309, 310, 312, 313, 314, 315, 316, 317]	300-350	CTCCACCAAACCATCTGATCCAACAGTGACAGGTGTCACGAGGCCTTGGCATGCACTCTCTTCCCCCGCCAGAGTTCTGCGAAAGCCAGGGTTGCGATTTGTTGTCAGTTTATTCCCCGCCTCTATGAGAGTGTGAGCACTGGGCAGGCTCGGATGAAATAATGCATTGAGTAGGCCTCTGAAACCAAGGCCCCTCAGCTGGGGCAACGTCAGGCTCCAGGGTGGGCAACTTTGCTGCTTCTGCCGAAGATAGTGATATTGAGAAAATGT	CTCCACCAAACCATCTGATCCAACAAATTGGGTACGGCCGAGGCCTTGGCATGCACTCTCTTCCCCCGCCAGAGTTCTGCGAAAGCCAGGGTTGCGATTTGTTGTCAGTTTATTCCCCGCCTCTATGAGAGTGTGAGCACTGGGCAGGCTCGGATGAAATAATGCATTGAGTAGGCCTCTGAAACCAAGGCCCCTCAGCTGGGGCAACGTCAGGCTCCAGGGTGGGCAACTTTGCTGCTTCTGCCGAAGATAGTGATATTGAGAAAATGT	mecp2promfrag5
shuffled1-FERD3Lwildtype-76fragment_2;mecp2prom_154097769-154098738_strand=-_start=71;end=340;length=270;source_length=970	-0.00286174	1	166	230	228	229	229	-0.0675807	-0.215157	-0.0799231	-0.0727795	-0.10886	[305, 306, 307, 308, 309, 310, 312, 313, 314, 315, 316, 317]	300-350	AATGACTGGCATCAGGGTAAGGTCCCCTTAACAAACACTCCTGTCCTGAACACCTGGTTAGCTAACAGTTTTCTCATACTCTTATTTTCCCAAAACACAATTGCTGGATCTCAGCTCCAAATCAACTCTTCTAGGAAAGTGAAAAATTGCTGGATCTCAGCTCCCAAATCATATCTTCCAGGCAGAGCTAACATTGCCCCTTATTCACACCTCCACCAAACCATCTGATCCAACAGTGACAGGTGTCACGAGGCCTTGGCATGCACTCTC	AATGACTGGCATCAGGGTAAGGTCCCCTTAACAAACACTCCTGTCCTGAACACCTGGTTAGCTAACAGTTTTCTCATACTCTTATTTTCCCAAAACACAATTGCTGGATCTCAGCTCCAAATCAACTCTTCTAGGAAAGTGAAAAATTGCTGGATCTCAGCTCCCAAATCATATCTTCCAGGCAGAGCTAACATTGCCCCTTATTCACACCTCCACCAAACCATCTGATCCAACAAATTGGGTACGGCCGAGGCCTTGGCATGCACTCTC	mecp2promfrag2
shuffled1-FERD3Lwildtype-75fragment_3;mecp2prom_154097769-154098738_strand=-_start=141;end=410;length=270;source_length=970	-0.126636	1	166	12	12	12	12	0.662941	0.628622	0.315629	-0.0476366	0.389889	[305, 306, 307, 308, 309, 310, 312, 313, 314, 315, 316, 317]	300-350	TTCTCATACTCTTATTTTCCCAAAACACAATTGCTGGATCTCAGCTCCAAATCAACTCTTCTAGGAAAGTGAAAAATTGCTGGATCTCAGCTCCCAAATCATATCTTCCAGGCAGAGCTAACATTGCCCCTTATTCACACCTCCACCAAACCATCTGATCCAACAGTGACAGGTGTCACGAGGCCTTGGCATGCACTCTCTTCCCCCGCCAGAGTTCTGCGAAAGCCAGGGTTGCGATTTGTTGTCAGTTTATTCCCCGCCTCTATGAGA	TTCTCATACTCTTATTTTCCCAAAACACAATTGCTGGATCTCAGCTCCAAATCAACTCTTCTAGGAAAGTGAAAAATTGCTGGATCTCAGCTCCCAAATCATATCTTCCAGGCAGAGCTAACATTGCCCCTTATTCACACCTCCACCAAACCATCTGATCCAACAAATTGGGTACGGCCGAGGCCTTGGCATGCACTCTCTTCCCCCGCCAGAGTTCTGCGAAAGCCAGGGTTGCGATTTGTTGTCAGTTTATTCCCCGCCTCTATGAGA	mecp2promfrag3
shuffled1-SNAI1wildtype-74fragment_5;mecp2prom_154097769-154098738_strand=-_start=281;end=550;length=270;source_length=970	0.0392972	1	166	103	104	103	103.5	-0.0803176	0.0807682	-0.028184	-0.0227394	-0.0126182	[305, 306, 308, 310, 313, 314, 315, 316, 318]	300-350	CTCCACCAAACCATCTGATCCAACAGTGACAGGTGTCACGAGGCCTTGGCATGCACTCTCTTCCCCCGCCAGAGTTCTGCGAAAGCCAGGGTTGCGATTTGTTGTCAGTTTATTCCCCGCCTCTATGAGAGTGTGAGCACTGGGCAGGCTCGGATGAAATAATGCATTGAGTAGGCCTCTGAAACCAAGGCCCCTCAGCTGGGGCAACGTCAGGCTCCAGGGTGGGCAACTTTGCTGCTTCTGCCGAAGATAGTGATATTGAGAAAATGT	CTCCACCAAACCATCTGATCCAACAAAGCCTGGGCGTATGAGGCCTTGGCATGCACTCTCTTCCCCCGCCAGAGTTCTGCGAAAGCCAGGGTTGCGATTTGTTGTCAGTTTATTCCCCGCCTCTATGAGAGTGTGAGCACTGGGCAGGCTCGGATGAAATAATGCATTGAGTAGGCCTCTGAAACCAAGGCCCCTCAGCTGGGGCAACGTCAGGCTCCAGGGTGGGCAACTTTGCTGCTTCTGCCGAAGATAGTGATATTGAGAAAATGT	mecp2promfrag5
shuffled1-SNAI1wildtype-76fragment_2;mecp2prom_154097769-154098738_strand=-_start=71;end=340;length=270;source_length=970	0.0081363	1	166	168	168	166	167	-0.353141	-0.099286	0.0101719	0.0508066	-0.0978621	[305, 306, 308, 310, 313, 314, 315, 316, 318]	300-350	AATGACTGGCATCAGGGTAAGGTCCCCTTAACAAACACTCCTGTCCTGAACACCTGGTTAGCTAACAGTTTTCTCATACTCTTATTTTCCCAAAACACAATTGCTGGATCTCAGCTCCAAATCAACTCTTCTAGGAAAGTGAAAAATTGCTGGATCTCAGCTCCCAAATCATATCTTCCAGGCAGAGCTAACATTGCCCCTTATTCACACCTCCACCAAACCATCTGATCCAACAGTGACAGGTGTCACGAGGCCTTGGCATGCACTCTC	AATGACTGGCATCAGGGTAAGGTCCCCTTAACAAACACTCCTGTCCTGAACACCTGGTTAGCTAACAGTTTTCTCATACTCTTATTTTCCCAAAACACAATTGCTGGATCTCAGCTCCAAATCAACTCTTCTAGGAAAGTGAAAAATTGCTGGATCTCAGCTCCCAAATCATATCTTCCAGGCAGAGCTAACATTGCCCCTTATTCACACCTCCACCAAACCATCTGATCCAACAAAGCCTGGGCGTATGAGGCCTTGGCATGCACTCTC	mecp2promfrag2
shuffled1-SNAI1wildtype-75fragment_3;mecp2prom_154097769-154098738_strand=-_start=141;end=410;length=270;source_length=970	-0.0209427	1	166	12	12	12	12	0.521679	0.537677	0.0853663	0.837604	0.495582	[305, 306, 308, 310, 313, 314, 315, 316, 318]	300-350	TTCTCATACTCTTATTTTCCCAAAACACAATTGCTGGATCTCAGCTCCAAATCAACTCTTCTAGGAAAGTGAAAAATTGCTGGATCTCAGCTCCCAAATCATATCTTCCAGGCAGAGCTAACATTGCCCCTTATTCACACCTCCACCAAACCATCTGATCCAACAGTGACAGGTGTCACGAGGCCTTGGCATGCACTCTCTTCCCCCGCCAGAGTTCTGCGAAAGCCAGGGTTGCGATTTGTTGTCAGTTTATTCCCCGCCTCTATGAGA	TTCTCATACTCTTATTTTCCCAAAACACAATTGCTGGATCTCAGCTCCAAATCAACTCTTCTAGGAAAGTGAAAAATTGCTGGATCTCAGCTCCCAAATCATATCTTCCAGGCAGAGCTAACATTGCCCCTTATTCACACCTCCACCAAACCATCTGATCCAACAAAGCCTGGGCGTATGAGGCCTTGGCATGCACTCTCTTCCCCCGCCAGAGTTCTGCGAAAGCCAGGGTTGCGATTTGTTGTCAGTTTATTCCCCGCCTCTATGAGA	mecp2promfrag3
shuffled2-FERD3Lwildtype-76fragment_2;mecp2prom_154097769-154098738_strand=-_start=71;end=340;length=270;source_length=970	0.00395008	1	166	171	174	173	172.75	0.153522	-0.121546	-0.312805	-0.127364	-0.102048	[305, 306, 309, 310, 313, 316]	300-350	AATGACTGGCATCAGGGTAAGGTCCCCTTAACAAACACTCCTGTCCTGAACACCTGGTTAGCTAACAGTTTTCTCATACTCTTATTTTCCCAAAACACAATTGCTGGATCTCAGCTCCAAATCAACTCTTCTAGGAAAGTGAAAAATTGCTGGATCTCAGCTCCCAAATCATATCTTCCAGGCAGAGCTAACATTGCCCCTTATTCACACCTCCACCAAACCATCTGATCCAACAGTGACAGGTGTCACGAGGCCTTGGCATGCACTCTC	AATGACTGGCATCAGGGTAAGGTCCCCTTAACAAACACTCCTGTCCTGAACACCTGGTTAGCTAACAGTTTTCTCATACTCTTATTTTCCCAAAACACAATTGCTGGATCTCAGCTCCAAATCAACTCTTCTAGGAAAGTGAAAAATTGCTGGATCTCAGCTCCCAAATCATATCTTCCAGGCAGAGCTAACATTGCCCCTTATTCACACCTCCACCAAACCATCTGATCCAACATGGAACGGCGTTACGAGGCCTTGGCATGCACTCTC	mecp2promfrag2
shuffled2-HES5wildtype-74fragment_5;mecp2prom_154097769-154098738_strand=-_start=281;end=550;length=270;source_length=970	-0.0328999	1	166	853	857	852	853.75	-0.0317421	-0.0953074	-0.177549	-0.0346621	-0.0848153	[306, 307, 308, 309, 310, 311, 312, 313, 314, 315, 316, 317]	300-350	CTCCACCAAACCATCTGATCCAACAGTGACAGGTGTCACGAGGCCTTGGCATGCACTCTCTTCCCCCGCCAGAGTTCTGCGAAAGCCAGGGTTGCGATTTGTTGTCAGTTTATTCCCCGCCTCTATGAGAGTGTGAGCACTGGGCAGGCTCGGATGAAATAATGCATTGAGTAGGCCTCTGAAACCAAGGCCCCTCAGCTGGGGCAACGTCAGGCTCCAGGGTGGGCAACTTTGCTGCTTCTGCCGAAGATAGTGATATTGAGAAAATGT	CTCCACCAAACCATCTGATCCAACAGGTTGTCAGACAGCGAGGCCTTGGCATGCACTCTCTTCCCCCGCCAGAGTTCTGCGAAAGCCAGGGTTGCGATTTGTTGTCAGTTTATTCCCCGCCTCTATGAGAGTGTGAGCACTGGGCAGGCTCGGATGAAATAATGCATTGAGTAGGCCTCTGAAACCAAGGCCCCTCAGCTGGGGCAACGTCAGGCTCCAGGGTGGGCAACTTTGCTGCTTCTGCCGAAGATAGTGATATTGAGAAAATGT	mecp2promfrag5
shuffled2-HES5wildtype-75fragment_4;mecp2prom_154097769-154098738_strand=-_start=211;end=480;length=270;source_length=970	-0.088181	1	166	286	285	286	285.75	0.0102304	0.215246	0.121391	0.173721	0.130147	[306, 307, 308, 309, 310, 311, 312, 313, 314, 315, 316, 317]	300-350	GAAAAATTGCTGGATCTCAGCTCCCAAATCATATCTTCCAGGCAGAGCTAACATTGCCCCTTATTCACACCTCCACCAAACCATCTGATCCAACAGTGACAGGTGTCACGAGGCCTTGGCATGCACTCTCTTCCCCCGCCAGAGTTCTGCGAAAGCCAGGGTTGCGATTTGTTGTCAGTTTATTCCCCGCCTCTATGAGAGTGTGAGCACTGGGCAGGCTCGGATGAAATAATGCATTGAGTAGGCCTCTGAAACCAAGGCCCCTCAGCT	GAAAAATTGCTGGATCTCAGCTCCCAAATCATATCTTCCAGGCAGAGCTAACATTGCCCCTTATTCACACCTCCACCAAACCATCTGATCCAACAGGTTGTCAGACAGCGAGGCCTTGGCATGCACTCTCTTCCCCCGCCAGAGTTCTGCGAAAGCCAGGGTTGCGATTTGTTGTCAGTTTATTCCCCGCCTCTATGAGAGTGTGAGCACTGGGCAGGCTCGGATGAAATAATGCATTGAGTAGGCCTCTGAAACCAAGGCCCCTCAGCT	mecp2promfrag4
shuffled2-MEIS2wildtype-74fragment_5;mecp2prom_154097769-154098738_strand=-_start=281;end=550;length=270;source_length=970	-0.0949307	1	166	70	67	69	69	-0.348653	-0.0150786	-0.0774548	-0.146198	-0.146846	[306, 307, 308, 309, 310, 311, 312, 313, 314, 315, 316]	300-350	CTCCACCAAACCATCTGATCCAACAGTGACAGGTGTCACGAGGCCTTGGCATGCACTCTCTTCCCCCGCCAGAGTTCTGCGAAAGCCAGGGTTGCGATTTGTTGTCAGTTTATTCCCCGCCTCTATGAGAGTGTGAGCACTGGGCAGGCTCGGATGAAATAATGCATTGAGTAGGCCTCTGAAACCAAGGCCCCTCAGCTGGGGCAACGTCAGGCTCCAGGGTGGGCAACTTTGCTGCTTCTGCCGAAGATAGTGATATTGAGAAAATGT	CTCCACCAAACCATCTGATCCAACAGGTTGCAACTGGACGAGGCCTTGGCATGCACTCTCTTCCCCCGCCAGAGTTCTGCGAAAGCCAGGGTTGCGATTTGTTGTCAGTTTATTCCCCGCCTCTATGAGAGTGTGAGCACTGGGCAGGCTCGGATGAAATAATGCATTGAGTAGGCCTCTGAAACCAAGGCCCCTCAGCTGGGGCAACGTCAGGCTCCAGGGTGGGCAACTTTGCTGCTTCTGCCGAAGATAGTGATATTGAGAAAATGT	mecp2promfrag5
shuffled2-MEIS2wildtype-75fragment_4;mecp2prom_154097769-154098738_strand=-_start=211;end=480;length=270;source_length=970	-0.0439339	1	166	12	12	12	12	0.12465	0.711101	0.0530151	-0.191188	0.174395	[306, 307, 308, 309, 310, 311, 312, 313, 314, 315, 316]	300-350	GAAAAATTGCTGGATCTCAGCTCCCAAATCATATCTTCCAGGCAGAGCTAACATTGCCCCTTATTCACACCTCCACCAAACCATCTGATCCAACAGTGACAGGTGTCACGAGGCCTTGGCATGCACTCTCTTCCCCCGCCAGAGTTCTGCGAAAGCCAGGGTTGCGATTTGTTGTCAGTTTATTCCCCGCCTCTATGAGAGTGTGAGCACTGGGCAGGCTCGGATGAAATAATGCATTGAGTAGGCCTCTGAAACCAAGGCCCCTCAGCT	GAAAAATTGCTGGATCTCAGCTCCCAAATCATATCTTCCAGGCAGAGCTAACATTGCCCCTTATTCACACCTCCACCAAACCATCTGATCCAACAGGTTGCAACTGGACGAGGCCTTGGCATGCACTCTCTTCCCCCGCCAGAGTTCTGCGAAAGCCAGGGTTGCGATTTGTTGTCAGTTTATTCCCCGCCTCTATGAGAGTGTGAGCACTGGGCAGGCTCGGATGAAATAATGCATTGAGTAGGCCTCTGAAACCAAGGCCCCTCAGCT	mecp2promfrag4
shuffled1-MEIS2wildtype-75fragment_3;mecp2prom_154097769-154098738_strand=-_start=141;end=410;length=270;source_length=970	-0.0743503	1	166	10	10	10	10	0.0660851	0.878852	0.84984	-0.0260804	0.442174	[306, 307, 308, 311, 312, 313, 315]	300-350	TTCTCATACTCTTATTTTCCCAAAACACAATTGCTGGATCTCAGCTCCAAATCAACTCTTCTAGGAAAGTGAAAAATTGCTGGATCTCAGCTCCCAAATCATATCTTCCAGGCAGAGCTAACATTGCCCCTTATTCACACCTCCACCAAACCATCTGATCCAACAGTGACAGGTGTCACGAGGCCTTGGCATGCACTCTCTTCCCCCGCCAGAGTTCTGCGAAAGCCAGGGTTGCGATTTGTTGTCAGTTTATTCCCCGCCTCTATGAGA	TTCTCATACTCTTATTTTCCCAAAACACAATTGCTGGATCTCAGCTCCAAATCAACTCTTCTAGGAAAGTGAAAAATTGCTGGATCTCAGCTCCCAAATCATATCTTCCAGGCAGAGCTAACATTGCCCCTTATTCACACCTCCACCAAACCATCTGATCCAACAGGTTCATAGGGCACGAGGCCTTGGCATGCACTCTCTTCCCCCGCCAGAGTTCTGCGAAAGCCAGGGTTGCGATTTGTTGTCAGTTTATTCCCCGCCTCTATGAGA	mecp2promfrag3
shuffled2-MEIS2wildtype-74fragment_5;mecp2prom_154097769-154098738_strand=-_start=281;end=550;length=270;source_length=970|1	-0.0639002	1	166	231	235	233	233.25	-0.00967755	-0.236921	0.0136039	-0.230268	-0.115816	[307, 308, 309, 310, 311, 312, 313, 314, 315, 316]	300-350	CTCCACCAAACCATCTGATCCAACAGTGACAGGTGTCACGAGGCCTTGGCATGCACTCTCTTCCCCCGCCAGAGTTCTGCGAAAGCCAGGGTTGCGATTTGTTGTCAGTTTATTCCCCGCCTCTATGAGAGTGTGAGCACTGGGCAGGCTCGGATGAAATAATGCATTGAGTAGGCCTCTGAAACCAAGGCCCCTCAGCTGGGGCAACGTCAGGCTCCAGGGTGGGCAACTTTGCTGCTTCTGCCGAAGATAGTGATATTGAGAAAATGT	CTCCACCAAACCATCTGATCCAACAGTTCGTACGAGGACGAGGCCTTGGCATGCACTCTCTTCCCCCGCCAGAGTTCTGCGAAAGCCAGGGTTGCGATTTGTTGTCAGTTTATTCCCCGCCTCTATGAGAGTGTGAGCACTGGGCAGGCTCGGATGAAATAATGCATTGAGTAGGCCTCTGAAACCAAGGCCCCTCAGCTGGGGCAACGTCAGGCTCCAGGGTGGGCAACTTTGCTGCTTCTGCCGAAGATAGTGATATTGAGAAAATGT	mecp2promfrag5
shuffled2-MEIS2wildtype-75fragment_3;mecp2prom_154097769-154098738_strand=-_start=141;end=410;length=270;source_length=970|1	-0.128138	1	166	57	57	57	57	0.232778	0.429534	0.503242	0.387993	0.388387	[307, 308, 309, 310, 311, 312, 313, 314, 315, 316]	300-350	TTCTCATACTCTTATTTTCCCAAAACACAATTGCTGGATCTCAGCTCCAAATCAACTCTTCTAGGAAAGTGAAAAATTGCTGGATCTCAGCTCCCAAATCATATCTTCCAGGCAGAGCTAACATTGCCCCTTATTCACACCTCCACCAAACCATCTGATCCAACAGTGACAGGTGTCACGAGGCCTTGGCATGCACTCTCTTCCCCCGCCAGAGTTCTGCGAAAGCCAGGGTTGCGATTTGTTGTCAGTTTATTCCCCGCCTCTATGAGA	TTCTCATACTCTTATTTTCCCAAAACACAATTGCTGGATCTCAGCTCCAAATCAACTCTTCTAGGAAAGTGAAAAATTGCTGGATCTCAGCTCCCAAATCATATCTTCCAGGCAGAGCTAACATTGCCCCTTATTCACACCTCCACCAAACCATCTGATCCAACAGTTCGTACGAGGACGAGGCCTTGGCATGCACTCTCTTCCCCCGCCAGAGTTCTGCGAAAGCCAGGGTTGCGATTTGTTGTCAGTTTATTCCCCGCCTCTATGAGA	mecp2promfrag3
shuffled1-FIGLAwildtype-75fragment_3;mecp2prom_154097769-154098738_strand=-_start=141;end=410;length=270;source_length=970	-0.0591129	1	166	15	15	15	15	0.277356	0.552235	0.554529	0.445526	0.457412	[308, 309, 310, 312, 313, 314, 315, 316]	300-350	TTCTCATACTCTTATTTTCCCAAAACACAATTGCTGGATCTCAGCTCCAAATCAACTCTTCTAGGAAAGTGAAAAATTGCTGGATCTCAGCTCCCAAATCATATCTTCCAGGCAGAGCTAACATTGCCCCTTATTCACACCTCCACCAAACCATCTGATCCAACAGTGACAGGTGTCACGAGGCCTTGGCATGCACTCTCTTCCCCCGCCAGAGTTCTGCGAAAGCCAGGGTTGCGATTTGTTGTCAGTTTATTCCCCGCCTCTATGAGA	TTCTCATACTCTTATTTTCCCAAAACACAATTGCTGGATCTCAGCTCCAAATCAACTCTTCTAGGAAAGTGAAAAATTGCTGGATCTCAGCTCCCAAATCATATCTTCCAGGCAGAGCTAACATTGCCCCTTATTCACACCTCCACCAAACCATCTGATCCAACAGTGTGGGACTCAACGAGGCCTTGGCATGCACTCTCTTCCCCCGCCAGAGTTCTGCGAAAGCCAGGGTTGCGATTTGTTGTCAGTTTATTCCCCGCCTCTATGAGA	mecp2promfrag3
shuffled1-SNAI2wildtype-74fragment_5;mecp2prom_154097769-154098738_strand=-_start=281;end=550;length=270;source_length=970	0.00852424	1	166	169	169	170	169.25	0.0174004	-0.0213369	-0.0741675	-0.0954605	-0.0433911	[308, 309, 310, 312, 313, 314, 315]	300-350	CTCCACCAAACCATCTGATCCAACAGTGACAGGTGTCACGAGGCCTTGGCATGCACTCTCTTCCCCCGCCAGAGTTCTGCGAAAGCCAGGGTTGCGATTTGTTGTCAGTTTATTCCCCGCCTCTATGAGAGTGTGAGCACTGGGCAGGCTCGGATGAAATAATGCATTGAGTAGGCCTCTGAAACCAAGGCCCCTCAGCTGGGGCAACGTCAGGCTCCAGGGTGGGCAACTTTGCTGCTTCTGCCGAAGATAGTGATATTGAGAAAATGT	CTCCACCAAACCATCTGATCCAACAGTGTGGGTACACACGAGGCCTTGGCATGCACTCTCTTCCCCCGCCAGAGTTCTGCGAAAGCCAGGGTTGCGATTTGTTGTCAGTTTATTCCCCGCCTCTATGAGAGTGTGAGCACTGGGCAGGCTCGGATGAAATAATGCATTGAGTAGGCCTCTGAAACCAAGGCCCCTCAGCTGGGGCAACGTCAGGCTCCAGGGTGGGCAACTTTGCTGCTTCTGCCGAAGATAGTGATATTGAGAAAATGT	mecp2promfrag5
shuffled1-SNAI2wildtype-75fragment_4;mecp2prom_154097769-154098738_strand=-_start=211;end=480;length=270;source_length=970	0.114239	1	166	65	65	65	65	0.368905	0.45097	0.290586	0.219808	0.332567	[308, 309, 310, 312, 313, 314, 315]	300-350	GAAAAATTGCTGGATCTCAGCTCCCAAATCATATCTTCCAGGCAGAGCTAACATTGCCCCTTATTCACACCTCCACCAAACCATCTGATCCAACAGTGACAGGTGTCACGAGGCCTTGGCATGCACTCTCTTCCCCCGCCAGAGTTCTGCGAAAGCCAGGGTTGCGATTTGTTGTCAGTTTATTCCCCGCCTCTATGAGAGTGTGAGCACTGGGCAGGCTCGGATGAAATAATGCATTGAGTAGGCCTCTGAAACCAAGGCCCCTCAGCT	GAAAAATTGCTGGATCTCAGCTCCCAAATCATATCTTCCAGGCAGAGCTAACATTGCCCCTTATTCACACCTCCACCAAACCATCTGATCCAACAGTGTGGGTACACACGAGGCCTTGGCATGCACTCTCTTCCCCCGCCAGAGTTCTGCGAAAGCCAGGGTTGCGATTTGTTGTCAGTTTATTCCCCGCCTCTATGAGAGTGTGAGCACTGGGCAGGCTCGGATGAAATAATGCATTGAGTAGGCCTCTGAAACCAAGGCCCCTCAGCT	mecp2promfrag4
shuffled1-SNAI2wildtype-76fragment_2;mecp2prom_154097769-154098738_strand=-_start=71;end=340;length=270;source_length=970	0.0139803	1	166	306	310	308	307.75	-0.0220479	-0.19867	0.00715098	-0.154506	-0.0920181	[308, 309, 310, 312, 313, 314, 315]	300-350	AATGACTGGCATCAGGGTAAGGTCCCCTTAACAAACACTCCTGTCCTGAACACCTGGTTAGCTAACAGTTTTCTCATACTCTTATTTTCCCAAAACACAATTGCTGGATCTCAGCTCCAAATCAACTCTTCTAGGAAAGTGAAAAATTGCTGGATCTCAGCTCCCAAATCATATCTTCCAGGCAGAGCTAACATTGCCCCTTATTCACACCTCCACCAAACCATCTGATCCAACAGTGACAGGTGTCACGAGGCCTTGGCATGCACTCTC	AATGACTGGCATCAGGGTAAGGTCCCCTTAACAAACACTCCTGTCCTGAACACCTGGTTAGCTAACAGTTTTCTCATACTCTTATTTTCCCAAAACACAATTGCTGGATCTCAGCTCCAAATCAACTCTTCTAGGAAAGTGAAAAATTGCTGGATCTCAGCTCCCAAATCATATCTTCCAGGCAGAGCTAACATTGCCCCTTATTCACACCTCCACCAAACCATCTGATCCAACAGTGTGGGTACACACGAGGCCTTGGCATGCACTCTC	mecp2promfrag2
shuffled2-FIGLAwildtype-74fragment_5;mecp2prom_154097769-154098738_strand=-_start=281;end=550;length=270;source_length=970	0.0184231	1	166	90	90	90	90	-0.0112405	-0.0491388	0.239854	-0.313444	-0.0334923	[308, 309, 310, 312, 313, 315, 316]	300-350	CTCCACCAAACCATCTGATCCAACAGTGACAGGTGTCACGAGGCCTTGGCATGCACTCTCTTCCCCCGCCAGAGTTCTGCGAAAGCCAGGGTTGCGATTTGTTGTCAGTTTATTCCCCGCCTCTATGAGAGTGTGAGCACTGGGCAGGCTCGGATGAAATAATGCATTGAGTAGGCCTCTGAAACCAAGGCCCCTCAGCTGGGGCAACGTCAGGCTCCAGGGTGGGCAACTTTGCTGCTTCTGCCGAAGATAGTGATATTGAGAAAATGT	CTCCACCAAACCATCTGATCCAACAGTGCATGAGGCTACGAGGCCTTGGCATGCACTCTCTTCCCCCGCCAGAGTTCTGCGAAAGCCAGGGTTGCGATTTGTTGTCAGTTTATTCCCCGCCTCTATGAGAGTGTGAGCACTGGGCAGGCTCGGATGAAATAATGCATTGAGTAGGCCTCTGAAACCAAGGCCCCTCAGCTGGGGCAACGTCAGGCTCCAGGGTGGGCAACTTTGCTGCTTCTGCCGAAGATAGTGATATTGAGAAAATGT	mecp2promfrag5
shuffled2-FIGLAwildtype-76fragment_2;mecp2prom_154097769-154098738_strand=-_start=71;end=340;length=270;source_length=970|1	-0.0113757	1	166	177	178	178	177.5	-0.0430012	-0.241194	-0.117229	-0.0680721	-0.117374	[308, 309, 310, 312, 313, 315, 316]	300-350	AATGACTGGCATCAGGGTAAGGTCCCCTTAACAAACACTCCTGTCCTGAACACCTGGTTAGCTAACAGTTTTCTCATACTCTTATTTTCCCAAAACACAATTGCTGGATCTCAGCTCCAAATCAACTCTTCTAGGAAAGTGAAAAATTGCTGGATCTCAGCTCCCAAATCATATCTTCCAGGCAGAGCTAACATTGCCCCTTATTCACACCTCCACCAAACCATCTGATCCAACAGTGACAGGTGTCACGAGGCCTTGGCATGCACTCTC	AATGACTGGCATCAGGGTAAGGTCCCCTTAACAAACACTCCTGTCCTGAACACCTGGTTAGCTAACAGTTTTCTCATACTCTTATTTTCCCAAAACACAATTGCTGGATCTCAGCTCCAAATCAACTCTTCTAGGAAAGTGAAAAATTGCTGGATCTCAGCTCCCAAATCATATCTTCCAGGCAGAGCTAACATTGCCCCTTATTCACACCTCCACCAAACCATCTGATCCAACAGTGCATGAGGCTACGAGGCCTTGGCATGCACTCTC	mecp2promfrag2
shuffled1-MSCwildtype-74fragment_5;mecp2prom_154097769-154098738_strand=-_start=281;end=550;length=270;source_length=970	0.0921362	1	166	202	203	203	202.5	0.0931734	0.173511	-0.149722	0.0439207	0.0402208	[308, 309, 310, 314, 315]	300-350	CTCCACCAAACCATCTGATCCAACAGTGACAGGTGTCACGAGGCCTTGGCATGCACTCTCTTCCCCCGCCAGAGTTCTGCGAAAGCCAGGGTTGCGATTTGTTGTCAGTTTATTCCCCGCCTCTATGAGAGTGTGAGCACTGGGCAGGCTCGGATGAAATAATGCATTGAGTAGGCCTCTGAAACCAAGGCCCCTCAGCTGGGGCAACGTCAGGCTCCAGGGTGGGCAACTTTGCTGCTTCTGCCGAAGATAGTGATATTGAGAAAATGT	CTCCACCAAACCATCTGATCCAACAGTGCAGGGTTACACGAGGCCTTGGCATGCACTCTCTTCCCCCGCCAGAGTTCTGCGAAAGCCAGGGTTGCGATTTGTTGTCAGTTTATTCCCCGCCTCTATGAGAGTGTGAGCACTGGGCAGGCTCGGATGAAATAATGCATTGAGTAGGCCTCTGAAACCAAGGCCCCTCAGCTGGGGCAACGTCAGGCTCCAGGGTGGGCAACTTTGCTGCTTCTGCCGAAGATAGTGATATTGAGAAAATGT	mecp2promfrag5
shuffled1-MSCwildtype-75fragment_4;mecp2prom_154097769-154098738_strand=-_start=211;end=480;length=270;source_length=970	0.129094	1	166	79	79	79	79	0.491515	0.471523	0.118352	0.308301	0.347423	[308, 309, 310, 314, 315]	300-350	GAAAAATTGCTGGATCTCAGCTCCCAAATCATATCTTCCAGGCAGAGCTAACATTGCCCCTTATTCACACCTCCACCAAACCATCTGATCCAACAGTGACAGGTGTCACGAGGCCTTGGCATGCACTCTCTTCCCCCGCCAGAGTTCTGCGAAAGCCAGGGTTGCGATTTGTTGTCAGTTTATTCCCCGCCTCTATGAGAGTGTGAGCACTGGGCAGGCTCGGATGAAATAATGCATTGAGTAGGCCTCTGAAACCAAGGCCCCTCAGCT	GAAAAATTGCTGGATCTCAGCTCCCAAATCATATCTTCCAGGCAGAGCTAACATTGCCCCTTATTCACACCTCCACCAAACCATCTGATCCAACAGTGCAGGGTTACACGAGGCCTTGGCATGCACTCTCTTCCCCCGCCAGAGTTCTGCGAAAGCCAGGGTTGCGATTTGTTGTCAGTTTATTCCCCGCCTCTATGAGAGTGTGAGCACTGGGCAGGCTCGGATGAAATAATGCATTGAGTAGGCCTCTGAAACCAAGGCCCCTCAGCT	mecp2promfrag4
shuffled1-MSCwildtype-76fragment_2;mecp2prom_154097769-154098738_strand=-_start=71;end=340;length=270;source_length=970	0.0595352	1	166	281	280	281	281	-0.00664262	-0.0990153	-0.0770112	-0.00318345	-0.0464632	[308, 309, 310, 314, 315]	300-350	AATGACTGGCATCAGGGTAAGGTCCCCTTAACAAACACTCCTGTCCTGAACACCTGGTTAGCTAACAGTTTTCTCATACTCTTATTTTCCCAAAACACAATTGCTGGATCTCAGCTCCAAATCAACTCTTCTAGGAAAGTGAAAAATTGCTGGATCTCAGCTCCCAAATCATATCTTCCAGGCAGAGCTAACATTGCCCCTTATTCACACCTCCACCAAACCATCTGATCCAACAGTGACAGGTGTCACGAGGCCTTGGCATGCACTCTC	AATGACTGGCATCAGGGTAAGGTCCCCTTAACAAACACTCCTGTCCTGAACACCTGGTTAGCTAACAGTTTTCTCATACTCTTATTTTCCCAAAACACAATTGCTGGATCTCAGCTCCAAATCAACTCTTCTAGGAAAGTGAAAAATTGCTGGATCTCAGCTCCCAAATCATATCTTCCAGGCAGAGCTAACATTGCCCCTTATTCACACCTCCACCAAACCATCTGATCCAACAGTGCAGGGTTACACGAGGCCTTGGCATGCACTCTC	mecp2promfrag2
shuffled1-MSCwildtype-75fragment_3;mecp2prom_154097769-154098738_strand=-_start=141;end=410;length=270;source_length=970	0.107075	1	166	26	26	26	26	0.529743	0.398752	0.627047	0.938856	0.623599	[308, 309, 310, 314, 315]	300-350	TTCTCATACTCTTATTTTCCCAAAACACAATTGCTGGATCTCAGCTCCAAATCAACTCTTCTAGGAAAGTGAAAAATTGCTGGATCTCAGCTCCCAAATCATATCTTCCAGGCAGAGCTAACATTGCCCCTTATTCACACCTCCACCAAACCATCTGATCCAACAGTGACAGGTGTCACGAGGCCTTGGCATGCACTCTCTTCCCCCGCCAGAGTTCTGCGAAAGCCAGGGTTGCGATTTGTTGTCAGTTTATTCCCCGCCTCTATGAGA	TTCTCATACTCTTATTTTCCCAAAACACAATTGCTGGATCTCAGCTCCAAATCAACTCTTCTAGGAAAGTGAAAAATTGCTGGATCTCAGCTCCCAAATCATATCTTCCAGGCAGAGCTAACATTGCCCCTTATTCACACCTCCACCAAACCATCTGATCCAACAGTGCAGGGTTACACGAGGCCTTGGCATGCACTCTCTTCCCCCGCCAGAGTTCTGCGAAAGCCAGGGTTGCGATTTGTTGTCAGTTTATTCCCCGCCTCTATGAGA	mecp2promfrag3
shuffled1-MEIS2wildtype-74fragment_5;mecp2prom_154097769-154098738_strand=-_start=281;end=550;length=270;source_length=970|1	-0.0249539	1	166	73	75	75	74.25	0.0136292	0.038625	-0.156132	-0.203599	-0.0768693	[308, 309, 313, 314, 315, 316]	300-350	CTCCACCAAACCATCTGATCCAACAGTGACAGGTGTCACGAGGCCTTGGCATGCACTCTCTTCCCCCGCCAGAGTTCTGCGAAAGCCAGGGTTGCGATTTGTTGTCAGTTTATTCCCCGCCTCTATGAGAGTGTGAGCACTGGGCAGGCTCGGATGAAATAATGCATTGAGTAGGCCTCTGAAACCAAGGCCCCTCAGCTGGGGCAACGTCAGGCTCCAGGGTGGGCAACTTTGCTGCTTCTGCCGAAGATAGTGATATTGAGAAAATGT	CTCCACCAAACCATCTGATCCAACAGTGCGAGGCTATACGAGGCCTTGGCATGCACTCTCTTCCCCCGCCAGAGTTCTGCGAAAGCCAGGGTTGCGATTTGTTGTCAGTTTATTCCCCGCCTCTATGAGAGTGTGAGCACTGGGCAGGCTCGGATGAAATAATGCATTGAGTAGGCCTCTGAAACCAAGGCCCCTCAGCTGGGGCAACGTCAGGCTCCAGGGTGGGCAACTTTGCTGCTTCTGCCGAAGATAGTGATATTGAGAAAATGT	mecp2promfrag5
shuffled1-MEIS2wildtype-76fragment_2;mecp2prom_154097769-154098738_strand=-_start=71;end=340;length=270;source_length=970|1	0.055308	1	166	122	124	124	123.5	-0.0528947	0.02723	-0.0646244	-0.112472	-0.0506903	[308, 309, 313, 314, 315, 316]	300-350	AATGACTGGCATCAGGGTAAGGTCCCCTTAACAAACACTCCTGTCCTGAACACCTGGTTAGCTAACAGTTTTCTCATACTCTTATTTTCCCAAAACACAATTGCTGGATCTCAGCTCCAAATCAACTCTTCTAGGAAAGTGAAAAATTGCTGGATCTCAGCTCCCAAATCATATCTTCCAGGCAGAGCTAACATTGCCCCTTATTCACACCTCCACCAAACCATCTGATCCAACAGTGACAGGTGTCACGAGGCCTTGGCATGCACTCTC	AATGACTGGCATCAGGGTAAGGTCCCCTTAACAAACACTCCTGTCCTGAACACCTGGTTAGCTAACAGTTTTCTCATACTCTTATTTTCCCAAAACACAATTGCTGGATCTCAGCTCCAAATCAACTCTTCTAGGAAAGTGAAAAATTGCTGGATCTCAGCTCCCAAATCATATCTTCCAGGCAGAGCTAACATTGCCCCTTATTCACACCTCCACCAAACCATCTGATCCAACAGTGCGAGGCTATACGAGGCCTTGGCATGCACTCTC	mecp2promfrag2
shuffled1-MEIS2wildtype-75fragment_3;mecp2prom_154097769-154098738_strand=-_start=141;end=410;length=270;source_length=970|1	0.171784	1	166	17	17	17	17	0.722319	0.239089	0.748035	1.04379	0.688309	[308, 309, 313, 314, 315, 316]	300-350	TTCTCATACTCTTATTTTCCCAAAACACAATTGCTGGATCTCAGCTCCAAATCAACTCTTCTAGGAAAGTGAAAAATTGCTGGATCTCAGCTCCCAAATCATATCTTCCAGGCAGAGCTAACATTGCCCCTTATTCACACCTCCACCAAACCATCTGATCCAACAGTGACAGGTGTCACGAGGCCTTGGCATGCACTCTCTTCCCCCGCCAGAGTTCTGCGAAAGCCAGGGTTGCGATTTGTTGTCAGTTTATTCCCCGCCTCTATGAGA	TTCTCATACTCTTATTTTCCCAAAACACAATTGCTGGATCTCAGCTCCAAATCAACTCTTCTAGGAAAGTGAAAAATTGCTGGATCTCAGCTCCCAAATCATATCTTCCAGGCAGAGCTAACATTGCCCCTTATTCACACCTCCACCAAACCATCTGATCCAACAGTGCGAGGCTATACGAGGCCTTGGCATGCACTCTCTTCCCCCGCCAGAGTTCTGCGAAAGCCAGGGTTGCGATTTGTTGTCAGTTTATTCCCCGCCTCTATGAGA	mecp2promfrag3
shuffled1-TBX3wildtype-74fragment_5;mecp2prom_154097769-154098738_strand=-_start=281;end=550;length=270;source_length=970	-0.0480674	1	166	53	52	52	52.25	-0.210799	0.077081	-0.0603075	-0.205905	-0.0999828	[309, 310, 311, 312, 313, 314, 316, 317, 318]	300-350	CTCCACCAAACCATCTGATCCAACAGTGACAGGTGTCACGAGGCCTTGGCATGCACTCTCTTCCCCCGCCAGAGTTCTGCGAAAGCCAGGGTTGCGATTTGTTGTCAGTTTATTCCCCGCCTCTATGAGAGTGTGAGCACTGGGCAGGCTCGGATGAAATAATGCATTGAGTAGGCCTCTGAAACCAAGGCCCCTCAGCTGGGGCAACGTCAGGCTCCAGGGTGGGCAACTTTGCTGCTTCTGCCGAAGATAGTGATATTGAGAAAATGT	CTCCACCAAACCATCTGATCCAACAGTGAGCATCCTAGGGAGGCCTTGGCATGCACTCTCTTCCCCCGCCAGAGTTCTGCGAAAGCCAGGGTTGCGATTTGTTGTCAGTTTATTCCCCGCCTCTATGAGAGTGTGAGCACTGGGCAGGCTCGGATGAAATAATGCATTGAGTAGGCCTCTGAAACCAAGGCCCCTCAGCTGGGGCAACGTCAGGCTCCAGGGTGGGCAACTTTGCTGCTTCTGCCGAAGATAGTGATATTGAGAAAATGT	mecp2promfrag5
shuffled1-TBX3wildtype-76fragment_2;mecp2prom_154097769-154098738_strand=-_start=71;end=340;length=270;source_length=970	0.0623826	1	166	153	155	154	154.25	0.152921	-0.168994	-0.12786	-0.0305294	-0.0436158	[309, 310, 311, 312, 313, 314, 316, 317, 318]	300-350	AATGACTGGCATCAGGGTAAGGTCCCCTTAACAAACACTCCTGTCCTGAACACCTGGTTAGCTAACAGTTTTCTCATACTCTTATTTTCCCAAAACACAATTGCTGGATCTCAGCTCCAAATCAACTCTTCTAGGAAAGTGAAAAATTGCTGGATCTCAGCTCCCAAATCATATCTTCCAGGCAGAGCTAACATTGCCCCTTATTCACACCTCCACCAAACCATCTGATCCAACAGTGACAGGTGTCACGAGGCCTTGGCATGCACTCTC	AATGACTGGCATCAGGGTAAGGTCCCCTTAACAAACACTCCTGTCCTGAACACCTGGTTAGCTAACAGTTTTCTCATACTCTTATTTTCCCAAAACACAATTGCTGGATCTCAGCTCCAAATCAACTCTTCTAGGAAAGTGAAAAATTGCTGGATCTCAGCTCCCAAATCATATCTTCCAGGCAGAGCTAACATTGCCCCTTATTCACACCTCCACCAAACCATCTGATCCAACAGTGAGCATCCTAGGGAGGCCTTGGCATGCACTCTC	mecp2promfrag2
shuffled1-TBX3wildtype-75fragment_3;mecp2prom_154097769-154098738_strand=-_start=141;end=410;length=270;source_length=970	-0.097145	1	166	13	13	13	13	0.353759	0.653224	0.417185	0.253349	0.419379	[309, 310, 311, 312, 313, 314, 316, 317, 318]	300-350	TTCTCATACTCTTATTTTCCCAAAACACAATTGCTGGATCTCAGCTCCAAATCAACTCTTCTAGGAAAGTGAAAAATTGCTGGATCTCAGCTCCCAAATCATATCTTCCAGGCAGAGCTAACATTGCCCCTTATTCACACCTCCACCAAACCATCTGATCCAACAGTGACAGGTGTCACGAGGCCTTGGCATGCACTCTCTTCCCCCGCCAGAGTTCTGCGAAAGCCAGGGTTGCGATTTGTTGTCAGTTTATTCCCCGCCTCTATGAGA	TTCTCATACTCTTATTTTCCCAAAACACAATTGCTGGATCTCAGCTCCAAATCAACTCTTCTAGGAAAGTGAAAAATTGCTGGATCTCAGCTCCCAAATCATATCTTCCAGGCAGAGCTAACATTGCCCCTTATTCACACCTCCACCAAACCATCTGATCCAACAGTGAGCATCCTAGGGAGGCCTTGGCATGCACTCTCTTCCCCCGCCAGAGTTCTGCGAAAGCCAGGGTTGCGATTTGTTGTCAGTTTATTCCCCGCCTCTATGAGA	mecp2promfrag3
shuffled2-TBX3wildtype-74fragment_5;mecp2prom_154097769-154098738_strand=-_start=281;end=550;length=270;source_length=970	-0.0887034	1	166	105	104	104	104.25	-0.129259	-0.0882911	-0.307067	-0.0378582	-0.140619	[309, 310, 311, 312, 313, 316, 317, 318]	300-350	CTCCACCAAACCATCTGATCCAACAGTGACAGGTGTCACGAGGCCTTGGCATGCACTCTCTTCCCCCGCCAGAGTTCTGCGAAAGCCAGGGTTGCGATTTGTTGTCAGTTTATTCCCCGCCTCTATGAGAGTGTGAGCACTGGGCAGGCTCGGATGAAATAATGCATTGAGTAGGCCTCTGAAACCAAGGCCCCTCAGCTGGGGCAACGTCAGGCTCCAGGGTGGGCAACTTTGCTGCTTCTGCCGAAGATAGTGATATTGAGAAAATGT	CTCCACCAAACCATCTGATCCAACAGTGAACCTGGTACGGAGGCCTTGGCATGCACTCTCTTCCCCCGCCAGAGTTCTGCGAAAGCCAGGGTTGCGATTTGTTGTCAGTTTATTCCCCGCCTCTATGAGAGTGTGAGCACTGGGCAGGCTCGGATGAAATAATGCATTGAGTAGGCCTCTGAAACCAAGGCCCCTCAGCTGGGGCAACGTCAGGCTCCAGGGTGGGCAACTTTGCTGCTTCTGCCGAAGATAGTGATATTGAGAAAATGT	mecp2promfrag5
shuffled2-TBX3wildtype-75fragment_4;mecp2prom_154097769-154098738_strand=-_start=211;end=480;length=270;source_length=970	-0.102878	1	166	18	18	18	18	-0.02293	0.091696	0.142728	0.250307	0.11545	[309, 310, 311, 312, 313, 316, 317, 318]	300-350	GAAAAATTGCTGGATCTCAGCTCCCAAATCATATCTTCCAGGCAGAGCTAACATTGCCCCTTATTCACACCTCCACCAAACCATCTGATCCAACAGTGACAGGTGTCACGAGGCCTTGGCATGCACTCTCTTCCCCCGCCAGAGTTCTGCGAAAGCCAGGGTTGCGATTTGTTGTCAGTTTATTCCCCGCCTCTATGAGAGTGTGAGCACTGGGCAGGCTCGGATGAAATAATGCATTGAGTAGGCCTCTGAAACCAAGGCCCCTCAGCT	GAAAAATTGCTGGATCTCAGCTCCCAAATCATATCTTCCAGGCAGAGCTAACATTGCCCCTTATTCACACCTCCACCAAACCATCTGATCCAACAGTGAACCTGGTACGGAGGCCTTGGCATGCACTCTCTTCCCCCGCCAGAGTTCTGCGAAAGCCAGGGTTGCGATTTGTTGTCAGTTTATTCCCCGCCTCTATGAGAGTGTGAGCACTGGGCAGGCTCGGATGAAATAATGCATTGAGTAGGCCTCTGAAACCAAGGCCCCTCAGCT	mecp2promfrag4
shuffled2-SNAI2wildtype-74fragment_5;mecp2prom_154097769-154098738_strand=-_start=281;end=550;length=270;source_length=970	-0.0627246	1	166	117	119	119	118.5	-0.0469217	-0.293906	-0.0427546	-0.0749775	-0.11464	[309, 311, 314, 315]	300-350	CTCCACCAAACCATCTGATCCAACAGTGACAGGTGTCACGAGGCCTTGGCATGCACTCTCTTCCCCCGCCAGAGTTCTGCGAAAGCCAGGGTTGCGATTTGTTGTCAGTTTATTCCCCGCCTCTATGAGAGTGTGAGCACTGGGCAGGCTCGGATGAAATAATGCATTGAGTAGGCCTCTGAAACCAAGGCCCCTCAGCTGGGGCAACGTCAGGCTCCAGGGTGGGCAACTTTGCTGCTTCTGCCGAAGATAGTGATATTGAGAAAATGT	CTCCACCAAACCATCTGATCCAACAGTGAGACGTTGCACGAGGCCTTGGCATGCACTCTCTTCCCCCGCCAGAGTTCTGCGAAAGCCAGGGTTGCGATTTGTTGTCAGTTTATTCCCCGCCTCTATGAGAGTGTGAGCACTGGGCAGGCTCGGATGAAATAATGCATTGAGTAGGCCTCTGAAACCAAGGCCCCTCAGCTGGGGCAACGTCAGGCTCCAGGGTGGGCAACTTTGCTGCTTCTGCCGAAGATAGTGATATTGAGAAAATGT	mecp2promfrag5
shuffled2-SNAI2wildtype-76fragment_2;mecp2prom_154097769-154098738_strand=-_start=71;end=340;length=270;source_length=970	-0.0137894	1	166	248	248	248	247.75	-0.138069	-0.102709	-0.0489382	-0.189434	-0.119788	[309, 311, 314, 315]	300-350	AATGACTGGCATCAGGGTAAGGTCCCCTTAACAAACACTCCTGTCCTGAACACCTGGTTAGCTAACAGTTTTCTCATACTCTTATTTTCCCAAAACACAATTGCTGGATCTCAGCTCCAAATCAACTCTTCTAGGAAAGTGAAAAATTGCTGGATCTCAGCTCCCAAATCATATCTTCCAGGCAGAGCTAACATTGCCCCTTATTCACACCTCCACCAAACCATCTGATCCAACAGTGACAGGTGTCACGAGGCCTTGGCATGCACTCTC	AATGACTGGCATCAGGGTAAGGTCCCCTTAACAAACACTCCTGTCCTGAACACCTGGTTAGCTAACAGTTTTCTCATACTCTTATTTTCCCAAAACACAATTGCTGGATCTCAGCTCCAAATCAACTCTTCTAGGAAAGTGAAAAATTGCTGGATCTCAGCTCCCAAATCATATCTTCCAGGCAGAGCTAACATTGCCCCTTATTCACACCTCCACCAAACCATCTGATCCAACAGTGAGACGTTGCACGAGGCCTTGGCATGCACTCTC	mecp2promfrag2
shuffled2-SNAI2wildtype-75fragment_3;mecp2prom_154097769-154098738_strand=-_start=141;end=410;length=270;source_length=970	-0.0585674	1	166	19	19	19	19	0.769007	0.29691	0.470806	0.295106	0.457957	[309, 311, 314, 315]	300-350	TTCTCATACTCTTATTTTCCCAAAACACAATTGCTGGATCTCAGCTCCAAATCAACTCTTCTAGGAAAGTGAAAAATTGCTGGATCTCAGCTCCCAAATCATATCTTCCAGGCAGAGCTAACATTGCCCCTTATTCACACCTCCACCAAACCATCTGATCCAACAGTGACAGGTGTCACGAGGCCTTGGCATGCACTCTCTTCCCCCGCCAGAGTTCTGCGAAAGCCAGGGTTGCGATTTGTTGTCAGTTTATTCCCCGCCTCTATGAGA	TTCTCATACTCTTATTTTCCCAAAACACAATTGCTGGATCTCAGCTCCAAATCAACTCTTCTAGGAAAGTGAAAAATTGCTGGATCTCAGCTCCCAAATCATATCTTCCAGGCAGAGCTAACATTGCCCCTTATTCACACCTCCACCAAACCATCTGATCCAACAGTGAGACGTTGCACGAGGCCTTGGCATGCACTCTCTTCCCCCGCCAGAGTTCTGCGAAAGCCAGGGTTGCGATTTGTTGTCAGTTTATTCCCCGCCTCTATGAGA	mecp2promfrag3
shuffled1-TBX5wildtype-76fragment_2;mecp2prom_154097769-154098738_strand=-_start=71;end=340;length=270;source_length=970	0.034951	1	166	267	267	267	267	-0.0240483	0.044432	-0.139467	-0.165107	-0.0710474	[310, 312, 314, 315, 316]	300-350	AATGACTGGCATCAGGGTAAGGTCCCCTTAACAAACACTCCTGTCCTGAACACCTGGTTAGCTAACAGTTTTCTCATACTCTTATTTTCCCAAAACACAATTGCTGGATCTCAGCTCCAAATCAACTCTTCTAGGAAAGTGAAAAATTGCTGGATCTCAGCTCCCAAATCATATCTTCCAGGCAGAGCTAACATTGCCCCTTATTCACACCTCCACCAAACCATCTGATCCAACAGTGACAGGTGTCACGAGGCCTTGGCATGCACTCTC	AATGACTGGCATCAGGGTAAGGTCCCCTTAACAAACACTCCTGTCCTGAACACCTGGTTAGCTAACAGTTTTCTCATACTCTTATTTTCCCAAAACACAATTGCTGGATCTCAGCTCCAAATCAACTCTTCTAGGAAAGTGAAAAATTGCTGGATCTCAGCTCCCAAATCATATCTTCCAGGCAGAGCTAACATTGCCCCTTATTCACACCTCCACCAAACCATCTGATCCAACAGTGACTGCTAGGACGAGGCCTTGGCATGCACTCTC	mecp2promfrag2
shuffled1-TBX5wildtype-75fragment_3;mecp2prom_154097769-154098738_strand=-_start=141;end=410;length=270;source_length=970	-0.150141	1	166	41	41	41	41	0.218595	0.128337	0.378104	0.740498	0.366384	[310, 312, 314, 315, 316]	300-350	TTCTCATACTCTTATTTTCCCAAAACACAATTGCTGGATCTCAGCTCCAAATCAACTCTTCTAGGAAAGTGAAAAATTGCTGGATCTCAGCTCCCAAATCATATCTTCCAGGCAGAGCTAACATTGCCCCTTATTCACACCTCCACCAAACCATCTGATCCAACAGTGACAGGTGTCACGAGGCCTTGGCATGCACTCTCTTCCCCCGCCAGAGTTCTGCGAAAGCCAGGGTTGCGATTTGTTGTCAGTTTATTCCCCGCCTCTATGAGA	TTCTCATACTCTTATTTTCCCAAAACACAATTGCTGGATCTCAGCTCCAAATCAACTCTTCTAGGAAAGTGAAAAATTGCTGGATCTCAGCTCCCAAATCATATCTTCCAGGCAGAGCTAACATTGCCCCTTATTCACACCTCCACCAAACCATCTGATCCAACAGTGACTGCTAGGACGAGGCCTTGGCATGCACTCTCTTCCCCCGCCAGAGTTCTGCGAAAGCCAGGGTTGCGATTTGTTGTCAGTTTATTCCCCGCCTCTATGAGA	mecp2promfrag3
shuffled2-ZNF789wildtype-75fragment_4;mecp2prom_154097769-154098738_strand=-_start=211;end=480;length=270;source_length=970	-0.081259	1	166	23	23	23	23	0.295949	0.494956	-0.251926	0.00929879	0.137069	[310, 312, 314, 316, 317, 318, 319, 320]	300-350	GAAAAATTGCTGGATCTCAGCTCCCAAATCATATCTTCCAGGCAGAGCTAACATTGCCCCTTATTCACACCTCCACCAAACCATCTGATCCAACAGTGACAGGTGTCACGAGGCCTTGGCATGCACTCTCTTCCCCCGCCAGAGTTCTGCGAAAGCCAGGGTTGCGATTTGTTGTCAGTTTATTCCCCGCCTCTATGAGAGTGTGAGCACTGGGCAGGCTCGGATGAAATAATGCATTGAGTAGGCCTCTGAAACCAAGGCCCCTCAGCT	GAAAAATTGCTGGATCTCAGCTCCCAAATCATATCTTCCAGGCAGAGCTAACATTGCCCCTTATTCACACCTCCACCAAACCATCTGATCCAACAGTGACCGATATGCGAGGGCCTTGGCATGCACTCTCTTCCCCCGCCAGAGTTCTGCGAAAGCCAGGGTTGCGATTTGTTGTCAGTTTATTCCCCGCCTCTATGAGAGTGTGAGCACTGGGCAGGCTCGGATGAAATAATGCATTGAGTAGGCCTCTGAAACCAAGGCCCCTCAGCT	mecp2promfrag4
shuffled1-ZNF789wildtype-76fragment_2;mecp2prom_154097769-154098738_strand=-_start=71;end=340;length=270;source_length=970	-0.0497591	1	166	199	199	198	198.5	-0.218971	-0.158321	-0.0828258	-0.162912	-0.155757	[310, 313, 315, 317, 318, 319, 320]	300-350	AATGACTGGCATCAGGGTAAGGTCCCCTTAACAAACACTCCTGTCCTGAACACCTGGTTAGCTAACAGTTTTCTCATACTCTTATTTTCCCAAAACACAATTGCTGGATCTCAGCTCCAAATCAACTCTTCTAGGAAAGTGAAAAATTGCTGGATCTCAGCTCCCAAATCATATCTTCCAGGCAGAGCTAACATTGCCCCTTATTCACACCTCCACCAAACCATCTGATCCAACAGTGACAGGTGTCACGAGGCCTTGGCATGCACTCTC	AATGACTGGCATCAGGGTAAGGTCCCCTTAACAAACACTCCTGTCCTGAACACCTGGTTAGCTAACAGTTTTCTCATACTCTTATTTTCCCAAAACACAATTGCTGGATCTCAGCTCCAAATCAACTCTTCTAGGAAAGTGAAAAATTGCTGGATCTCAGCTCCCAAATCATATCTTCCAGGCAGAGCTAACATTGCCCCTTATTCACACCTCCACCAAACCATCTGATCCAACAGTGACTGGCGACTAAGGGCCTTGGCATGCACTCTC	mecp2promfrag2
shuffled2-TBX5wildtype-74fragment_5;mecp2prom_154097769-154098738_strand=-_start=281;end=550;length=270;source_length=970	-0.00743374	1	166	212	210	210	210.25	0.0559572	-0.0918112	-0.0258011	-0.175741	-0.0593491	[311, 313, 314, 316, 317]	300-350	CTCCACCAAACCATCTGATCCAACAGTGACAGGTGTCACGAGGCCTTGGCATGCACTCTCTTCCCCCGCCAGAGTTCTGCGAAAGCCAGGGTTGCGATTTGTTGTCAGTTTATTCCCCGCCTCTATGAGAGTGTGAGCACTGGGCAGGCTCGGATGAAATAATGCATTGAGTAGGCCTCTGAAACCAAGGCCCCTCAGCTGGGGCAACGTCAGGCTCCAGGGTGGGCAACTTTGCTGCTTCTGCCGAAGATAGTGATATTGAGAAAATGT	CTCCACCAAACCATCTGATCCAACAGTGACACGGTTAGCGAGGCCTTGGCATGCACTCTCTTCCCCCGCCAGAGTTCTGCGAAAGCCAGGGTTGCGATTTGTTGTCAGTTTATTCCCCGCCTCTATGAGAGTGTGAGCACTGGGCAGGCTCGGATGAAATAATGCATTGAGTAGGCCTCTGAAACCAAGGCCCCTCAGCTGGGGCAACGTCAGGCTCCAGGGTGGGCAACTTTGCTGCTTCTGCCGAAGATAGTGATATTGAGAAAATGT	mecp2promfrag5
shuffled2-TBX5wildtype-75fragment_4;mecp2prom_154097769-154098738_strand=-_start=211;end=480;length=270;source_length=970	-0.00869818	1	166	43	43	43	43	0.203464	0.237868	0.441199	-0.0440105	0.20963	[311, 313, 314, 316, 317]	300-350	GAAAAATTGCTGGATCTCAGCTCCCAAATCATATCTTCCAGGCAGAGCTAACATTGCCCCTTATTCACACCTCCACCAAACCATCTGATCCAACAGTGACAGGTGTCACGAGGCCTTGGCATGCACTCTCTTCCCCCGCCAGAGTTCTGCGAAAGCCAGGGTTGCGATTTGTTGTCAGTTTATTCCCCGCCTCTATGAGAGTGTGAGCACTGGGCAGGCTCGGATGAAATAATGCATTGAGTAGGCCTCTGAAACCAAGGCCCCTCAGCT	GAAAAATTGCTGGATCTCAGCTCCCAAATCATATCTTCCAGGCAGAGCTAACATTGCCCCTTATTCACACCTCCACCAAACCATCTGATCCAACAGTGACACGGTTAGCGAGGCCTTGGCATGCACTCTCTTCCCCCGCCAGAGTTCTGCGAAAGCCAGGGTTGCGATTTGTTGTCAGTTTATTCCCCGCCTCTATGAGAGTGTGAGCACTGGGCAGGCTCGGATGAAATAATGCATTGAGTAGGCCTCTGAAACCAAGGCCCCTCAGCT	mecp2promfrag4
shuffled2-TBX5wildtype-75fragment_3;mecp2prom_154097769-154098738_strand=-_start=141;end=410;length=270;source_length=970	0.127338	1	166	33	33	33	33	0.486506	0.69252	0.68225	0.714173	0.643862	[311, 313, 314, 316, 317]	300-350	TTCTCATACTCTTATTTTCCCAAAACACAATTGCTGGATCTCAGCTCCAAATCAACTCTTCTAGGAAAGTGAAAAATTGCTGGATCTCAGCTCCCAAATCATATCTTCCAGGCAGAGCTAACATTGCCCCTTATTCACACCTCCACCAAACCATCTGATCCAACAGTGACAGGTGTCACGAGGCCTTGGCATGCACTCTCTTCCCCCGCCAGAGTTCTGCGAAAGCCAGGGTTGCGATTTGTTGTCAGTTTATTCCCCGCCTCTATGAGA	TTCTCATACTCTTATTTTCCCAAAACACAATTGCTGGATCTCAGCTCCAAATCAACTCTTCTAGGAAAGTGAAAAATTGCTGGATCTCAGCTCCCAAATCATATCTTCCAGGCAGAGCTAACATTGCCCCTTATTCACACCTCCACCAAACCATCTGATCCAACAGTGACACGGTTAGCGAGGCCTTGGCATGCACTCTCTTCCCCCGCCAGAGTTCTGCGAAAGCCAGGGTTGCGATTTGTTGTCAGTTTATTCCCCGCCTCTATGAGA	mecp2promfrag3
shuffled1-TFECwildtype-74fragment_5;mecp2prom_154097769-154098738_strand=-_start=281;end=550;length=270;source_length=970	-0.0629882	1	89	89	89	88	88.75	-0.3048	-0.0429839	-0.361824	0.249994	-0.114904	[313, 315, 318, 319, 320]	300-350	CTCCACCAAACCATCTGATCCAACAGTGACAGGTGTCACGAGGCCTTGGCATGCACTCTCTTCCCCCGCCAGAGTTCTGCGAAAGCCAGGGTTGCGATTTGTTGTCAGTTTATTCCCCGCCTCTATGAGAGTGTGAGCACTGGGCAGGCTCGGATGAAATAATGCATTGAGTAGGCCTCTGAAACCAAGGCCCCTCAGCTGGGGCAACGTCAGGCTCCAGGGTGGGCAACTTTGCTGCTTCTGCCGAAGATAGTGATATTGAGAAAATGT	CTCCACCAAACCATCTGATCCAACAGTGACAGGCGACATTGGGCCTTGGCATGCACTCTCTTCCCCCGCCAGAGTTCTGCGAAAGCCAGGGTTGCGATTTGTTGTCAGTTTATTCCCCGCCTCTATGAGAGTGTGAGCACTGGGCAGGCTCGGATGAAATAATGCATTGAGTAGGCCTCTGAAACCAAGGCCCCTCAGCTGGGGCAACGTCAGGCTCCAGGGTGGGCAACTTTGCTGCTTCTGCCGAAGATAGTGATATTGAGAAAATGT	mecp2promfrag5
shuffled1-TFECwildtype-75fragment_4;mecp2prom_154097769-154098738_strand=-_start=211;end=480;length=270;source_length=970	0.0707447	1	26	26	26	26	26	0.163682	0.332943	0.415716	0.243951	0.289073	[313, 315, 318, 319, 320]	300-350	GAAAAATTGCTGGATCTCAGCTCCCAAATCATATCTTCCAGGCAGAGCTAACATTGCCCCTTATTCACACCTCCACCAAACCATCTGATCCAACAGTGACAGGTGTCACGAGGCCTTGGCATGCACTCTCTTCCCCCGCCAGAGTTCTGCGAAAGCCAGGGTTGCGATTTGTTGTCAGTTTATTCCCCGCCTCTATGAGAGTGTGAGCACTGGGCAGGCTCGGATGAAATAATGCATTGAGTAGGCCTCTGAAACCAAGGCCCCTCAGCT	GAAAAATTGCTGGATCTCAGCTCCCAAATCATATCTTCCAGGCAGAGCTAACATTGCCCCTTATTCACACCTCCACCAAACCATCTGATCCAACAGTGACAGGCGACATTGGGCCTTGGCATGCACTCTCTTCCCCCGCCAGAGTTCTGCGAAAGCCAGGGTTGCGATTTGTTGTCAGTTTATTCCCCGCCTCTATGAGAGTGTGAGCACTGGGCAGGCTCGGATGAAATAATGCATTGAGTAGGCCTCTGAAACCAAGGCCCCTCAGCT	mecp2promfrag4
shuffled1-TFECwildtype-75fragment_3;mecp2prom_154097769-154098738_strand=-_start=141;end=410;length=270;source_length=970	0.00324195	1	14	14	14	14	14	0.423022	0.66746	0.550433	0.438151	0.519766	[313, 315, 318, 319, 320]	300-350	TTCTCATACTCTTATTTTCCCAAAACACAATTGCTGGATCTCAGCTCCAAATCAACTCTTCTAGGAAAGTGAAAAATTGCTGGATCTCAGCTCCCAAATCATATCTTCCAGGCAGAGCTAACATTGCCCCTTATTCACACCTCCACCAAACCATCTGATCCAACAGTGACAGGTGTCACGAGGCCTTGGCATGCACTCTCTTCCCCCGCCAGAGTTCTGCGAAAGCCAGGGTTGCGATTTGTTGTCAGTTTATTCCCCGCCTCTATGAGA	TTCTCATACTCTTATTTTCCCAAAACACAATTGCTGGATCTCAGCTCCAAATCAACTCTTCTAGGAAAGTGAAAAATTGCTGGATCTCAGCTCCCAAATCATATCTTCCAGGCAGAGCTAACATTGCCCCTTATTCACACCTCCACCAAACCATCTGATCCAACAGTGACAGGCGACATTGGGCCTTGGCATGCACTCTCTTCCCCCGCCAGAGTTCTGCGAAAGCCAGGGTTGCGATTTGTTGTCAGTTTATTCCCCGCCTCTATGAGA	mecp2promfrag3
shuffled2-TFECwildtype-76fragment_2;mecp2prom_154097769-154098738_strand=-_start=71;end=340;length=270;source_length=970	0.0312975	1	142	141	142	142	141.75	-0.07261	-0.154966	-0.0175696	-0.0536579	-0.0747009	[313, 316, 317, 318, 319, 320, 321, 322, 323]	300-350	AATGACTGGCATCAGGGTAAGGTCCCCTTAACAAACACTCCTGTCCTGAACACCTGGTTAGCTAACAGTTTTCTCATACTCTTATTTTCCCAAAACACAATTGCTGGATCTCAGCTCCAAATCAACTCTTCTAGGAAAGTGAAAAATTGCTGGATCTCAGCTCCCAAATCATATCTTCCAGGCAGAGCTAACATTGCCCCTTATTCACACCTCCACCAAACCATCTGATCCAACAGTGACAGGTGTCACGAGGCCTTGGCATGCACTCTC	AATGACTGGCATCAGGGTAAGGTCCCCTTAACAAACACTCCTGTCCTGAACACCTGGTTAGCTAACAGTTTTCTCATACTCTTATTTTCCCAAAACACAATTGCTGGATCTCAGCTCCAAATCAACTCTTCTAGGAAAGTGAAAAATTGCTGGATCTCAGCTCCCAAATCATATCTTCCAGGCAGAGCTAACATTGCCCCTTATTCACACCTCCACCAAACCATCTGATCCAACAGTGACAGGGGTGCTACACGCTTGGCATGCACTCTC	mecp2promfrag2
shuffled2-TFECwildtype-75fragment_3;mecp2prom_154097769-154098738_strand=-_start=141;end=410;length=270;source_length=970	-0.0924217	1	12	12	12	12	12	0.453901	0.255499	0.536717	0.450294	0.424103	[313, 316, 317, 318, 319, 320, 321, 322, 323]	300-350	TTCTCATACTCTTATTTTCCCAAAACACAATTGCTGGATCTCAGCTCCAAATCAACTCTTCTAGGAAAGTGAAAAATTGCTGGATCTCAGCTCCCAAATCATATCTTCCAGGCAGAGCTAACATTGCCCCTTATTCACACCTCCACCAAACCATCTGATCCAACAGTGACAGGTGTCACGAGGCCTTGGCATGCACTCTCTTCCCCCGCCAGAGTTCTGCGAAAGCCAGGGTTGCGATTTGTTGTCAGTTTATTCCCCGCCTCTATGAGA	TTCTCATACTCTTATTTTCCCAAAACACAATTGCTGGATCTCAGCTCCAAATCAACTCTTCTAGGAAAGTGAAAAATTGCTGGATCTCAGCTCCCAAATCATATCTTCCAGGCAGAGCTAACATTGCCCCTTATTCACACCTCCACCAAACCATCTGATCCAACAGTGACAGGGGTGCTACACGCTTGGCATGCACTCTCTTCCCCCGCCAGAGTTCTGCGAAAGCCAGGGTTGCGATTTGTTGTCAGTTTATTCCCCGCCTCTATGAGA	mecp2promfrag3
shuffled1-ZFX_Mus_musculus_DBD_0.99wildtype-76fragment_2;mecp2prom_154097769-154098738_strand=-_start=71;end=340;length=270;source_length=970	0.00134365	1	155	155	155	155	155	-0.104342	-0.0410906	-0.0978619	-0.175324	-0.104655	[319, 320, 321, 322, 323, 324, 326, 329, 330, 331, 332]	300-350	AATGACTGGCATCAGGGTAAGGTCCCCTTAACAAACACTCCTGTCCTGAACACCTGGTTAGCTAACAGTTTTCTCATACTCTTATTTTCCCAAAACACAATTGCTGGATCTCAGCTCCAAATCAACTCTTCTAGGAAAGTGAAAAATTGCTGGATCTCAGCTCCCAAATCATATCTTCCAGGCAGAGCTAACATTGCCCCTTATTCACACCTCCACCAAACCATCTGATCCAACAGTGACAGGTGTCACGAGGCCTTGGCATGCACTCTC	AATGACTGGCATCAGGGTAAGGTCCCCTTAACAAACACTCCTGTCCTGAACACCTGGTTAGCTAACAGTTTTCTCATACTCTTATTTTCCCAAAACACAATTGCTGGATCTCAGCTCCAAATCAACTCTTCTAGGAAAGTGAAAAATTGCTGGATCTCAGCTCCCAAATCATATCTTCCAGGCAGAGCTAACATTGCCCCTTATTCACACCTCCACCAAACCATCTGATCCAACAGTGACAGGTGTCACCTCAGGTGGGTGACCACTCTC	mecp2promfrag2
shuffled1-ZFX_Mus_musculus_DBD_0.99wildtype-75fragment_3;mecp2prom_154097769-154098738_strand=-_start=141;end=410;length=270;source_length=970	-0.135828	1	18	18	18	18	18	0.380127	0.516475	0.237132	0.389053	0.380697	[319, 320, 321, 322, 323, 324, 326, 329, 330, 331, 332]	300-350	TTCTCATACTCTTATTTTCCCAAAACACAATTGCTGGATCTCAGCTCCAAATCAACTCTTCTAGGAAAGTGAAAAATTGCTGGATCTCAGCTCCCAAATCATATCTTCCAGGCAGAGCTAACATTGCCCCTTATTCACACCTCCACCAAACCATCTGATCCAACAGTGACAGGTGTCACGAGGCCTTGGCATGCACTCTCTTCCCCCGCCAGAGTTCTGCGAAAGCCAGGGTTGCGATTTGTTGTCAGTTTATTCCCCGCCTCTATGAGA	TTCTCATACTCTTATTTTCCCAAAACACAATTGCTGGATCTCAGCTCCAAATCAACTCTTCTAGGAAAGTGAAAAATTGCTGGATCTCAGCTCCCAAATCATATCTTCCAGGCAGAGCTAACATTGCCCCTTATTCACACCTCCACCAAACCATCTGATCCAACAGTGACAGGTGTCACCTCAGGTGGGTGACCACTCTCTTCCCCCGCCAGAGTTCTGCGAAAGCCAGGGTTGCGATTTGTTGTCAGTTTATTCCCCGCCTCTATGAGA	mecp2promfrag3
shuffled2-ZFX_Mus_musculus_DBD_0.99wildtype-75fragment_4;mecp2prom_154097769-154098738_strand=-_start=211;end=480;length=270;source_length=970	0.0599443	1	11	11	11	11	11	-0.32146	0.97224	0.0139449	0.448365	0.278273	[320, 322, 323, 325, 327, 328, 331]	300-350	GAAAAATTGCTGGATCTCAGCTCCCAAATCATATCTTCCAGGCAGAGCTAACATTGCCCCTTATTCACACCTCCACCAAACCATCTGATCCAACAGTGACAGGTGTCACGAGGCCTTGGCATGCACTCTCTTCCCCCGCCAGAGTTCTGCGAAAGCCAGGGTTGCGATTTGTTGTCAGTTTATTCCCCGCCTCTATGAGAGTGTGAGCACTGGGCAGGCTCGGATGAAATAATGCATTGAGTAGGCCTCTGAAACCAAGGCCCCTCAGCT	GAAAAATTGCTGGATCTCAGCTCCCAAATCATATCTTCCAGGCAGAGCTAACATTGCCCCTTATTCACACCTCCACCAAACCATCTGATCCAACAGTGACAGGTGTCACGGGCTCGTATCAGGCACTCTCTTCCCCCGCCAGAGTTCTGCGAAAGCCAGGGTTGCGATTTGTTGTCAGTTTATTCCCCGCCTCTATGAGAGTGTGAGCACTGGGCAGGCTCGGATGAAATAATGCATTGAGTAGGCCTCTGAAACCAAGGCCCCTCAGCT	mecp2promfrag4
shuffled2-ZFX_Mus_musculus_DBD_0.99wildtype-76fragment_2;mecp2prom_154097769-154098738_strand=-_start=71;end=340;length=270;source_length=970	0.0425603	1	136	135	136	134	135.25	0.105501	-0.172166	-0.119654	-0.0674334	-0.0634381	[320, 322, 323, 325, 327, 328, 331]	300-350	AATGACTGGCATCAGGGTAAGGTCCCCTTAACAAACACTCCTGTCCTGAACACCTGGTTAGCTAACAGTTTTCTCATACTCTTATTTTCCCAAAACACAATTGCTGGATCTCAGCTCCAAATCAACTCTTCTAGGAAAGTGAAAAATTGCTGGATCTCAGCTCCCAAATCATATCTTCCAGGCAGAGCTAACATTGCCCCTTATTCACACCTCCACCAAACCATCTGATCCAACAGTGACAGGTGTCACGAGGCCTTGGCATGCACTCTC	AATGACTGGCATCAGGGTAAGGTCCCCTTAACAAACACTCCTGTCCTGAACACCTGGTTAGCTAACAGTTTTCTCATACTCTTATTTTCCCAAAACACAATTGCTGGATCTCAGCTCCAAATCAACTCTTCTAGGAAAGTGAAAAATTGCTGGATCTCAGCTCCCAAATCATATCTTCCAGGCAGAGCTAACATTGCCCCTTATTCACACCTCCACCAAACCATCTGATCCAACAGTGACAGGTGTCACGGGCTCGTATCAGGCACTCTC	mecp2promfrag2
shuffled2-NFICwildtype-74fragment_5;mecp2prom_154097769-154098738_strand=-_start=281;end=550;length=270;source_length=970	0.0485224	1	36	36	37	35	36	0.445633	-0.198473	0.0366458	-0.297378	-0.00339293	[322, 323, 324, 325, 327, 328, 329, 330, 331, 332]	300-350	CTCCACCAAACCATCTGATCCAACAGTGACAGGTGTCACGAGGCCTTGGCATGCACTCTCTTCCCCCGCCAGAGTTCTGCGAAAGCCAGGGTTGCGATTTGTTGTCAGTTTATTCCCCGCCTCTATGAGAGTGTGAGCACTGGGCAGGCTCGGATGAAATAATGCATTGAGTAGGCCTCTGAAACCAAGGCCCCTCAGCTGGGGCAACGTCAGGCTCCAGGGTGGGCAACTTTGCTGCTTCTGCCGAAGATAGTGATATTGAGAAAATGT	CTCCACCAAACCATCTGATCCAACAGTGACAGGTGTCACGAGATGGTCTGCGCCACTCTCTTCCCCCGCCAGAGTTCTGCGAAAGCCAGGGTTGCGATTTGTTGTCAGTTTATTCCCCGCCTCTATGAGAGTGTGAGCACTGGGCAGGCTCGGATGAAATAATGCATTGAGTAGGCCTCTGAAACCAAGGCCCCTCAGCTGGGGCAACGTCAGGCTCCAGGGTGGGCAACTTTGCTGCTTCTGCCGAAGATAGTGATATTGAGAAAATGT	mecp2promfrag5
shuffled2-NFICwildtype-76fragment_2;mecp2prom_154097769-154098738_strand=-_start=71;end=340;length=270;source_length=970	0.0193439	1	123	123	123	124	123.25	-0.0686826	-0.0263243	-0.166544	-0.0850667	-0.0866544	[322, 323, 324, 325, 327, 328, 329, 330, 331, 332]	300-350	AATGACTGGCATCAGGGTAAGGTCCCCTTAACAAACACTCCTGTCCTGAACACCTGGTTAGCTAACAGTTTTCTCATACTCTTATTTTCCCAAAACACAATTGCTGGATCTCAGCTCCAAATCAACTCTTCTAGGAAAGTGAAAAATTGCTGGATCTCAGCTCCCAAATCATATCTTCCAGGCAGAGCTAACATTGCCCCTTATTCACACCTCCACCAAACCATCTGATCCAACAGTGACAGGTGTCACGAGGCCTTGGCATGCACTCTC	AATGACTGGCATCAGGGTAAGGTCCCCTTAACAAACACTCCTGTCCTGAACACCTGGTTAGCTAACAGTTTTCTCATACTCTTATTTTCCCAAAACACAATTGCTGGATCTCAGCTCCAAATCAACTCTTCTAGGAAAGTGAAAAATTGCTGGATCTCAGCTCCCAAATCATATCTTCCAGGCAGAGCTAACATTGCCCCTTATTCACACCTCCACCAAACCATCTGATCCAACAGTGACAGGTGTCACGAGATGGTCTGCGCCACTCTC	mecp2promfrag2
shuffled1-NFICwildtype-76fragment_2;mecp2prom_154097769-154098738_strand=-_start=71;end=340;length=270;source_length=970	0.0598606	1	148	147	147	147	147.25	-0.0509806	-0.100882	0.115967	-0.148656	-0.0461378	[323, 325, 328, 329, 330, 331, 332]	300-350	AATGACTGGCATCAGGGTAAGGTCCCCTTAACAAACACTCCTGTCCTGAACACCTGGTTAGCTAACAGTTTTCTCATACTCTTATTTTCCCAAAACACAATTGCTGGATCTCAGCTCCAAATCAACTCTTCTAGGAAAGTGAAAAATTGCTGGATCTCAGCTCCCAAATCATATCTTCCAGGCAGAGCTAACATTGCCCCTTATTCACACCTCCACCAAACCATCTGATCCAACAGTGACAGGTGTCACGAGGCCTTGGCATGCACTCTC	AATGACTGGCATCAGGGTAAGGTCCCCTTAACAAACACTCCTGTCCTGAACACCTGGTTAGCTAACAGTTTTCTCATACTCTTATTTTCCCAAAACACAATTGCTGGATCTCAGCTCCAAATCAACTCTTCTAGGAAAGTGAAAAATTGCTGGATCTCAGCTCCCAAATCATATCTTCCAGGCAGAGCTAACATTGCCCCTTATTCACACCTCCACCAAACCATCTGATCCAACAGTGACAGGTGTCACGAGGTCGTGCGCATCACTCTC	mecp2promfrag2
shuffled1-NFICwildtype-75fragment_3;mecp2prom_154097769-154098738_strand=-_start=141;end=410;length=270;source_length=970	-0.0315706	1	18	18	18	18	18	0.461958	0.734545	0.344048	0.399265	0.484954	[323, 325, 328, 329, 330, 331, 332]	300-350	TTCTCATACTCTTATTTTCCCAAAACACAATTGCTGGATCTCAGCTCCAAATCAACTCTTCTAGGAAAGTGAAAAATTGCTGGATCTCAGCTCCCAAATCATATCTTCCAGGCAGAGCTAACATTGCCCCTTATTCACACCTCCACCAAACCATCTGATCCAACAGTGACAGGTGTCACGAGGCCTTGGCATGCACTCTCTTCCCCCGCCAGAGTTCTGCGAAAGCCAGGGTTGCGATTTGTTGTCAGTTTATTCCCCGCCTCTATGAGA	TTCTCATACTCTTATTTTCCCAAAACACAATTGCTGGATCTCAGCTCCAAATCAACTCTTCTAGGAAAGTGAAAAATTGCTGGATCTCAGCTCCCAAATCATATCTTCCAGGCAGAGCTAACATTGCCCCTTATTCACACCTCCACCAAACCATCTGATCCAACAGTGACAGGTGTCACGAGGTCGTGCGCATCACTCTCTTCCCCCGCCAGAGTTCTGCGAAAGCCAGGGTTGCGATTTGTTGTCAGTTTATTCCCCGCCTCTATGAGA	mecp2promfrag3
shuffled1-ZNF880wildtype-74fragment_5;mecp2prom_154097769-154098738_strand=-_start=281;end=550;length=270;source_length=970	-0.024903	1	100	99	100	100	99.75	-0.0668611	0.00448231	-0.043878	-0.201017	-0.0768184	[330, 331, 332, 333, 334, 336, 337, 339, 341, 344, 345, 347, 349, 350, 351, 352, 353, 355]	300-350	CTCCACCAAACCATCTGATCCAACAGTGACAGGTGTCACGAGGCCTTGGCATGCACTCTCTTCCCCCGCCAGAGTTCTGCGAAAGCCAGGGTTGCGATTTGTTGTCAGTTTATTCCCCGCCTCTATGAGAGTGTGAGCACTGGGCAGGCTCGGATGAAATAATGCATTGAGTAGGCCTCTGAAACCAAGGCCCCTCAGCTGGGGCAACGTCAGGCTCCAGGGTGGGCAACTTTGCTGCTTCTGCCGAAGATAGTGATATTGAGAAAATGT	CTCCACCAAACCATCTGATCCAACAGTGACAGGTGTCACGAGGCCTTGGCCCCTCCCATTTGCCAGCTCAGTGCTACTGCGAAAGCCAGGGTTGCGATTTGTTGTCAGTTTATTCCCCGCCTCTATGAGAGTGTGAGCACTGGGCAGGCTCGGATGAAATAATGCATTGAGTAGGCCTCTGAAACCAAGGCCCCTCAGCTGGGGCAACGTCAGGCTCCAGGGTGGGCAACTTTGCTGCTTCTGCCGAAGATAGTGATATTGAGAAAATGT	mecp2promfrag5
shuffled1-ZNF880wildtype-75fragment_4;mecp2prom_154097769-154098738_strand=-_start=211;end=480;length=270;source_length=970	-0.0955196	1	69	68	69	69	68.75	0.092864	0.202868	0.0530883	0.142415	0.122809	[330, 331, 332, 333, 334, 336, 337, 339, 341, 344, 345, 347, 349, 350, 351, 352, 353, 355]	300-350	GAAAAATTGCTGGATCTCAGCTCCCAAATCATATCTTCCAGGCAGAGCTAACATTGCCCCTTATTCACACCTCCACCAAACCATCTGATCCAACAGTGACAGGTGTCACGAGGCCTTGGCATGCACTCTCTTCCCCCGCCAGAGTTCTGCGAAAGCCAGGGTTGCGATTTGTTGTCAGTTTATTCCCCGCCTCTATGAGAGTGTGAGCACTGGGCAGGCTCGGATGAAATAATGCATTGAGTAGGCCTCTGAAACCAAGGCCCCTCAGCT	GAAAAATTGCTGGATCTCAGCTCCCAAATCATATCTTCCAGGCAGAGCTAACATTGCCCCTTATTCACACCTCCACCAAACCATCTGATCCAACAGTGACAGGTGTCACGAGGCCTTGGCCCCTCCCATTTGCCAGCTCAGTGCTACTGCGAAAGCCAGGGTTGCGATTTGTTGTCAGTTTATTCCCCGCCTCTATGAGAGTGTGAGCACTGGGCAGGCTCGGATGAAATAATGCATTGAGTAGGCCTCTGAAACCAAGGCCCCTCAGCT	mecp2promfrag4
shuffled1-ZNF880wildtype-75fragment_3;mecp2prom_154097769-154098738_strand=-_start=141;end=410;length=270;source_length=970	-0.0351186	1	105	105	105	105	105	0.363997	0.41195	0.46137	0.688306	0.481406	[330, 331, 332, 333, 334, 336, 337, 339, 341, 344, 345, 347, 349, 350, 351, 352, 353, 355]	300-350	TTCTCATACTCTTATTTTCCCAAAACACAATTGCTGGATCTCAGCTCCAAATCAACTCTTCTAGGAAAGTGAAAAATTGCTGGATCTCAGCTCCCAAATCATATCTTCCAGGCAGAGCTAACATTGCCCCTTATTCACACCTCCACCAAACCATCTGATCCAACAGTGACAGGTGTCACGAGGCCTTGGCATGCACTCTCTTCCCCCGCCAGAGTTCTGCGAAAGCCAGGGTTGCGATTTGTTGTCAGTTTATTCCCCGCCTCTATGAGA	TTCTCATACTCTTATTTTCCCAAAACACAATTGCTGGATCTCAGCTCCAAATCAACTCTTCTAGGAAAGTGAAAAATTGCTGGATCTCAGCTCCCAAATCATATCTTCCAGGCAGAGCTAACATTGCCCCTTATTCACACCTCCACCAAACCATCTGATCCAACAGTGACAGGTGTCACGAGGCCTTGGCCCCTCCCATTTGCCAGCTCAGTGCTACTGCGAAAGCCAGGGTTGCGATTTGTTGTCAGTTTATTCCCCGCCTCTATGAGA	mecp2promfrag3
shuffled2-ZNF534wildtype-74fragment_5;mecp2prom_154097769-154098738_strand=-_start=281;end=550;length=270;source_length=970	-0.0999072	1	96	97	97	97	96.75	-0.232727	-0.046829	-0.228035	-0.0996997	-0.151823	[332, 334, 335, 338, 340, 341, 342, 344, 345]	300-350	CTCCACCAAACCATCTGATCCAACAGTGACAGGTGTCACGAGGCCTTGGCATGCACTCTCTTCCCCCGCCAGAGTTCTGCGAAAGCCAGGGTTGCGATTTGTTGTCAGTTTATTCCCCGCCTCTATGAGAGTGTGAGCACTGGGCAGGCTCGGATGAAATAATGCATTGAGTAGGCCTCTGAAACCAAGGCCCCTCAGCTGGGGCAACGTCAGGCTCCAGGGTGGGCAACTTTGCTGCTTCTGCCGAAGATAGTGATATTGAGAAAATGT	CTCCACCAAACCATCTGATCCAACAGTGACAGGTGTCACGAGGCCTTGGCATTCCTTCCCCCGCATCGCCAGAGTTCTGCGAAAGCCAGGGTTGCGATTTGTTGTCAGTTTATTCCCCGCCTCTATGAGAGTGTGAGCACTGGGCAGGCTCGGATGAAATAATGCATTGAGTAGGCCTCTGAAACCAAGGCCCCTCAGCTGGGGCAACGTCAGGCTCCAGGGTGGGCAACTTTGCTGCTTCTGCCGAAGATAGTGATATTGAGAAAATGT	mecp2promfrag5
shuffled2-ZNF534wildtype-75fragment_3;mecp2prom_154097769-154098738_strand=-_start=141;end=410;length=270;source_length=970	-0.107852	1	83	83	83	83	83	0.533984	0.439433	0.54369	0.117583	0.408672	[332, 334, 335, 338, 340, 341, 342, 344, 345]	300-350	TTCTCATACTCTTATTTTCCCAAAACACAATTGCTGGATCTCAGCTCCAAATCAACTCTTCTAGGAAAGTGAAAAATTGCTGGATCTCAGCTCCCAAATCATATCTTCCAGGCAGAGCTAACATTGCCCCTTATTCACACCTCCACCAAACCATCTGATCCAACAGTGACAGGTGTCACGAGGCCTTGGCATGCACTCTCTTCCCCCGCCAGAGTTCTGCGAAAGCCAGGGTTGCGATTTGTTGTCAGTTTATTCCCCGCCTCTATGAGA	TTCTCATACTCTTATTTTCCCAAAACACAATTGCTGGATCTCAGCTCCAAATCAACTCTTCTAGGAAAGTGAAAAATTGCTGGATCTCAGCTCCCAAATCATATCTTCCAGGCAGAGCTAACATTGCCCCTTATTCACACCTCCACCAAACCATCTGATCCAACAGTGACAGGTGTCACGAGGCCTTGGCATTCCTTCCCCCGCATCGCCAGAGTTCTGCGAAAGCCAGGGTTGCGATTTGTTGTCAGTTTATTCCCCGCCTCTATGAGA	mecp2promfrag3
shuffled1-ZNF534wildtype-75fragment_4;mecp2prom_154097769-154098738_strand=-_start=211;end=480;length=270;source_length=970	-0.0674371	1	55	55	55	55	55	0.138118	0.15516	0.270699	0.0395884	0.150891	[332, 334, 336, 342, 343, 346]	300-350	GAAAAATTGCTGGATCTCAGCTCCCAAATCATATCTTCCAGGCAGAGCTAACATTGCCCCTTATTCACACCTCCACCAAACCATCTGATCCAACAGTGACAGGTGTCACGAGGCCTTGGCATGCACTCTCTTCCCCCGCCAGAGTTCTGCGAAAGCCAGGGTTGCGATTTGTTGTCAGTTTATTCCCCGCCTCTATGAGAGTGTGAGCACTGGGCAGGCTCGGATGAAATAATGCATTGAGTAGGCCTCTGAAACCAAGGCCCCTCAGCT	GAAAAATTGCTGGATCTCAGCTCCCAAATCATATCTTCCAGGCAGAGCTAACATTGCCCCTTATTCACACCTCCACCAAACCATCTGATCCAACAGTGACAGGTGTCACGAGGCCTTGGCATCCCCCCTCTTATCCGGCCAGAGTTCTGCGAAAGCCAGGGTTGCGATTTGTTGTCAGTTTATTCCCCGCCTCTATGAGAGTGTGAGCACTGGGCAGGCTCGGATGAAATAATGCATTGAGTAGGCCTCTGAAACCAAGGCCCCTCAGCT	mecp2promfrag4
shuffled1-ZNF534wildtype-75fragment_3;mecp2prom_154097769-154098738_strand=-_start=141;end=410;length=270;source_length=970	-0.141832	1	25	25	25	25	25	0.278391	0.619191	0.484636	0.11655	0.374692	[332, 334, 336, 342, 343, 346]	300-350	TTCTCATACTCTTATTTTCCCAAAACACAATTGCTGGATCTCAGCTCCAAATCAACTCTTCTAGGAAAGTGAAAAATTGCTGGATCTCAGCTCCCAAATCATATCTTCCAGGCAGAGCTAACATTGCCCCTTATTCACACCTCCACCAAACCATCTGATCCAACAGTGACAGGTGTCACGAGGCCTTGGCATGCACTCTCTTCCCCCGCCAGAGTTCTGCGAAAGCCAGGGTTGCGATTTGTTGTCAGTTTATTCCCCGCCTCTATGAGA	TTCTCATACTCTTATTTTCCCAAAACACAATTGCTGGATCTCAGCTCCAAATCAACTCTTCTAGGAAAGTGAAAAATTGCTGGATCTCAGCTCCCAAATCATATCTTCCAGGCAGAGCTAACATTGCCCCTTATTCACACCTCCACCAAACCATCTGATCCAACAGTGACAGGTGTCACGAGGCCTTGGCATCCCCCCTCTTATCCGGCCAGAGTTCTGCGAAAGCCAGGGTTGCGATTTGTTGTCAGTTTATTCCCCGCCTCTATGAGA	mecp2promfrag3
shuffled1-ZNF281wildtype-75fragment_4;mecp2prom_154097769-154098738_strand=-_start=211;end=480;length=270;source_length=970	-0.10895	1	46	46	46	45	45.75	-0.0825999	0.155085	0.221762	0.143267	0.109378	[335, 336, 338, 340, 342, 345]	300-350	GAAAAATTGCTGGATCTCAGCTCCCAAATCATATCTTCCAGGCAGAGCTAACATTGCCCCTTATTCACACCTCCACCAAACCATCTGATCCAACAGTGACAGGTGTCACGAGGCCTTGGCATGCACTCTCTTCCCCCGCCAGAGTTCTGCGAAAGCCAGGGTTGCGATTTGTTGTCAGTTTATTCCCCGCCTCTATGAGAGTGTGAGCACTGGGCAGGCTCGGATGAAATAATGCATTGAGTAGGCCTCTGAAACCAAGGCCCCTCAGCT	GAAAAATTGCTGGATCTCAGCTCCCAAATCATATCTTCCAGGCAGAGCTAACATTGCCCCTTATTCACACCTCCACCAAACCATCTGATCCAACAGTGACAGGTGTCACGAGGCCTTGGCATGCATCCCCCTTCCTCGCCAGAGTTCTGCGAAAGCCAGGGTTGCGATTTGTTGTCAGTTTATTCCCCGCCTCTATGAGAGTGTGAGCACTGGGCAGGCTCGGATGAAATAATGCATTGAGTAGGCCTCTGAAACCAAGGCCCCTCAGCT	mecp2promfrag4
shuffled2-ZNF281wildtype-74fragment_5;mecp2prom_154097769-154098738_strand=-_start=281;end=550;length=270;source_length=970	-0.0952412	1	106	106	105	106	105.75	-0.0841604	-0.166755	-0.105014	-0.232697	-0.147157	[336, 341, 342, 346]	300-350	CTCCACCAAACCATCTGATCCAACAGTGACAGGTGTCACGAGGCCTTGGCATGCACTCTCTTCCCCCGCCAGAGTTCTGCGAAAGCCAGGGTTGCGATTTGTTGTCAGTTTATTCCCCGCCTCTATGAGAGTGTGAGCACTGGGCAGGCTCGGATGAAATAATGCATTGAGTAGGCCTCTGAAACCAAGGCCCCTCAGCTGGGGCAACGTCAGGCTCCAGGGTGGGCAACTTTGCTGCTTCTGCCGAAGATAGTGATATTGAGAAAATGT	CTCCACCAAACCATCTGATCCAACAGTGACAGGTGTCACGAGGCCTTGGCATGCACCCTCTCTCCCTGCCAGAGTTCTGCGAAAGCCAGGGTTGCGATTTGTTGTCAGTTTATTCCCCGCCTCTATGAGAGTGTGAGCACTGGGCAGGCTCGGATGAAATAATGCATTGAGTAGGCCTCTGAAACCAAGGCCCCTCAGCTGGGGCAACGTCAGGCTCCAGGGTGGGCAACTTTGCTGCTTCTGCCGAAGATAGTGATATTGAGAAAATGT	mecp2promfrag5
shuffled2-ZNF281wildtype-75fragment_3;mecp2prom_154097769-154098738_strand=-_start=141;end=410;length=270;source_length=970	-0.0775132	1	35	35	35	35	35	0.405454	0.256762	0.582819	0.511009	0.439011	[336, 341, 342, 346]	300-350	TTCTCATACTCTTATTTTCCCAAAACACAATTGCTGGATCTCAGCTCCAAATCAACTCTTCTAGGAAAGTGAAAAATTGCTGGATCTCAGCTCCCAAATCATATCTTCCAGGCAGAGCTAACATTGCCCCTTATTCACACCTCCACCAAACCATCTGATCCAACAGTGACAGGTGTCACGAGGCCTTGGCATGCACTCTCTTCCCCCGCCAGAGTTCTGCGAAAGCCAGGGTTGCGATTTGTTGTCAGTTTATTCCCCGCCTCTATGAGA	TTCTCATACTCTTATTTTCCCAAAACACAATTGCTGGATCTCAGCTCCAAATCAACTCTTCTAGGAAAGTGAAAAATTGCTGGATCTCAGCTCCCAAATCATATCTTCCAGGCAGAGCTAACATTGCCCCTTATTCACACCTCCACCAAACCATCTGATCCAACAGTGACAGGTGTCACGAGGCCTTGGCATGCACCCTCTCTCCCTGCCAGAGTTCTGCGAAAGCCAGGGTTGCGATTTGTTGTCAGTTTATTCCCCGCCTCTATGAGA	mecp2promfrag3
shuffled2-ZNF263wildtype-74fragment_5;mecp2prom_154097769-154098738_strand=-_start=281;end=550;length=270;source_length=970	-0.0613893	1	59	58	59	59	58.75	-0.0714155	-0.156428	0.100747	-0.326122	-0.113305	[338, 341, 342, 344]	300-350	CTCCACCAAACCATCTGATCCAACAGTGACAGGTGTCACGAGGCCTTGGCATGCACTCTCTTCCCCCGCCAGAGTTCTGCGAAAGCCAGGGTTGCGATTTGTTGTCAGTTTATTCCCCGCCTCTATGAGAGTGTGAGCACTGGGCAGGCTCGGATGAAATAATGCATTGAGTAGGCCTCTGAAACCAAGGCCCCTCAGCTGGGGCAACGTCAGGCTCCAGGGTGGGCAACTTTGCTGCTTCTGCCGAAGATAGTGATATTGAGAAAATGT	CTCCACCAAACCATCTGATCCAACAGTGACAGGTGTCACGAGGCCTTGGCATGCACTCCCTCTCTCCGCCAGAGTTCTGCGAAAGCCAGGGTTGCGATTTGTTGTCAGTTTATTCCCCGCCTCTATGAGAGTGTGAGCACTGGGCAGGCTCGGATGAAATAATGCATTGAGTAGGCCTCTGAAACCAAGGCCCCTCAGCTGGGGCAACGTCAGGCTCCAGGGTGGGCAACTTTGCTGCTTCTGCCGAAGATAGTGATATTGAGAAAATGT	mecp2promfrag5
shuffled2-ZNF263wildtype-75fragment_3;mecp2prom_154097769-154098738_strand=-_start=141;end=410;length=270;source_length=970	-0.142716	1	38	38	38	38	38	0.216037	0.270441	0.469317	0.539436	0.373808	[338, 341, 342, 344]	300-350	TTCTCATACTCTTATTTTCCCAAAACACAATTGCTGGATCTCAGCTCCAAATCAACTCTTCTAGGAAAGTGAAAAATTGCTGGATCTCAGCTCCCAAATCATATCTTCCAGGCAGAGCTAACATTGCCCCTTATTCACACCTCCACCAAACCATCTGATCCAACAGTGACAGGTGTCACGAGGCCTTGGCATGCACTCTCTTCCCCCGCCAGAGTTCTGCGAAAGCCAGGGTTGCGATTTGTTGTCAGTTTATTCCCCGCCTCTATGAGA	TTCTCATACTCTTATTTTCCCAAAACACAATTGCTGGATCTCAGCTCCAAATCAACTCTTCTAGGAAAGTGAAAAATTGCTGGATCTCAGCTCCCAAATCATATCTTCCAGGCAGAGCTAACATTGCCCCTTATTCACACCTCCACCAAACCATCTGATCCAACAGTGACAGGTGTCACGAGGCCTTGGCATGCACTCCCTCTCTCCGCCAGAGTTCTGCGAAAGCCAGGGTTGCGATTTGTTGTCAGTTTATTCCCCGCCTCTATGAGA	mecp2promfrag3
shuffled1-ZNF263wildtype-74fragment_5;mecp2prom_154097769-154098738_strand=-_start=281;end=550;length=270;source_length=970	0.0267469	1	97	97	99	96	97.25	0.208905	-0.280976	0.0247953	-0.0533985	-0.0251685	[341, 344]	300-350	CTCCACCAAACCATCTGATCCAACAGTGACAGGTGTCACGAGGCCTTGGCATGCACTCTCTTCCCCCGCCAGAGTTCTGCGAAAGCCAGGGTTGCGATTTGTTGTCAGTTTATTCCCCGCCTCTATGAGAGTGTGAGCACTGGGCAGGCTCGGATGAAATAATGCATTGAGTAGGCCTCTGAAACCAAGGCCCCTCAGCTGGGGCAACGTCAGGCTCCAGGGTGGGCAACTTTGCTGCTTCTGCCGAAGATAGTGATATTGAGAAAATGT	CTCCACCAAACCATCTGATCCAACAGTGACAGGTGTCACGAGGCCTTGGCATGCACTCTCTCCCTCCGCCAGAGTTCTGCGAAAGCCAGGGTTGCGATTTGTTGTCAGTTTATTCCCCGCCTCTATGAGAGTGTGAGCACTGGGCAGGCTCGGATGAAATAATGCATTGAGTAGGCCTCTGAAACCAAGGCCCCTCAGCTGGGGCAACGTCAGGCTCCAGGGTGGGCAACTTTGCTGCTTCTGCCGAAGATAGTGATATTGAGAAAATGT	mecp2promfrag5
shuffled2-RUNX3wildtype-42fragment_6;mecp2prom_154097769-154098738_strand=-_start=351;end=620;length=270;source_length=970	0.342981	0.0362933	64	62	63	64	63.25	-0.0214452	-0.148479	-0.0553476	-0.0976164	-0.0807221	[372, 373, 374, 375, 376, 379, 380, 382, 385, 386]	350-400	AGAGTTCTGCGAAAGCCAGGGTTGCGATTTGTTGTCAGTTTATTCCCCGCCTCTATGAGAGTGTGAGCACTGGGCAGGCTCGGATGAAATAATGCATTGAGTAGGCCTCTGAAACCAAGGCCCCTCAGCTGGGGCAACGTCAGGCTCCAGGGTGGGCAACTTTGCTGCTTCTGCCGAAGATAGTGATATTGAGAAAATGTGGGTGCAATGAAACGCTTATTGCAGCGCACTCGGTGCATCTGTGGACAGAGGGTCAATCGCCCCTCAGAG	AGAGTTCTGCGAAAGCCAGGGTCTGATTTGTTCGTAGGTTTATTCCCCGCCTCTATGAGAGTGTGAGCACTGGGCAGGCTCGGATGAAATAATGCATTGAGTAGGCCTCTGAAACCAAGGCCCCTCAGCTGGGGCAACGTCAGGCTCCAGGGTGGGCAACTTTGCTGCTTCTGCCGAAGATAGTGATATTGAGAAAATGTGGGTGCAATGAAACGCTTATTGCAGCGCACTCGGTGCATCTGTGGACAGAGGGTCAATCGCCCCTCAGAG	mecp2promfrag6
shuffled2-RELBwildtype-74fragment_5;mecp2prom_154097769-154098738_strand=-_start=281;end=550;length=270;source_length=970	-0.323231	0.0977041	100	100	102	102	101	-0.342186	-0.38304	-0.35347	-0.421888	-0.375146	[389, 390, 391, 392, 394, 395, 398, 399]	350-400	CTCCACCAAACCATCTGATCCAACAGTGACAGGTGTCACGAGGCCTTGGCATGCACTCTCTTCCCCCGCCAGAGTTCTGCGAAAGCCAGGGTTGCGATTTGTTGTCAGTTTATTCCCCGCCTCTATGAGAGTGTGAGCACTGGGCAGGCTCGGATGAAATAATGCATTGAGTAGGCCTCTGAAACCAAGGCCCCTCAGCTGGGGCAACGTCAGGCTCCAGGGTGGGCAACTTTGCTGCTTCTGCCGAAGATAGTGATATTGAGAAAATGT	CTCCACCAAACCATCTGATCCAACAGTGACAGGTGTCACGAGGCCTTGGCATGCACTCTCTTCCCCCGCCAGAGTTCTGCGAAAGCCAGGGTTGCGATTTGTTGTCAGTCGTCTATCCCTCTCTATGAGAGTGTGAGCACTGGGCAGGCTCGGATGAAATAATGCATTGAGTAGGCCTCTGAAACCAAGGCCCCTCAGCTGGGGCAACGTCAGGCTCCAGGGTGGGCAACTTTGCTGCTTCTGCCGAAGATAGTGATATTGAGAAAATGT	mecp2promfrag5
shuffled2-PATZ1wildtype-42fragment_6;mecp2prom_154097769-154098738_strand=-_start=351;end=620;length=270;source_length=970	0.305429	0.10096	105	106	105	105	105.25	-0.120071	-0.0627724	-0.110507	-0.179743	-0.118273	[398, 400, 401]	350-400	AGAGTTCTGCGAAAGCCAGGGTTGCGATTTGTTGTCAGTTTATTCCCCGCCTCTATGAGAGTGTGAGCACTGGGCAGGCTCGGATGAAATAATGCATTGAGTAGGCCTCTGAAACCAAGGCCCCTCAGCTGGGGCAACGTCAGGCTCCAGGGTGGGCAACTTTGCTGCTTCTGCCGAAGATAGTGATATTGAGAAAATGTGGGTGCAATGAAACGCTTATTGCAGCGCACTCGGTGCATCTGTGGACAGAGGGTCAATCGCCCCTCAGAG	AGAGTTCTGCGAAAGCCAGGGTTGCGATTTGTTGTCAGTTTATTCCCCCCTGCTATGAGAGTGTGAGCACTGGGCAGGCTCGGATGAAATAATGCATTGAGTAGGCCTCTGAAACCAAGGCCCCTCAGCTGGGGCAACGTCAGGCTCCAGGGTGGGCAACTTTGCTGCTTCTGCCGAAGATAGTGATATTGAGAAAATGTGGGTGCAATGAAACGCTTATTGCAGCGCACTCGGTGCATCTGTGGACAGAGGGTCAATCGCCCCTCAGAG	mecp2promfrag6
shuffled1-PATZ1wildtype-42fragment_6;mecp2prom_154097769-154098738_strand=-_start=351;end=620;length=270;source_length=970	0.2779	0.191467	95	93	94	94	94	-0.159626	-0.419565	0.0121191	-0.0161407	-0.145803	[395, 398, 401]	350-400	AGAGTTCTGCGAAAGCCAGGGTTGCGATTTGTTGTCAGTTTATTCCCCGCCTCTATGAGAGTGTGAGCACTGGGCAGGCTCGGATGAAATAATGCATTGAGTAGGCCTCTGAAACCAAGGCCCCTCAGCTGGGGCAACGTCAGGCTCCAGGGTGGGCAACTTTGCTGCTTCTGCCGAAGATAGTGATATTGAGAAAATGTGGGTGCAATGAAACGCTTATTGCAGCGCACTCGGTGCATCTGTGGACAGAGGGTCAATCGCCCCTCAGAG	AGAGTTCTGCGAAAGCCAGGGTTGCGATTTGTTGTCAGTTTATTCGCCTCCCCTATGAGAGTGTGAGCACTGGGCAGGCTCGGATGAAATAATGCATTGAGTAGGCCTCTGAAACCAAGGCCCCTCAGCTGGGGCAACGTCAGGCTCCAGGGTGGGCAACTTTGCTGCTTCTGCCGAAGATAGTGATATTGAGAAAATGTGGGTGCAATGAAACGCTTATTGCAGCGCACTCGGTGCATCTGTGGACAGAGGGTCAATCGCCCCTCAGAG	mecp2promfrag6
shuffled1-RUNX3wildtype-75fragment_4;mecp2prom_154097769-154098738_strand=-_start=211;end=480;length=270;source_length=970	-0.322425	0.476211	24	24	24	24	24	0.249157	-0.239232	-0.152481	-0.273829	-0.104096	[371, 372, 373, 374, 375, 376, 379, 381, 385, 386]	350-400	GAAAAATTGCTGGATCTCAGCTCCCAAATCATATCTTCCAGGCAGAGCTAACATTGCCCCTTATTCACACCTCCACCAAACCATCTGATCCAACAGTGACAGGTGTCACGAGGCCTTGGCATGCACTCTCTTCCCCCGCCAGAGTTCTGCGAAAGCCAGGGTTGCGATTTGTTGTCAGTTTATTCCCCGCCTCTATGAGAGTGTGAGCACTGGGCAGGCTCGGATGAAATAATGCATTGAGTAGGCCTCTGAAACCAAGGCCCCTCAGCT	GAAAAATTGCTGGATCTCAGCTCCCAAATCATATCTTCCAGGCAGAGCTAACATTGCCCCTTATTCACACCTCCACCAAACCATCTGATCCAACAGTGACAGGTGTCACGAGGCCTTGGCATGCACTCTCTTCCCCCGCCAGAGTTCTGCGAAAGCCAGGGAGCTTTTTGGATGTTCGTTTATTCCCCGCCTCTATGAGAGTGTGAGCACTGGGCAGGCTCGGATGAAATAATGCATTGAGTAGGCCTCTGAAACCAAGGCCCCTCAGCT	mecp2promfrag4
shuffled1-RELBwildtype-75fragment_4;mecp2prom_154097769-154098738_strand=-_start=211;end=480;length=270;source_length=970	-0.311892	0.537337	114	115	113	114	114	-0.124418	-0.15905	-0.163706	0.0729216	-0.0935632	[389, 390, 391, 392, 394, 395, 397, 398, 399]	350-400	GAAAAATTGCTGGATCTCAGCTCCCAAATCATATCTTCCAGGCAGAGCTAACATTGCCCCTTATTCACACCTCCACCAAACCATCTGATCCAACAGTGACAGGTGTCACGAGGCCTTGGCATGCACTCTCTTCCCCCGCCAGAGTTCTGCGAAAGCCAGGGTTGCGATTTGTTGTCAGTTTATTCCCCGCCTCTATGAGAGTGTGAGCACTGGGCAGGCTCGGATGAAATAATGCATTGAGTAGGCCTCTGAAACCAAGGCCCCTCAGCT	GAAAAATTGCTGGATCTCAGCTCCCAAATCATATCTTCCAGGCAGAGCTAACATTGCCCCTTATTCACACCTCCACCAAACCATCTGATCCAACAGTGACAGGTGTCACGAGGCCTTGGCATGCACTCTCTTCCCCCGCCAGAGTTCTGCGAAAGCCAGGGTTGCGATTTGTTGTCAGTCGCCTTACTCTCTCTATGAGAGTGTGAGCACTGGGCAGGCTCGGATGAAATAATGCATTGAGTAGGCCTCTGAAACCAAGGCCCCTCAGCT	mecp2promfrag4
shuffled2-RELBwildtype-75fragment_4;mecp2prom_154097769-154098738_strand=-_start=211;end=480;length=270;source_length=970	-0.269503	0.795658	182	183	183	184	183	-0.153864	-0.1204	-0.00819453	0.0777613	-0.0511741	[389, 390, 391, 392, 394, 395, 398, 399]	350-400	GAAAAATTGCTGGATCTCAGCTCCCAAATCATATCTTCCAGGCAGAGCTAACATTGCCCCTTATTCACACCTCCACCAAACCATCTGATCCAACAGTGACAGGTGTCACGAGGCCTTGGCATGCACTCTCTTCCCCCGCCAGAGTTCTGCGAAAGCCAGGGTTGCGATTTGTTGTCAGTTTATTCCCCGCCTCTATGAGAGTGTGAGCACTGGGCAGGCTCGGATGAAATAATGCATTGAGTAGGCCTCTGAAACCAAGGCCCCTCAGCT	GAAAAATTGCTGGATCTCAGCTCCCAAATCATATCTTCCAGGCAGAGCTAACATTGCCCCTTATTCACACCTCCACCAAACCATCTGATCCAACAGTGACAGGTGTCACGAGGCCTTGGCATGCACTCTCTTCCCCCGCCAGAGTTCTGCGAAAGCCAGGGTTGCGATTTGTTGTCAGTCGTCTATCCCTCTCTATGAGAGTGTGAGCACTGGGCAGGCTCGGATGAAATAATGCATTGAGTAGGCCTCTGAAACCAAGGCCCCTCAGCT	mecp2promfrag4
shuffled2-ZNF213wildtype-75fragment_4;mecp2prom_154097769-154098738_strand=-_start=211;end=480;length=270;source_length=970	-0.252586	0.880608	69	70	70	70	69.75	-0.0660586	0.0206145	-0.0615783	-0.0300074	-0.0342575	[343, 344, 345, 346, 347, 350, 351, 352, 353, 355, 356, 357]	350-400	GAAAAATTGCTGGATCTCAGCTCCCAAATCATATCTTCCAGGCAGAGCTAACATTGCCCCTTATTCACACCTCCACCAAACCATCTGATCCAACAGTGACAGGTGTCACGAGGCCTTGGCATGCACTCTCTTCCCCCGCCAGAGTTCTGCGAAAGCCAGGGTTGCGATTTGTTGTCAGTTTATTCCCCGCCTCTATGAGAGTGTGAGCACTGGGCAGGCTCGGATGAAATAATGCATTGAGTAGGCCTCTGAAACCAAGGCCCCTCAGCT	GAAAAATTGCTGGATCTCAGCTCCCAAATCATATCTTCCAGGCAGAGCTAACATTGCCCCTTATTCACACCTCCACCAAACCATCTGATCCAACAGTGACAGGTGTCACGAGGCCTTGGCATGCACTCTCTTCGTGACCCCATCTCGCGCGAAAGCCAGGGTTGCGATTTGTTGTCAGTTTATTCCCCGCCTCTATGAGAGTGTGAGCACTGGGCAGGCTCGGATGAAATAATGCATTGAGTAGGCCTCTGAAACCAAGGCCCCTCAGCT	mecp2promfrag4
shuffled1-PATZ1wildtype-74fragment_5;mecp2prom_154097769-154098738_strand=-_start=281;end=550;length=270;source_length=970	-0.182304	0.935547	197	196	196	196	196.25	-0.271255	-0.120587	-0.245472	-0.299565	-0.23422	[395, 398, 401]	350-400	CTCCACCAAACCATCTGATCCAACAGTGACAGGTGTCACGAGGCCTTGGCATGCACTCTCTTCCCCCGCCAGAGTTCTGCGAAAGCCAGGGTTGCGATTTGTTGTCAGTTTATTCCCCGCCTCTATGAGAGTGTGAGCACTGGGCAGGCTCGGATGAAATAATGCATTGAGTAGGCCTCTGAAACCAAGGCCCCTCAGCTGGGGCAACGTCAGGCTCCAGGGTGGGCAACTTTGCTGCTTCTGCCGAAGATAGTGATATTGAGAAAATGT	CTCCACCAAACCATCTGATCCAACAGTGACAGGTGTCACGAGGCCTTGGCATGCACTCTCTTCCCCCGCCAGAGTTCTGCGAAAGCCAGGGTTGCGATTTGTTGTCAGTTTATTCGCCTCCCCTATGAGAGTGTGAGCACTGGGCAGGCTCGGATGAAATAATGCATTGAGTAGGCCTCTGAAACCAAGGCCCCTCAGCTGGGGCAACGTCAGGCTCCAGGGTGGGCAACTTTGCTGCTTCTGCCGAAGATAGTGATATTGAGAAAATGT	mecp2promfrag5
shuffled1-RELBwildtype-75fragment_3;mecp2prom_154097769-154098738_strand=-_start=141;end=410;length=270;source_length=970	-0.324884	0.936536	201	198	202	201	200.5	0.266548	0.125209	0.1441	0.230707	0.191641	[389, 390, 391, 392, 394, 395, 397, 398, 399]	350-400	TTCTCATACTCTTATTTTCCCAAAACACAATTGCTGGATCTCAGCTCCAAATCAACTCTTCTAGGAAAGTGAAAAATTGCTGGATCTCAGCTCCCAAATCATATCTTCCAGGCAGAGCTAACATTGCCCCTTATTCACACCTCCACCAAACCATCTGATCCAACAGTGACAGGTGTCACGAGGCCTTGGCATGCACTCTCTTCCCCCGCCAGAGTTCTGCGAAAGCCAGGGTTGCGATTTGTTGTCAGTTTATTCCCCGCCTCTATGAGA	TTCTCATACTCTTATTTTCCCAAAACACAATTGCTGGATCTCAGCTCCAAATCAACTCTTCTAGGAAAGTGAAAAATTGCTGGATCTCAGCTCCCAAATCATATCTTCCAGGCAGAGCTAACATTGCCCCTTATTCACACCTCCACCAAACCATCTGATCCAACAGTGACAGGTGTCACGAGGCCTTGGCATGCACTCTCTTCCCCCGCCAGAGTTCTGCGAAAGCCAGGGTTGCGATTTGTTGTCAGTCGCCTTACTCTCTCTATGAGA	mecp2promfrag3
shuffled1-RELBwildtype-74fragment_5;mecp2prom_154097769-154098738_strand=-_start=281;end=550;length=270;source_length=970	-0.170789	0.973621	82	82	82	83	82.25	-0.290914	-0.194773	-0.299634	-0.105495	-0.222704	[389, 390, 391, 392, 394, 395, 397, 398, 399]	350-400	CTCCACCAAACCATCTGATCCAACAGTGACAGGTGTCACGAGGCCTTGGCATGCACTCTCTTCCCCCGCCAGAGTTCTGCGAAAGCCAGGGTTGCGATTTGTTGTCAGTTTATTCCCCGCCTCTATGAGAGTGTGAGCACTGGGCAGGCTCGGATGAAATAATGCATTGAGTAGGCCTCTGAAACCAAGGCCCCTCAGCTGGGGCAACGTCAGGCTCCAGGGTGGGCAACTTTGCTGCTTCTGCCGAAGATAGTGATATTGAGAAAATGT	CTCCACCAAACCATCTGATCCAACAGTGACAGGTGTCACGAGGCCTTGGCATGCACTCTCTTCCCCCGCCAGAGTTCTGCGAAAGCCAGGGTTGCGATTTGTTGTCAGTCGCCTTACTCTCTCTATGAGAGTGTGAGCACTGGGCAGGCTCGGATGAAATAATGCATTGAGTAGGCCTCTGAAACCAAGGCCCCTCAGCTGGGGCAACGTCAGGCTCCAGGGTGGGCAACTTTGCTGCTTCTGCCGAAGATAGTGATATTGAGAAAATGT	mecp2promfrag5
shuffled2-IKZF3wildtype-75fragment_4;mecp2prom_154097769-154098738_strand=-_start=211;end=480;length=270;source_length=970	-0.215853	0.985084	164	163	163	163	163.25	-0.0481679	0.0451823	0.137882	-0.124993	0.00247585	[392, 399]	350-400	GAAAAATTGCTGGATCTCAGCTCCCAAATCATATCTTCCAGGCAGAGCTAACATTGCCCCTTATTCACACCTCCACCAAACCATCTGATCCAACAGTGACAGGTGTCACGAGGCCTTGGCATGCACTCTCTTCCCCCGCCAGAGTTCTGCGAAAGCCAGGGTTGCGATTTGTTGTCAGTTTATTCCCCGCCTCTATGAGAGTGTGAGCACTGGGCAGGCTCGGATGAAATAATGCATTGAGTAGGCCTCTGAAACCAAGGCCCCTCAGCT	GAAAAATTGCTGGATCTCAGCTCCCAAATCATATCTTCCAGGCAGAGCTAACATTGCCCCTTATTCACACCTCCACCAAACCATCTGATCCAACAGTGACAGGTGTCACGAGGCCTTGGCATGCACTCTCTTCCCCCGCCAGAGTTCTGCGAAAGCCAGGGTTGCGATTTGTTGTCAGTTTACTCCCCGTCTCTATGAGAGTGTGAGCACTGGGCAGGCTCGGATGAAATAATGCATTGAGTAGGCCTCTGAAACCAAGGCCCCTCAGCT	mecp2promfrag4
shuffled1-IKZF3wildtype-75fragment_4;mecp2prom_154097769-154098738_strand=-_start=211;end=480;length=270;source_length=970	-0.215226	0.985788	191	191	191	192	191.25	-0.0443594	-0.0180811	0.163898	-0.0890486	0.00310234	[392, 393, 394, 396, 398, 399]	350-400	GAAAAATTGCTGGATCTCAGCTCCCAAATCATATCTTCCAGGCAGAGCTAACATTGCCCCTTATTCACACCTCCACCAAACCATCTGATCCAACAGTGACAGGTGTCACGAGGCCTTGGCATGCACTCTCTTCCCCCGCCAGAGTTCTGCGAAAGCCAGGGTTGCGATTTGTTGTCAGTTTATTCCCCGCCTCTATGAGAGTGTGAGCACTGGGCAGGCTCGGATGAAATAATGCATTGAGTAGGCCTCTGAAACCAAGGCCCCTCAGCT	GAAAAATTGCTGGATCTCAGCTCCCAAATCATATCTTCCAGGCAGAGCTAACATTGCCCCTTATTCACACCTCCACCAAACCATCTGATCCAACAGTGACAGGTGTCACGAGGCCTTGGCATGCACTCTCTTCCCCCGCCAGAGTTCTGCGAAAGCCAGGGTTGCGATTTGTTGTCAGTTTACCGCTCCTCTCTATGAGAGTGTGAGCACTGGGCAGGCTCGGATGAAATAATGCATTGAGTAGGCCTCTGAAACCAAGGCCCCTCAGCT	mecp2promfrag4
shuffled1-FOXJ2wildtype-42fragment_6;mecp2prom_154097769-154098738_strand=-_start=351;end=620;length=270;source_length=970	0.147868	0.987949	87	87	87	86	86.75	-0.241694	-0.423397	-0.239781	-0.198469	-0.275835	[380, 382, 383, 386, 387, 389, 391, 392]	350-400	AGAGTTCTGCGAAAGCCAGGGTTGCGATTTGTTGTCAGTTTATTCCCCGCCTCTATGAGAGTGTGAGCACTGGGCAGGCTCGGATGAAATAATGCATTGAGTAGGCCTCTGAAACCAAGGCCCCTCAGCTGGGGCAACGTCAGGCTCCAGGGTGGGCAACTTTGCTGCTTCTGCCGAAGATAGTGATATTGAGAAAATGTGGGTGCAATGAAACGCTTATTGCAGCGCACTCGGTGCATCTGTGGACAGAGGGTCAATCGCCCCTCAGAG	AGAGTTCTGCGAAAGCCAGGGTTGCGATTTATGTTCGTTATTGTCCCCGCCTCTATGAGAGTGTGAGCACTGGGCAGGCTCGGATGAAATAATGCATTGAGTAGGCCTCTGAAACCAAGGCCCCTCAGCTGGGGCAACGTCAGGCTCCAGGGTGGGCAACTTTGCTGCTTCTGCCGAAGATAGTGATATTGAGAAAATGTGGGTGCAATGAAACGCTTATTGCAGCGCACTCGGTGCATCTGTGGACAGAGGGTCAATCGCCCCTCAGAG	mecp2promfrag6
shuffled1-IKZF3wildtype-74fragment_5;mecp2prom_154097769-154098738_strand=-_start=281;end=550;length=270;source_length=970	-0.159852	0.991775	177	176	172	171	174	-0.255368	-0.201555	-0.257497	-0.132648	-0.211767	[392, 393, 394, 396, 398, 399]	350-400	CTCCACCAAACCATCTGATCCAACAGTGACAGGTGTCACGAGGCCTTGGCATGCACTCTCTTCCCCCGCCAGAGTTCTGCGAAAGCCAGGGTTGCGATTTGTTGTCAGTTTATTCCCCGCCTCTATGAGAGTGTGAGCACTGGGCAGGCTCGGATGAAATAATGCATTGAGTAGGCCTCTGAAACCAAGGCCCCTCAGCTGGGGCAACGTCAGGCTCCAGGGTGGGCAACTTTGCTGCTTCTGCCGAAGATAGTGATATTGAGAAAATGT	CTCCACCAAACCATCTGATCCAACAGTGACAGGTGTCACGAGGCCTTGGCATGCACTCTCTTCCCCCGCCAGAGTTCTGCGAAAGCCAGGGTTGCGATTTGTTGTCAGTTTACCGCTCCTCTCTATGAGAGTGTGAGCACTGGGCAGGCTCGGATGAAATAATGCATTGAGTAGGCCTCTGAAACCAAGGCCCCTCAGCTGGGGCAACGTCAGGCTCCAGGGTGGGCAACTTTGCTGCTTCTGCCGAAGATAGTGATATTGAGAAAATGT	mecp2promfrag5
shuffled2-RELBwildtype-75fragment_3;mecp2prom_154097769-154098738_strand=-_start=141;end=410;length=270;source_length=970	-0.274272	0.996137	148	148	147	148	147.75	0.23997	0.207556	0.402051	0.119432	0.242252	[389, 390, 391, 392, 394, 395, 398, 399]	350-400	TTCTCATACTCTTATTTTCCCAAAACACAATTGCTGGATCTCAGCTCCAAATCAACTCTTCTAGGAAAGTGAAAAATTGCTGGATCTCAGCTCCCAAATCATATCTTCCAGGCAGAGCTAACATTGCCCCTTATTCACACCTCCACCAAACCATCTGATCCAACAGTGACAGGTGTCACGAGGCCTTGGCATGCACTCTCTTCCCCCGCCAGAGTTCTGCGAAAGCCAGGGTTGCGATTTGTTGTCAGTTTATTCCCCGCCTCTATGAGA	TTCTCATACTCTTATTTTCCCAAAACACAATTGCTGGATCTCAGCTCCAAATCAACTCTTCTAGGAAAGTGAAAAATTGCTGGATCTCAGCTCCCAAATCATATCTTCCAGGCAGAGCTAACATTGCCCCTTATTCACACCTCCACCAAACCATCTGATCCAACAGTGACAGGTGTCACGAGGCCTTGGCATGCACTCTCTTCCCCCGCCAGAGTTCTGCGAAAGCCAGGGTTGCGATTTGTTGTCAGTCGTCTATCCCTCTCTATGAGA	mecp2promfrag3
shuffled1-PATZ1wildtype-75fragment_4;mecp2prom_154097769-154098738_strand=-_start=211;end=480;length=270;source_length=970	-0.179737	0.999767	117	117	117	115	116.5	0.0343304	0.0652404	0.123236	-0.0684406	0.0385916	[395, 398, 401]	350-400	GAAAAATTGCTGGATCTCAGCTCCCAAATCATATCTTCCAGGCAGAGCTAACATTGCCCCTTATTCACACCTCCACCAAACCATCTGATCCAACAGTGACAGGTGTCACGAGGCCTTGGCATGCACTCTCTTCCCCCGCCAGAGTTCTGCGAAAGCCAGGGTTGCGATTTGTTGTCAGTTTATTCCCCGCCTCTATGAGAGTGTGAGCACTGGGCAGGCTCGGATGAAATAATGCATTGAGTAGGCCTCTGAAACCAAGGCCCCTCAGCT	GAAAAATTGCTGGATCTCAGCTCCCAAATCATATCTTCCAGGCAGAGCTAACATTGCCCCTTATTCACACCTCCACCAAACCATCTGATCCAACAGTGACAGGTGTCACGAGGCCTTGGCATGCACTCTCTTCCCCCGCCAGAGTTCTGCGAAAGCCAGGGTTGCGATTTGTTGTCAGTTTATTCGCCTCCCCTATGAGAGTGTGAGCACTGGGCAGGCTCGGATGAAATAATGCATTGAGTAGGCCTCTGAAACCAAGGCCCCTCAGCT	mecp2promfrag4
shuffled1-ZNF213wildtype-75fragment_4;mecp2prom_154097769-154098738_strand=-_start=211;end=480;length=270;source_length=970	-0.166572	0.999979	76	76	76	76	76	0.0487919	0.0617233	-0.0266508	0.12316	0.0517562	[344, 345, 346, 347, 348, 351, 352, 353, 354, 355, 357]	350-400	GAAAAATTGCTGGATCTCAGCTCCCAAATCATATCTTCCAGGCAGAGCTAACATTGCCCCTTATTCACACCTCCACCAAACCATCTGATCCAACAGTGACAGGTGTCACGAGGCCTTGGCATGCACTCTCTTCCCCCGCCAGAGTTCTGCGAAAGCCAGGGTTGCGATTTGTTGTCAGTTTATTCCCCGCCTCTATGAGAGTGTGAGCACTGGGCAGGCTCGGATGAAATAATGCATTGAGTAGGCCTCTGAAACCAAGGCCCCTCAGCT	GAAAAATTGCTGGATCTCAGCTCCCAAATCATATCTTCCAGGCAGAGCTAACATTGCCCCTTATTCACACCTCCACCAAACCATCTGATCCAACAGTGACAGGTGTCACGAGGCCTTGGCATGCACTCTCTTCCTTTCGCAAGCGCCCGCGAAAGCCAGGGTTGCGATTTGTTGTCAGTTTATTCCCCGCCTCTATGAGAGTGTGAGCACTGGGCAGGCTCGGATGAAATAATGCATTGAGTAGGCCTCTGAAACCAAGGCCCCTCAGCT	mecp2promfrag4
shuffled1-ZNF213wildtype-74fragment_5;mecp2prom_154097769-154098738_strand=-_start=281;end=550;length=270;source_length=970	-0.119012	0.999999	95	96	96	96	95.75	-0.317031	0.0475606	-0.203024	-0.211215	-0.170927	[344, 345, 346, 347, 348, 351, 352, 353, 354, 355, 357]	350-400	CTCCACCAAACCATCTGATCCAACAGTGACAGGTGTCACGAGGCCTTGGCATGCACTCTCTTCCCCCGCCAGAGTTCTGCGAAAGCCAGGGTTGCGATTTGTTGTCAGTTTATTCCCCGCCTCTATGAGAGTGTGAGCACTGGGCAGGCTCGGATGAAATAATGCATTGAGTAGGCCTCTGAAACCAAGGCCCCTCAGCTGGGGCAACGTCAGGCTCCAGGGTGGGCAACTTTGCTGCTTCTGCCGAAGATAGTGATATTGAGAAAATGT	CTCCACCAAACCATCTGATCCAACAGTGACAGGTGTCACGAGGCCTTGGCATGCACTCTCTTCCTTTCGCAAGCGCCCGCGAAAGCCAGGGTTGCGATTTGTTGTCAGTTTATTCCCCGCCTCTATGAGAGTGTGAGCACTGGGCAGGCTCGGATGAAATAATGCATTGAGTAGGCCTCTGAAACCAAGGCCCCTCAGCTGGGGCAACGTCAGGCTCCAGGGTGGGCAACTTTGCTGCTTCTGCCGAAGATAGTGATATTGAGAAAATGT	mecp2promfrag5
shuffled2-RUNX3wildtype-75fragment_4;mecp2prom_154097769-154098738_strand=-_start=211;end=480;length=270;source_length=970	0.153454	0.999999	11	11	11	11	11	0.449916	0.491728	0.271487	0.273999	0.371782	[372, 373, 374, 375, 376, 379, 380, 382, 385, 386]	350-400	GAAAAATTGCTGGATCTCAGCTCCCAAATCATATCTTCCAGGCAGAGCTAACATTGCCCCTTATTCACACCTCCACCAAACCATCTGATCCAACAGTGACAGGTGTCACGAGGCCTTGGCATGCACTCTCTTCCCCCGCCAGAGTTCTGCGAAAGCCAGGGTTGCGATTTGTTGTCAGTTTATTCCCCGCCTCTATGAGAGTGTGAGCACTGGGCAGGCTCGGATGAAATAATGCATTGAGTAGGCCTCTGAAACCAAGGCCCCTCAGCT	GAAAAATTGCTGGATCTCAGCTCCCAAATCATATCTTCCAGGCAGAGCTAACATTGCCCCTTATTCACACCTCCACCAAACCATCTGATCCAACAGTGACAGGTGTCACGAGGCCTTGGCATGCACTCTCTTCCCCCGCCAGAGTTCTGCGAAAGCCAGGGTCTGATTTGTTCGTAGGTTTATTCCCCGCCTCTATGAGAGTGTGAGCACTGGGCAGGCTCGGATGAAATAATGCATTGAGTAGGCCTCTGAAACCAAGGCCCCTCAGCT	mecp2promfrag4
shuffled2-FOXJ2wildtype-42fragment_6;mecp2prom_154097769-154098738_strand=-_start=351;end=620;length=270;source_length=970	0.101626	0.999999	117	115	118	117	116.75	-0.1442	-0.267024	-0.31259	-0.564494	-0.322077	[379, 380, 383, 384, 385, 386, 387, 388, 390, 391]	350-400	AGAGTTCTGCGAAAGCCAGGGTTGCGATTTGTTGTCAGTTTATTCCCCGCCTCTATGAGAGTGTGAGCACTGGGCAGGCTCGGATGAAATAATGCATTGAGTAGGCCTCTGAAACCAAGGCCCCTCAGCTGGGGCAACGTCAGGCTCCAGGGTGGGCAACTTTGCTGCTTCTGCCGAAGATAGTGATATTGAGAAAATGTGGGTGCAATGAAACGCTTATTGCAGCGCACTCGGTGCATCTGTGGACAGAGGGTCAATCGCCCCTCAGAG	AGAGTTCTGCGAAAGCCAGGGTTGCGATTGTTTAGTCTATGTTTCCCCGCCTCTATGAGAGTGTGAGCACTGGGCAGGCTCGGATGAAATAATGCATTGAGTAGGCCTCTGAAACCAAGGCCCCTCAGCTGGGGCAACGTCAGGCTCCAGGGTGGGCAACTTTGCTGCTTCTGCCGAAGATAGTGATATTGAGAAAATGTGGGTGCAATGAAACGCTTATTGCAGCGCACTCGGTGCATCTGTGGACAGAGGGTCAATCGCCCCTCAGAG	mecp2promfrag6
shuffled2-RUNX3wildtype-74fragment_5;mecp2prom_154097769-154098738_strand=-_start=281;end=550;length=270;source_length=970	0.11666	0.999999	51	51	51	51	51	0.238347	0.136594	-0.0180159	-0.0979452	0.064745	[372, 373, 374, 375, 376, 379, 380, 382, 385, 386]	350-400	CTCCACCAAACCATCTGATCCAACAGTGACAGGTGTCACGAGGCCTTGGCATGCACTCTCTTCCCCCGCCAGAGTTCTGCGAAAGCCAGGGTTGCGATTTGTTGTCAGTTTATTCCCCGCCTCTATGAGAGTGTGAGCACTGGGCAGGCTCGGATGAAATAATGCATTGAGTAGGCCTCTGAAACCAAGGCCCCTCAGCTGGGGCAACGTCAGGCTCCAGGGTGGGCAACTTTGCTGCTTCTGCCGAAGATAGTGATATTGAGAAAATGT	CTCCACCAAACCATCTGATCCAACAGTGACAGGTGTCACGAGGCCTTGGCATGCACTCTCTTCCCCCGCCAGAGTTCTGCGAAAGCCAGGGTCTGATTTGTTCGTAGGTTTATTCCCCGCCTCTATGAGAGTGTGAGCACTGGGCAGGCTCGGATGAAATAATGCATTGAGTAGGCCTCTGAAACCAAGGCCCCTCAGCTGGGGCAACGTCAGGCTCCAGGGTGGGCAACTTTGCTGCTTCTGCCGAAGATAGTGATATTGAGAAAATGT	mecp2promfrag5
shuffled1-IKZF3wildtype-75fragment_3;mecp2prom_154097769-154098738_strand=-_start=141;end=410;length=270;source_length=970	-0.20501	1	111	111	111	110	110.75	0.278676	0.332212	0.357012	0.278156	0.311514	[392, 393, 394, 396, 398, 399]	350-400	TTCTCATACTCTTATTTTCCCAAAACACAATTGCTGGATCTCAGCTCCAAATCAACTCTTCTAGGAAAGTGAAAAATTGCTGGATCTCAGCTCCCAAATCATATCTTCCAGGCAGAGCTAACATTGCCCCTTATTCACACCTCCACCAAACCATCTGATCCAACAGTGACAGGTGTCACGAGGCCTTGGCATGCACTCTCTTCCCCCGCCAGAGTTCTGCGAAAGCCAGGGTTGCGATTTGTTGTCAGTTTATTCCCCGCCTCTATGAGA	TTCTCATACTCTTATTTTCCCAAAACACAATTGCTGGATCTCAGCTCCAAATCAACTCTTCTAGGAAAGTGAAAAATTGCTGGATCTCAGCTCCCAAATCATATCTTCCAGGCAGAGCTAACATTGCCCCTTATTCACACCTCCACCAAACCATCTGATCCAACAGTGACAGGTGTCACGAGGCCTTGGCATGCACTCTCTTCCCCCGCCAGAGTTCTGCGAAAGCCAGGGTTGCGATTTGTTGTCAGTTTACCGCTCCTCTCTATGAGA	mecp2promfrag3
shuffled2-PATZ1wildtype-74fragment_5;mecp2prom_154097769-154098738_strand=-_start=281;end=550;length=270;source_length=970	-0.103127	1	107	104	107	107	106.25	-0.28945	0.11443	-0.282259	-0.162892	-0.155043	[398, 400, 401]	350-400	CTCCACCAAACCATCTGATCCAACAGTGACAGGTGTCACGAGGCCTTGGCATGCACTCTCTTCCCCCGCCAGAGTTCTGCGAAAGCCAGGGTTGCGATTTGTTGTCAGTTTATTCCCCGCCTCTATGAGAGTGTGAGCACTGGGCAGGCTCGGATGAAATAATGCATTGAGTAGGCCTCTGAAACCAAGGCCCCTCAGCTGGGGCAACGTCAGGCTCCAGGGTGGGCAACTTTGCTGCTTCTGCCGAAGATAGTGATATTGAGAAAATGT	CTCCACCAAACCATCTGATCCAACAGTGACAGGTGTCACGAGGCCTTGGCATGCACTCTCTTCCCCCGCCAGAGTTCTGCGAAAGCCAGGGTTGCGATTTGTTGTCAGTTTATTCCCCCCTGCTATGAGAGTGTGAGCACTGGGCAGGCTCGGATGAAATAATGCATTGAGTAGGCCTCTGAAACCAAGGCCCCTCAGCTGGGGCAACGTCAGGCTCCAGGGTGGGCAACTTTGCTGCTTCTGCCGAAGATAGTGATATTGAGAAAATGT	mecp2promfrag5
shuffled1-ZNF263wildtype-75fragment_3;mecp2prom_154097769-154098738_strand=-_start=141;end=410;length=270;source_length=970	-0.114479	1	41	41	41	41	41	0.255738	0.198939	0.710839	0.442667	0.402046	[341, 344]	350-400	TTCTCATACTCTTATTTTCCCAAAACACAATTGCTGGATCTCAGCTCCAAATCAACTCTTCTAGGAAAGTGAAAAATTGCTGGATCTCAGCTCCCAAATCATATCTTCCAGGCAGAGCTAACATTGCCCCTTATTCACACCTCCACCAAACCATCTGATCCAACAGTGACAGGTGTCACGAGGCCTTGGCATGCACTCTCTTCCCCCGCCAGAGTTCTGCGAAAGCCAGGGTTGCGATTTGTTGTCAGTTTATTCCCCGCCTCTATGAGA	TTCTCATACTCTTATTTTCCCAAAACACAATTGCTGGATCTCAGCTCCAAATCAACTCTTCTAGGAAAGTGAAAAATTGCTGGATCTCAGCTCCCAAATCATATCTTCCAGGCAGAGCTAACATTGCCCCTTATTCACACCTCCACCAAACCATCTGATCCAACAGTGACAGGTGTCACGAGGCCTTGGCATGCACTCTCTCCCTCCGCCAGAGTTCTGCGAAAGCCAGGGTTGCGATTTGTTGTCAGTTTATTCCCCGCCTCTATGAGA	mecp2promfrag3
shuffled2-ZNF213wildtype-74fragment_5;mecp2prom_154097769-154098738_strand=-_start=281;end=550;length=270;source_length=970	-0.0499762	1	67	66	66	66	66.25	-0.180783	0.113705	-0.113301	-0.227187	-0.101892	[343, 344, 345, 346, 347, 350, 351, 352, 353, 355, 356, 357]	350-400	CTCCACCAAACCATCTGATCCAACAGTGACAGGTGTCACGAGGCCTTGGCATGCACTCTCTTCCCCCGCCAGAGTTCTGCGAAAGCCAGGGTTGCGATTTGTTGTCAGTTTATTCCCCGCCTCTATGAGAGTGTGAGCACTGGGCAGGCTCGGATGAAATAATGCATTGAGTAGGCCTCTGAAACCAAGGCCCCTCAGCTGGGGCAACGTCAGGCTCCAGGGTGGGCAACTTTGCTGCTTCTGCCGAAGATAGTGATATTGAGAAAATGT	CTCCACCAAACCATCTGATCCAACAGTGACAGGTGTCACGAGGCCTTGGCATGCACTCTCTTCGTGACCCCATCTCGCGCGAAAGCCAGGGTTGCGATTTGTTGTCAGTTTATTCCCCGCCTCTATGAGAGTGTGAGCACTGGGCAGGCTCGGATGAAATAATGCATTGAGTAGGCCTCTGAAACCAAGGCCCCTCAGCTGGGGCAACGTCAGGCTCCAGGGTGGGCAACTTTGCTGCTTCTGCCGAAGATAGTGATATTGAGAAAATGT	mecp2promfrag5
shuffled2-ZNF213wildtype-75fragment_3;mecp2prom_154097769-154098738_strand=-_start=141;end=410;length=270;source_length=970	0.0181238	1	91	91	91	90	90.75	0.330912	0.594275	0.558321	0.655085	0.534648	[343, 344, 345, 346, 347, 350, 351, 352, 353, 355, 356, 357]	350-400	TTCTCATACTCTTATTTTCCCAAAACACAATTGCTGGATCTCAGCTCCAAATCAACTCTTCTAGGAAAGTGAAAAATTGCTGGATCTCAGCTCCCAAATCATATCTTCCAGGCAGAGCTAACATTGCCCCTTATTCACACCTCCACCAAACCATCTGATCCAACAGTGACAGGTGTCACGAGGCCTTGGCATGCACTCTCTTCCCCCGCCAGAGTTCTGCGAAAGCCAGGGTTGCGATTTGTTGTCAGTTTATTCCCCGCCTCTATGAGA	TTCTCATACTCTTATTTTCCCAAAACACAATTGCTGGATCTCAGCTCCAAATCAACTCTTCTAGGAAAGTGAAAAATTGCTGGATCTCAGCTCCCAAATCATATCTTCCAGGCAGAGCTAACATTGCCCCTTATTCACACCTCCACCAAACCATCTGATCCAACAGTGACAGGTGTCACGAGGCCTTGGCATGCACTCTCTTCGTGACCCCATCTCGCGCGAAAGCCAGGGTTGCGATTTGTTGTCAGTTTATTCCCCGCCTCTATGAGA	mecp2promfrag3
shuffled1-ZNF213wildtype-75fragment_3;mecp2prom_154097769-154098738_strand=-_start=141;end=410;length=270;source_length=970	0.0865487	1	46	46	46	46	46	0.573272	0.527053	0.866946	0.445022	0.603073	[344, 345, 346, 347, 348, 351, 352, 353, 354, 355, 357]	350-400	TTCTCATACTCTTATTTTCCCAAAACACAATTGCTGGATCTCAGCTCCAAATCAACTCTTCTAGGAAAGTGAAAAATTGCTGGATCTCAGCTCCCAAATCATATCTTCCAGGCAGAGCTAACATTGCCCCTTATTCACACCTCCACCAAACCATCTGATCCAACAGTGACAGGTGTCACGAGGCCTTGGCATGCACTCTCTTCCCCCGCCAGAGTTCTGCGAAAGCCAGGGTTGCGATTTGTTGTCAGTTTATTCCCCGCCTCTATGAGA	TTCTCATACTCTTATTTTCCCAAAACACAATTGCTGGATCTCAGCTCCAAATCAACTCTTCTAGGAAAGTGAAAAATTGCTGGATCTCAGCTCCCAAATCATATCTTCCAGGCAGAGCTAACATTGCCCCTTATTCACACCTCCACCAAACCATCTGATCCAACAGTGACAGGTGTCACGAGGCCTTGGCATGCACTCTCTTCCTTTCGCAAGCGCCCGCGAAAGCCAGGGTTGCGATTTGTTGTCAGTTTATTCCCCGCCTCTATGAGA	mecp2promfrag3
shuffled1-ZNF799wildtype-74fragment_5;mecp2prom_154097769-154098738_strand=-_start=281;end=550;length=270;source_length=970	0.0259934	1	80	81	81	81	80.75	-0.155096	0.102792	0.0657434	-0.117127	-0.025922	[348, 349, 351, 354, 355, 357, 358, 359, 360, 361, 363, 364, 366, 367, 368, 370, 371, 374]	350-400	CTCCACCAAACCATCTGATCCAACAGTGACAGGTGTCACGAGGCCTTGGCATGCACTCTCTTCCCCCGCCAGAGTTCTGCGAAAGCCAGGGTTGCGATTTGTTGTCAGTTTATTCCCCGCCTCTATGAGAGTGTGAGCACTGGGCAGGCTCGGATGAAATAATGCATTGAGTAGGCCTCTGAAACCAAGGCCCCTCAGCTGGGGCAACGTCAGGCTCCAGGGTGGGCAACTTTGCTGCTTCTGCCGAAGATAGTGATATTGAGAAAATGT	CTCCACCAAACCATCTGATCCAACAGTGACAGGTGTCACGAGGCCTTGGCATGCACTCTCTTCCCCCGGGACAGGGCGTTACAGTCTCCGACTGAGATTTGTTGTCAGTTTATTCCCCGCCTCTATGAGAGTGTGAGCACTGGGCAGGCTCGGATGAAATAATGCATTGAGTAGGCCTCTGAAACCAAGGCCCCTCAGCTGGGGCAACGTCAGGCTCCAGGGTGGGCAACTTTGCTGCTTCTGCCGAAGATAGTGATATTGAGAAAATGT	mecp2promfrag5
shuffled1-ZNF799wildtype-75fragment_4;mecp2prom_154097769-154098738_strand=-_start=211;end=480;length=270;source_length=970	-0.0532553	1	48	48	48	48	48	0.158231	0.127707	0.332456	0.0418987	0.165073	[348, 349, 351, 354, 355, 357, 358, 359, 360, 361, 363, 364, 366, 367, 368, 370, 371, 374]	350-400	GAAAAATTGCTGGATCTCAGCTCCCAAATCATATCTTCCAGGCAGAGCTAACATTGCCCCTTATTCACACCTCCACCAAACCATCTGATCCAACAGTGACAGGTGTCACGAGGCCTTGGCATGCACTCTCTTCCCCCGCCAGAGTTCTGCGAAAGCCAGGGTTGCGATTTGTTGTCAGTTTATTCCCCGCCTCTATGAGAGTGTGAGCACTGGGCAGGCTCGGATGAAATAATGCATTGAGTAGGCCTCTGAAACCAAGGCCCCTCAGCT	GAAAAATTGCTGGATCTCAGCTCCCAAATCATATCTTCCAGGCAGAGCTAACATTGCCCCTTATTCACACCTCCACCAAACCATCTGATCCAACAGTGACAGGTGTCACGAGGCCTTGGCATGCACTCTCTTCCCCCGGGACAGGGCGTTACAGTCTCCGACTGAGATTTGTTGTCAGTTTATTCCCCGCCTCTATGAGAGTGTGAGCACTGGGCAGGCTCGGATGAAATAATGCATTGAGTAGGCCTCTGAAACCAAGGCCCCTCAGCT	mecp2promfrag4
shuffled1-ZNF799wildtype-75fragment_3;mecp2prom_154097769-154098738_strand=-_start=141;end=410;length=270;source_length=970	-0.0531633	1	33	32	33	33	32.75	0.569531	0.658202	0.297383	0.328328	0.463361	[348, 349, 351, 354, 355, 357, 358, 359, 360, 361, 363, 364, 366, 367, 368, 370, 371, 374]	350-400	TTCTCATACTCTTATTTTCCCAAAACACAATTGCTGGATCTCAGCTCCAAATCAACTCTTCTAGGAAAGTGAAAAATTGCTGGATCTCAGCTCCCAAATCATATCTTCCAGGCAGAGCTAACATTGCCCCTTATTCACACCTCCACCAAACCATCTGATCCAACAGTGACAGGTGTCACGAGGCCTTGGCATGCACTCTCTTCCCCCGCCAGAGTTCTGCGAAAGCCAGGGTTGCGATTTGTTGTCAGTTTATTCCCCGCCTCTATGAGA	TTCTCATACTCTTATTTTCCCAAAACACAATTGCTGGATCTCAGCTCCAAATCAACTCTTCTAGGAAAGTGAAAAATTGCTGGATCTCAGCTCCCAAATCATATCTTCCAGGCAGAGCTAACATTGCCCCTTATTCACACCTCCACCAAACCATCTGATCCAACAGTGACAGGTGTCACGAGGCCTTGGCATGCACTCTCTTCCCCCGGGACAGGGCGTTACAGTCTCCGACTGAGATTTGTTGTCAGTTTATTCCCCGCCTCTATGAGA	mecp2promfrag3
shuffled2-ZNF799wildtype-74fragment_5;mecp2prom_154097769-154098738_strand=-_start=281;end=550;length=270;source_length=970	0.0258429	1	107	107	107	107	107	-0.147339	-0.0977919	-0.0482347	0.189076	-0.0260724	[349, 351, 352, 353, 355, 356, 357, 359, 360, 361, 362, 365, 366, 367, 368, 369, 370, 372, 374]	350-400	CTCCACCAAACCATCTGATCCAACAGTGACAGGTGTCACGAGGCCTTGGCATGCACTCTCTTCCCCCGCCAGAGTTCTGCGAAAGCCAGGGTTGCGATTTGTTGTCAGTTTATTCCCCGCCTCTATGAGAGTGTGAGCACTGGGCAGGCTCGGATGAAATAATGCATTGAGTAGGCCTCTGAAACCAAGGCCCCTCAGCTGGGGCAACGTCAGGCTCCAGGGTGGGCAACTTTGCTGCTTCTGCCGAAGATAGTGATATTGAGAAAATGT	CTCCACCAAACCATCTGATCCAACAGTGACAGGTGTCACGAGGCCTTGGCATGCACTCTCTTCCCCCGCGACCCTCGCGGTTTAGGGCAAATGGAGATTTGTTGTCAGTTTATTCCCCGCCTCTATGAGAGTGTGAGCACTGGGCAGGCTCGGATGAAATAATGCATTGAGTAGGCCTCTGAAACCAAGGCCCCTCAGCTGGGGCAACGTCAGGCTCCAGGGTGGGCAACTTTGCTGCTTCTGCCGAAGATAGTGATATTGAGAAAATGT	mecp2promfrag5
shuffled2-ZNF799wildtype-75fragment_4;mecp2prom_154097769-154098738_strand=-_start=211;end=480;length=270;source_length=970	-0.0794064	1	42	42	42	42	42	-0.035627	0.0298292	0.334764	0.226722	0.138922	[349, 351, 352, 353, 355, 356, 357, 359, 360, 361, 362, 365, 366, 367, 368, 369, 370, 372, 374]	350-400	GAAAAATTGCTGGATCTCAGCTCCCAAATCATATCTTCCAGGCAGAGCTAACATTGCCCCTTATTCACACCTCCACCAAACCATCTGATCCAACAGTGACAGGTGTCACGAGGCCTTGGCATGCACTCTCTTCCCCCGCCAGAGTTCTGCGAAAGCCAGGGTTGCGATTTGTTGTCAGTTTATTCCCCGCCTCTATGAGAGTGTGAGCACTGGGCAGGCTCGGATGAAATAATGCATTGAGTAGGCCTCTGAAACCAAGGCCCCTCAGCT	GAAAAATTGCTGGATCTCAGCTCCCAAATCATATCTTCCAGGCAGAGCTAACATTGCCCCTTATTCACACCTCCACCAAACCATCTGATCCAACAGTGACAGGTGTCACGAGGCCTTGGCATGCACTCTCTTCCCCCGCGACCCTCGCGGTTTAGGGCAAATGGAGATTTGTTGTCAGTTTATTCCCCGCCTCTATGAGAGTGTGAGCACTGGGCAGGCTCGGATGAAATAATGCATTGAGTAGGCCTCTGAAACCAAGGCCCCTCAGCT	mecp2promfrag4
shuffled2-ZNF799wildtype-75fragment_3;mecp2prom_154097769-154098738_strand=-_start=141;end=410;length=270;source_length=970	-0.141697	1	47	47	47	47	47	0.228691	0.427464	0.46422	0.378934	0.374827	[349, 351, 352, 353, 355, 356, 357, 359, 360, 361, 362, 365, 366, 367, 368, 369, 370, 372, 374]	350-400	TTCTCATACTCTTATTTTCCCAAAACACAATTGCTGGATCTCAGCTCCAAATCAACTCTTCTAGGAAAGTGAAAAATTGCTGGATCTCAGCTCCCAAATCATATCTTCCAGGCAGAGCTAACATTGCCCCTTATTCACACCTCCACCAAACCATCTGATCCAACAGTGACAGGTGTCACGAGGCCTTGGCATGCACTCTCTTCCCCCGCCAGAGTTCTGCGAAAGCCAGGGTTGCGATTTGTTGTCAGTTTATTCCCCGCCTCTATGAGA	TTCTCATACTCTTATTTTCCCAAAACACAATTGCTGGATCTCAGCTCCAAATCAACTCTTCTAGGAAAGTGAAAAATTGCTGGATCTCAGCTCCCAAATCATATCTTCCAGGCAGAGCTAACATTGCCCCTTATTCACACCTCCACCAAACCATCTGATCCAACAGTGACAGGTGTCACGAGGCCTTGGCATGCACTCTCTTCCCCCGCGACCCTCGCGGTTTAGGGCAAATGGAGATTTGTTGTCAGTTTATTCCCCGCCTCTATGAGA	mecp2promfrag3
shuffled1-RUNX3wildtype-42fragment_6;mecp2prom_154097769-154098738_strand=-_start=351;end=620;length=270;source_length=970	0.0426562	1	97	97	96	96	96.5	-0.345676	-0.604638	-0.255034	-0.318838	-0.381047	[371, 372, 373, 374, 375, 376, 379, 381, 385, 386]	350-400	AGAGTTCTGCGAAAGCCAGGGTTGCGATTTGTTGTCAGTTTATTCCCCGCCTCTATGAGAGTGTGAGCACTGGGCAGGCTCGGATGAAATAATGCATTGAGTAGGCCTCTGAAACCAAGGCCCCTCAGCTGGGGCAACGTCAGGCTCCAGGGTGGGCAACTTTGCTGCTTCTGCCGAAGATAGTGATATTGAGAAAATGTGGGTGCAATGAAACGCTTATTGCAGCGCACTCGGTGCATCTGTGGACAGAGGGTCAATCGCCCCTCAGAG	AGAGTTCTGCGAAAGCCAGGGAGCTTTTTGGATGTTCGTTTATTCCCCGCCTCTATGAGAGTGTGAGCACTGGGCAGGCTCGGATGAAATAATGCATTGAGTAGGCCTCTGAAACCAAGGCCCCTCAGCTGGGGCAACGTCAGGCTCCAGGGTGGGCAACTTTGCTGCTTCTGCCGAAGATAGTGATATTGAGAAAATGTGGGTGCAATGAAACGCTTATTGCAGCGCACTCGGTGCATCTGTGGACAGAGGGTCAATCGCCCCTCAGAG	mecp2promfrag6
shuffled1-RUNX3wildtype-74fragment_5;mecp2prom_154097769-154098738_strand=-_start=281;end=550;length=270;source_length=970	-0.0741847	1	106	106	106	106	106	-0.169854	-0.235136	-0.120895	0.0214846	-0.1261	[371, 372, 373, 374, 375, 376, 379, 381, 385, 386]	350-400	CTCCACCAAACCATCTGATCCAACAGTGACAGGTGTCACGAGGCCTTGGCATGCACTCTCTTCCCCCGCCAGAGTTCTGCGAAAGCCAGGGTTGCGATTTGTTGTCAGTTTATTCCCCGCCTCTATGAGAGTGTGAGCACTGGGCAGGCTCGGATGAAATAATGCATTGAGTAGGCCTCTGAAACCAAGGCCCCTCAGCTGGGGCAACGTCAGGCTCCAGGGTGGGCAACTTTGCTGCTTCTGCCGAAGATAGTGATATTGAGAAAATGT	CTCCACCAAACCATCTGATCCAACAGTGACAGGTGTCACGAGGCCTTGGCATGCACTCTCTTCCCCCGCCAGAGTTCTGCGAAAGCCAGGGAGCTTTTTGGATGTTCGTTTATTCCCCGCCTCTATGAGAGTGTGAGCACTGGGCAGGCTCGGATGAAATAATGCATTGAGTAGGCCTCTGAAACCAAGGCCCCTCAGCTGGGGCAACGTCAGGCTCCAGGGTGGGCAACTTTGCTGCTTCTGCCGAAGATAGTGATATTGAGAAAATGT	mecp2promfrag5
shuffled1-RUNX3wildtype-75fragment_3;mecp2prom_154097769-154098738_strand=-_start=141;end=410;length=270;source_length=970	0.0358549	1	18	18	18	18	18	0.0988061	0.52819	0.441396	1.14113	0.552379	[371, 372, 373, 374, 375, 376, 379, 381, 385, 386]	350-400	TTCTCATACTCTTATTTTCCCAAAACACAATTGCTGGATCTCAGCTCCAAATCAACTCTTCTAGGAAAGTGAAAAATTGCTGGATCTCAGCTCCCAAATCATATCTTCCAGGCAGAGCTAACATTGCCCCTTATTCACACCTCCACCAAACCATCTGATCCAACAGTGACAGGTGTCACGAGGCCTTGGCATGCACTCTCTTCCCCCGCCAGAGTTCTGCGAAAGCCAGGGTTGCGATTTGTTGTCAGTTTATTCCCCGCCTCTATGAGA	TTCTCATACTCTTATTTTCCCAAAACACAATTGCTGGATCTCAGCTCCAAATCAACTCTTCTAGGAAAGTGAAAAATTGCTGGATCTCAGCTCCCAAATCATATCTTCCAGGCAGAGCTAACATTGCCCCTTATTCACACCTCCACCAAACCATCTGATCCAACAGTGACAGGTGTCACGAGGCCTTGGCATGCACTCTCTTCCCCCGCCAGAGTTCTGCGAAAGCCAGGGAGCTTTTTGGATGTTCGTTTATTCCCCGCCTCTATGAGA	mecp2promfrag3
shuffled2-FOXJ2wildtype-74fragment_5;mecp2prom_154097769-154098738_strand=-_start=281;end=550;length=270;source_length=970	0.0817702	1	11	11	11	11	11	-0.0808334	0.209164	-0.150399	0.141488	0.0298548	[379, 380, 383, 384, 385, 386, 387, 388, 390, 391]	350-400	CTCCACCAAACCATCTGATCCAACAGTGACAGGTGTCACGAGGCCTTGGCATGCACTCTCTTCCCCCGCCAGAGTTCTGCGAAAGCCAGGGTTGCGATTTGTTGTCAGTTTATTCCCCGCCTCTATGAGAGTGTGAGCACTGGGCAGGCTCGGATGAAATAATGCATTGAGTAGGCCTCTGAAACCAAGGCCCCTCAGCTGGGGCAACGTCAGGCTCCAGGGTGGGCAACTTTGCTGCTTCTGCCGAAGATAGTGATATTGAGAAAATGT	CTCCACCAAACCATCTGATCCAACAGTGACAGGTGTCACGAGGCCTTGGCATGCACTCTCTTCCCCCGCCAGAGTTCTGCGAAAGCCAGGGTTGCGATTGTTTAGTCTATGTTTCCCCGCCTCTATGAGAGTGTGAGCACTGGGCAGGCTCGGATGAAATAATGCATTGAGTAGGCCTCTGAAACCAAGGCCCCTCAGCTGGGGCAACGTCAGGCTCCAGGGTGGGCAACTTTGCTGCTTCTGCCGAAGATAGTGATATTGAGAAAATGT	mecp2promfrag5
shuffled1-RELBwildtype-42fragment_6;mecp2prom_154097769-154098738_strand=-_start=351;end=620;length=270;source_length=970	0.0682426	1	108	108	107	108	107.75	-0.28939	-0.338159	-0.356421	-0.437871	-0.35546	[389, 390, 391, 392, 394, 395, 397, 398, 399]	350-400	AGAGTTCTGCGAAAGCCAGGGTTGCGATTTGTTGTCAGTTTATTCCCCGCCTCTATGAGAGTGTGAGCACTGGGCAGGCTCGGATGAAATAATGCATTGAGTAGGCCTCTGAAACCAAGGCCCCTCAGCTGGGGCAACGTCAGGCTCCAGGGTGGGCAACTTTGCTGCTTCTGCCGAAGATAGTGATATTGAGAAAATGTGGGTGCAATGAAACGCTTATTGCAGCGCACTCGGTGCATCTGTGGACAGAGGGTCAATCGCCCCTCAGAG	AGAGTTCTGCGAAAGCCAGGGTTGCGATTTGTTGTCAGTCGCCTTACTCTCTCTATGAGAGTGTGAGCACTGGGCAGGCTCGGATGAAATAATGCATTGAGTAGGCCTCTGAAACCAAGGCCCCTCAGCTGGGGCAACGTCAGGCTCCAGGGTGGGCAACTTTGCTGCTTCTGCCGAAGATAGTGATATTGAGAAAATGTGGGTGCAATGAAACGCTTATTGCAGCGCACTCGGTGCATCTGTGGACAGAGGGTCAATCGCCCCTCAGAG	mecp2promfrag6
shuffled2-RELBwildtype-42fragment_6;mecp2prom_154097769-154098738_strand=-_start=351;end=620;length=270;source_length=970	0.0331305	1	85	85	87	86	85.75	-0.495871	-0.355753	-0.124234	-0.586432	-0.390572	[389, 390, 391, 392, 394, 395, 398, 399]	350-400	AGAGTTCTGCGAAAGCCAGGGTTGCGATTTGTTGTCAGTTTATTCCCCGCCTCTATGAGAGTGTGAGCACTGGGCAGGCTCGGATGAAATAATGCATTGAGTAGGCCTCTGAAACCAAGGCCCCTCAGCTGGGGCAACGTCAGGCTCCAGGGTGGGCAACTTTGCTGCTTCTGCCGAAGATAGTGATATTGAGAAAATGTGGGTGCAATGAAACGCTTATTGCAGCGCACTCGGTGCATCTGTGGACAGAGGGTCAATCGCCCCTCAGAG	AGAGTTCTGCGAAAGCCAGGGTTGCGATTTGTTGTCAGTCGTCTATCCCTCTCTATGAGAGTGTGAGCACTGGGCAGGCTCGGATGAAATAATGCATTGAGTAGGCCTCTGAAACCAAGGCCCCTCAGCTGGGGCAACGTCAGGCTCCAGGGTGGGCAACTTTGCTGCTTCTGCCGAAGATAGTGATATTGAGAAAATGTGGGTGCAATGAAACGCTTATTGCAGCGCACTCGGTGCATCTGTGGACAGAGGGTCAATCGCCCCTCAGAG	mecp2promfrag6
shuffled1-IKZF3wildtype-42fragment_6;mecp2prom_154097769-154098738_strand=-_start=351;end=620;length=270;source_length=970	0.0510752	1	122	125	125	126	124.5	-0.26722	-0.470091	-0.390864	-0.362335	-0.372628	[392, 393, 394, 396, 398, 399]	350-400	AGAGTTCTGCGAAAGCCAGGGTTGCGATTTGTTGTCAGTTTATTCCCCGCCTCTATGAGAGTGTGAGCACTGGGCAGGCTCGGATGAAATAATGCATTGAGTAGGCCTCTGAAACCAAGGCCCCTCAGCTGGGGCAACGTCAGGCTCCAGGGTGGGCAACTTTGCTGCTTCTGCCGAAGATAGTGATATTGAGAAAATGTGGGTGCAATGAAACGCTTATTGCAGCGCACTCGGTGCATCTGTGGACAGAGGGTCAATCGCCCCTCAGAG	AGAGTTCTGCGAAAGCCAGGGTTGCGATTTGTTGTCAGTTTACCGCTCCTCTCTATGAGAGTGTGAGCACTGGGCAGGCTCGGATGAAATAATGCATTGAGTAGGCCTCTGAAACCAAGGCCCCTCAGCTGGGGCAACGTCAGGCTCCAGGGTGGGCAACTTTGCTGCTTCTGCCGAAGATAGTGATATTGAGAAAATGTGGGTGCAATGAAACGCTTATTGCAGCGCACTCGGTGCATCTGTGGACAGAGGGTCAATCGCCCCTCAGAG	mecp2promfrag6
shuffled2-IKZF3wildtype-42fragment_6;mecp2prom_154097769-154098738_strand=-_start=351;end=620;length=270;source_length=970	0.0531065	1	59	58	57	58	58	-0.425443	-0.350518	-0.639932	-0.0664917	-0.370596	[392, 399]	350-400	AGAGTTCTGCGAAAGCCAGGGTTGCGATTTGTTGTCAGTTTATTCCCCGCCTCTATGAGAGTGTGAGCACTGGGCAGGCTCGGATGAAATAATGCATTGAGTAGGCCTCTGAAACCAAGGCCCCTCAGCTGGGGCAACGTCAGGCTCCAGGGTGGGCAACTTTGCTGCTTCTGCCGAAGATAGTGATATTGAGAAAATGTGGGTGCAATGAAACGCTTATTGCAGCGCACTCGGTGCATCTGTGGACAGAGGGTCAATCGCCCCTCAGAG	AGAGTTCTGCGAAAGCCAGGGTTGCGATTTGTTGTCAGTTTACTCCCCGTCTCTATGAGAGTGTGAGCACTGGGCAGGCTCGGATGAAATAATGCATTGAGTAGGCCTCTGAAACCAAGGCCCCTCAGCTGGGGCAACGTCAGGCTCCAGGGTGGGCAACTTTGCTGCTTCTGCCGAAGATAGTGATATTGAGAAAATGTGGGTGCAATGAAACGCTTATTGCAGCGCACTCGGTGCATCTGTGGACAGAGGGTCAATCGCCCCTCAGAG	mecp2promfrag6
shuffled2-IKZF3wildtype-74fragment_5;mecp2prom_154097769-154098738_strand=-_start=281;end=550;length=270;source_length=970	-0.0713371	1	161	162	163	163	162.25	0.0876698	-0.168206	-0.211411	-0.201063	-0.123253	[392, 399]	350-400	CTCCACCAAACCATCTGATCCAACAGTGACAGGTGTCACGAGGCCTTGGCATGCACTCTCTTCCCCCGCCAGAGTTCTGCGAAAGCCAGGGTTGCGATTTGTTGTCAGTTTATTCCCCGCCTCTATGAGAGTGTGAGCACTGGGCAGGCTCGGATGAAATAATGCATTGAGTAGGCCTCTGAAACCAAGGCCCCTCAGCTGGGGCAACGTCAGGCTCCAGGGTGGGCAACTTTGCTGCTTCTGCCGAAGATAGTGATATTGAGAAAATGT	CTCCACCAAACCATCTGATCCAACAGTGACAGGTGTCACGAGGCCTTGGCATGCACTCTCTTCCCCCGCCAGAGTTCTGCGAAAGCCAGGGTTGCGATTTGTTGTCAGTTTACTCCCCGTCTCTATGAGAGTGTGAGCACTGGGCAGGCTCGGATGAAATAATGCATTGAGTAGGCCTCTGAAACCAAGGCCCCTCAGCTGGGGCAACGTCAGGCTCCAGGGTGGGCAACTTTGCTGCTTCTGCCGAAGATAGTGATATTGAGAAAATGT	mecp2promfrag5
shuffled2-IKZF3wildtype-75fragment_3;mecp2prom_154097769-154098738_strand=-_start=141;end=410;length=270;source_length=970	-0.015111	1	204	204	205	204	204.25	0.393113	0.386526	0.634499	0.591516	0.501414	[392, 399]	350-400	TTCTCATACTCTTATTTTCCCAAAACACAATTGCTGGATCTCAGCTCCAAATCAACTCTTCTAGGAAAGTGAAAAATTGCTGGATCTCAGCTCCCAAATCATATCTTCCAGGCAGAGCTAACATTGCCCCTTATTCACACCTCCACCAAACCATCTGATCCAACAGTGACAGGTGTCACGAGGCCTTGGCATGCACTCTCTTCCCCCGCCAGAGTTCTGCGAAAGCCAGGGTTGCGATTTGTTGTCAGTTTATTCCCCGCCTCTATGAGA	TTCTCATACTCTTATTTTCCCAAAACACAATTGCTGGATCTCAGCTCCAAATCAACTCTTCTAGGAAAGTGAAAAATTGCTGGATCTCAGCTCCCAAATCATATCTTCCAGGCAGAGCTAACATTGCCCCTTATTCACACCTCCACCAAACCATCTGATCCAACAGTGACAGGTGTCACGAGGCCTTGGCATGCACTCTCTTCCCCCGCCAGAGTTCTGCGAAAGCCAGGGTTGCGATTTGTTGTCAGTTTACTCCCCGTCTCTATGAGA	mecp2promfrag3
shuffled1-PATZ1wildtype-75fragment_3;mecp2prom_154097769-154098738_strand=-_start=141;end=410;length=270;source_length=970	-0.0895791	1	222	222	221	222	221.75	0.46411	0.470396	0.445152	0.328123	0.426945	[395, 398, 401]	350-400	TTCTCATACTCTTATTTTCCCAAAACACAATTGCTGGATCTCAGCTCCAAATCAACTCTTCTAGGAAAGTGAAAAATTGCTGGATCTCAGCTCCCAAATCATATCTTCCAGGCAGAGCTAACATTGCCCCTTATTCACACCTCCACCAAACCATCTGATCCAACAGTGACAGGTGTCACGAGGCCTTGGCATGCACTCTCTTCCCCCGCCAGAGTTCTGCGAAAGCCAGGGTTGCGATTTGTTGTCAGTTTATTCCCCGCCTCTATGAGA	TTCTCATACTCTTATTTTCCCAAAACACAATTGCTGGATCTCAGCTCCAAATCAACTCTTCTAGGAAAGTGAAAAATTGCTGGATCTCAGCTCCCAAATCATATCTTCCAGGCAGAGCTAACATTGCCCCTTATTCACACCTCCACCAAACCATCTGATCCAACAGTGACAGGTGTCACGAGGCCTTGGCATGCACTCTCTTCCCCCGCCAGAGTTCTGCGAAAGCCAGGGTTGCGATTTGTTGTCAGTTTATTCGCCTCCCCTATGAGA	mecp2promfrag3
shuffled2-PATZ1wildtype-75fragment_4;mecp2prom_154097769-154098738_strand=-_start=211;end=480;length=270;source_length=970	-0.0331327	1	175	175	175	175	175	0.117625	0.183455	0.0201124	0.419591	0.185196	[398, 400, 401]	350-400	GAAAAATTGCTGGATCTCAGCTCCCAAATCATATCTTCCAGGCAGAGCTAACATTGCCCCTTATTCACACCTCCACCAAACCATCTGATCCAACAGTGACAGGTGTCACGAGGCCTTGGCATGCACTCTCTTCCCCCGCCAGAGTTCTGCGAAAGCCAGGGTTGCGATTTGTTGTCAGTTTATTCCCCGCCTCTATGAGAGTGTGAGCACTGGGCAGGCTCGGATGAAATAATGCATTGAGTAGGCCTCTGAAACCAAGGCCCCTCAGCT	GAAAAATTGCTGGATCTCAGCTCCCAAATCATATCTTCCAGGCAGAGCTAACATTGCCCCTTATTCACACCTCCACCAAACCATCTGATCCAACAGTGACAGGTGTCACGAGGCCTTGGCATGCACTCTCTTCCCCCGCCAGAGTTCTGCGAAAGCCAGGGTTGCGATTTGTTGTCAGTTTATTCCCCCCTGCTATGAGAGTGTGAGCACTGGGCAGGCTCGGATGAAATAATGCATTGAGTAGGCCTCTGAAACCAAGGCCCCTCAGCT	mecp2promfrag4
shuffled2-PATZ1wildtype-75fragment_3;mecp2prom_154097769-154098738_strand=-_start=141;end=410;length=270;source_length=970	-0.109866	1	257	256	256	256	256.25	0.302209	0.386266	0.450159	0.488	0.406658	[398, 400, 401]	350-400	TTCTCATACTCTTATTTTCCCAAAACACAATTGCTGGATCTCAGCTCCAAATCAACTCTTCTAGGAAAGTGAAAAATTGCTGGATCTCAGCTCCCAAATCATATCTTCCAGGCAGAGCTAACATTGCCCCTTATTCACACCTCCACCAAACCATCTGATCCAACAGTGACAGGTGTCACGAGGCCTTGGCATGCACTCTCTTCCCCCGCCAGAGTTCTGCGAAAGCCAGGGTTGCGATTTGTTGTCAGTTTATTCCCCGCCTCTATGAGA	TTCTCATACTCTTATTTTCCCAAAACACAATTGCTGGATCTCAGCTCCAAATCAACTCTTCTAGGAAAGTGAAAAATTGCTGGATCTCAGCTCCCAAATCATATCTTCCAGGCAGAGCTAACATTGCCCCTTATTCACACCTCCACCAAACCATCTGATCCAACAGTGACAGGTGTCACGAGGCCTTGGCATGCACTCTCTTCCCCCGCCAGAGTTCTGCGAAAGCCAGGGTTGCGATTTGTTGTCAGTTTATTCCCCCCTGCTATGAGA	mecp2promfrag3
shuffled1-ZNF24wildtype-42fragment_6;mecp2prom_154097769-154098738_strand=-_start=351;end=620;length=270;source_length=970	0.565173	3.27E-06	129	131	131	129	130	0.191724	0.201348	0.105166	0.0676424	0.14147	[431, 434, 435, 436, 439, 440, 441, 442]	400-450	AGAGTTCTGCGAAAGCCAGGGTTGCGATTTGTTGTCAGTTTATTCCCCGCCTCTATGAGAGTGTGAGCACTGGGCAGGCTCGGATGAAATAATGCATTGAGTAGGCCTCTGAAACCAAGGCCCCTCAGCTGGGGCAACGTCAGGCTCCAGGGTGGGCAACTTTGCTGCTTCTGCCGAAGATAGTGATATTGAGAAAATGTGGGTGCAATGAAACGCTTATTGCAGCGCACTCGGTGCATCTGTGGACAGAGGGTCAATCGCCCCTCAGAG	AGAGTTCTGCGAAAGCCAGGGTTGCGATTTGTTGTCAGTTTATTCCCCGCCTCTATGAGAGTGTGAGCACTGGGCAGGCTCAGAGATAAGTTAGCATTGAGTAGGCCTCTGAAACCAAGGCCCCTCAGCTGGGGCAACGTCAGGCTCCAGGGTGGGCAACTTTGCTGCTTCTGCCGAAGATAGTGATATTGAGAAAATGTGGGTGCAATGAAACGCTTATTGCAGCGCACTCGGTGCATCTGTGGACAGAGGGTCAATCGCCCCTCAGAG	mecp2promfrag6
shuffled2-ZNF675wildtype-42fragment_6;mecp2prom_154097769-154098738_strand=-_start=351;end=620;length=270;source_length=970	0.51622	5.53E-05	65	64	65	65	64.75	-0.158028	0.0566135	0.443568	0.0279145	0.0925168	[418, 419, 420, 421, 422, 423, 424, 427, 429, 430, 431, 432, 434, 435, 436, 437, 438, 439, 440, 441, 442, 443, 444]	400-450	AGAGTTCTGCGAAAGCCAGGGTTGCGATTTGTTGTCAGTTTATTCCCCGCCTCTATGAGAGTGTGAGCACTGGGCAGGCTCGGATGAAATAATGCATTGAGTAGGCCTCTGAAACCAAGGCCCCTCAGCTGGGGCAACGTCAGGCTCCAGGGTGGGCAACTTTGCTGCTTCTGCCGAAGATAGTGATATTGAGAAAATGTGGGTGCAATGAAACGCTTATTGCAGCGCACTCGGTGCATCTGTGGACAGAGGGTCAATCGCCCCTCAGAG	AGAGTTCTGCGAAAGCCAGGGTTGCGATTTGTTGTCAGTTTATTCCCCGCCTCTATGAGAGTGTGAGCGTATCCTAGACCAACAAAGGGGGGGTTATTGAGTAGGCCTCTGAAACCAAGGCCCCTCAGCTGGGGCAACGTCAGGCTCCAGGGTGGGCAACTTTGCTGCTTCTGCCGAAGATAGTGATATTGAGAAAATGTGGGTGCAATGAAACGCTTATTGCAGCGCACTCGGTGCATCTGTGGACAGAGGGTCAATCGCCCCTCAGAG	mecp2promfrag6
shuffled1-ZNF586wildtype-42fragment_6;mecp2prom_154097769-154098738_strand=-_start=351;end=620;length=270;source_length=970	0.429967	0.001834	100	98	99	97	98.5	0.179765	0.114017	-0.140086	-0.12864	0.00626408	[424, 428, 429, 433, 434, 435]	400-450	AGAGTTCTGCGAAAGCCAGGGTTGCGATTTGTTGTCAGTTTATTCCCCGCCTCTATGAGAGTGTGAGCACTGGGCAGGCTCGGATGAAATAATGCATTGAGTAGGCCTCTGAAACCAAGGCCCCTCAGCTGGGGCAACGTCAGGCTCCAGGGTGGGCAACTTTGCTGCTTCTGCCGAAGATAGTGATATTGAGAAAATGTGGGTGCAATGAAACGCTTATTGCAGCGCACTCGGTGCATCTGTGGACAGAGGGTCAATCGCCCCTCAGAG	AGAGTTCTGCGAAAGCCAGGGTTGCGATTTGTTGTCAGTTTATTCCCCGCCTCTATGAGAGTGTGAGCACTGGGTAGGGCCGGTACAAATAATGCATTGAGTAGGCCTCTGAAACCAAGGCCCCTCAGCTGGGGCAACGTCAGGCTCCAGGGTGGGCAACTTTGCTGCTTCTGCCGAAGATAGTGATATTGAGAAAATGTGGGTGCAATGAAACGCTTATTGCAGCGCACTCGGTGCATCTGTGGACAGAGGGTCAATCGCCCCTCAGAG	mecp2promfrag6
shuffled2-ZNF18wildtype-42fragment_6;mecp2prom_154097769-154098738_strand=-_start=351;end=620;length=270;source_length=970	0.389379	0.00847583	80	80	80	80	80	0.161598	-0.0165231	-0.178551	-0.103819	-0.0343237	[409, 411, 412, 413, 415, 417, 418, 419, 421, 422]	400-450	AGAGTTCTGCGAAAGCCAGGGTTGCGATTTGTTGTCAGTTTATTCCCCGCCTCTATGAGAGTGTGAGCACTGGGCAGGCTCGGATGAAATAATGCATTGAGTAGGCCTCTGAAACCAAGGCCCCTCAGCTGGGGCAACGTCAGGCTCCAGGGTGGGCAACTTTGCTGCTTCTGCCGAAGATAGTGATATTGAGAAAATGTGGGTGCAATGAAACGCTTATTGCAGCGCACTCGGTGCATCTGTGGACAGAGGGTCAATCGCCCCTCAGAG	AGAGTTCTGCGAAAGCCAGGGTTGCGATTTGTTGTCAGTTTATTCCCCGCCTCTATGAGCGCAAGGGGGATTTGCAGGCTCGGATGAAATAATGCATTGAGTAGGCCTCTGAAACCAAGGCCCCTCAGCTGGGGCAACGTCAGGCTCCAGGGTGGGCAACTTTGCTGCTTCTGCCGAAGATAGTGATATTGAGAAAATGTGGGTGCAATGAAACGCTTATTGCAGCGCACTCGGTGCATCTGTGGACAGAGGGTCAATCGCCCCTCAGAG	mecp2promfrag6
shuffled2-ZNF808wildtype-53fragment_7;mecp2prom_154097769-154098738_strand=-_start=421;end=690;length=270;source_length=970	-0.366456	0.00908961	130	131	131	130	130.5	-0.504192	-0.722044	-0.70583	-0.393024	-0.581272	[438, 439, 440, 441, 442, 444, 445, 446, 448, 449, 451, 452, 453, 454, 455, 456, 457]	400-450	TGGGCAGGCTCGGATGAAATAATGCATTGAGTAGGCCTCTGAAACCAAGGCCCCTCAGCTGGGGCAACGTCAGGCTCCAGGGTGGGCAACTTTGCTGCTTCTGCCGAAGATAGTGATATTGAGAAAATGTGGGTGCAATGAAACGCTTATTGCAGCGCACTCGGTGCATCTGTGGACAGAGGGTCAATCGCCCCTCAGAGCAGCGCAAACAGGCGTCCCAAGCCTAGGCCTTCACTTGCCCCAGCATCCGCAAGGGTCCATTAATCCTTA	TGGGCAGGCTCGGATGAAGAGTCGATATATGCTCATGACTGAAACCAAGGCCCCTCAGCTGGGGCAACGTCAGGCTCCAGGGTGGGCAACTTTGCTGCTTCTGCCGAAGATAGTGATATTGAGAAAATGTGGGTGCAATGAAACGCTTATTGCAGCGCACTCGGTGCATCTGTGGACAGAGGGTCAATCGCCCCTCAGAGCAGCGCAAACAGGCGTCCCAAGCCTAGGCCTTCACTTGCCCCAGCATCCGCAAGGGTCCATTAATCCTTA	mecp2promfrag7
shuffled2-ZBTB44wildtype-42fragment_6;mecp2prom_154097769-154098738_strand=-_start=351;end=620;length=270;source_length=970	0.358563	0.0228314	49	47	49	50	48.75	-0.0111519	-0.256507	-0.0103406	0.0174411	-0.0651396	[440, 441, 442, 443, 444, 445, 446, 448]	400-450	AGAGTTCTGCGAAAGCCAGGGTTGCGATTTGTTGTCAGTTTATTCCCCGCCTCTATGAGAGTGTGAGCACTGGGCAGGCTCGGATGAAATAATGCATTGAGTAGGCCTCTGAAACCAAGGCCCCTCAGCTGGGGCAACGTCAGGCTCCAGGGTGGGCAACTTTGCTGCTTCTGCCGAAGATAGTGATATTGAGAAAATGTGGGTGCAATGAAACGCTTATTGCAGCGCACTCGGTGCATCTGTGGACAGAGGGTCAATCGCCCCTCAGAG	AGAGTTCTGCGAAAGCCAGGGTTGCGATTTGTTGTCAGTTTATTCCCCGCCTCTATGAGAGTGTGAGCACTGGGCAGGCTCGGATGAAATGTATAGATCAGTAGGCCTCTGAAACCAAGGCCCCTCAGCTGGGGCAACGTCAGGCTCCAGGGTGGGCAACTTTGCTGCTTCTGCCGAAGATAGTGATATTGAGAAAATGTGGGTGCAATGAAACGCTTATTGCAGCGCACTCGGTGCATCTGTGGACAGAGGGTCAATCGCCCCTCAGAG	mecp2promfrag6
shuffled1-ZBTB44wildtype-42fragment_6;mecp2prom_154097769-154098738_strand=-_start=351;end=620;length=270;source_length=970	0.358482	0.0228818	128	127	128	129	128	-0.141171	0.0499873	-0.202967	0.0332677	-0.065221	[439, 440, 441, 442, 444, 446, 447, 448, 449]	400-450	AGAGTTCTGCGAAAGCCAGGGTTGCGATTTGTTGTCAGTTTATTCCCCGCCTCTATGAGAGTGTGAGCACTGGGCAGGCTCGGATGAAATAATGCATTGAGTAGGCCTCTGAAACCAAGGCCCCTCAGCTGGGGCAACGTCAGGCTCCAGGGTGGGCAACTTTGCTGCTTCTGCCGAAGATAGTGATATTGAGAAAATGTGGGTGCAATGAAACGCTTATTGCAGCGCACTCGGTGCATCTGTGGACAGAGGGTCAATCGCCCCTCAGAG	AGAGTTCTGCGAAAGCCAGGGTTGCGATTTGTTGTCAGTTTATTCCCCGCCTCTATGAGAGTGTGAGCACTGGGCAGGCTCGGATGAAACGTAGTAAATTGTAGGCCTCTGAAACCAAGGCCCCTCAGCTGGGGCAACGTCAGGCTCCAGGGTGGGCAACTTTGCTGCTTCTGCCGAAGATAGTGATATTGAGAAAATGTGGGTGCAATGAAACGCTTATTGCAGCGCACTCGGTGCATCTGTGGACAGAGGGTCAATCGCCCCTCAGAG	mecp2promfrag6
shuffled2-NRF1wildtype-53fragment_7;mecp2prom_154097769-154098738_strand=-_start=421;end=690;length=270;source_length=970	0.333728	0.0282221	120	120	120	120	120	0.25871	0.144163	0.0231644	0.0496095	0.118912	[420, 421, 422, 424, 425, 426, 427, 428, 429, 430]	400-450	TGGGCAGGCTCGGATGAAATAATGCATTGAGTAGGCCTCTGAAACCAAGGCCCCTCAGCTGGGGCAACGTCAGGCTCCAGGGTGGGCAACTTTGCTGCTTCTGCCGAAGATAGTGATATTGAGAAAATGTGGGTGCAATGAAACGCTTATTGCAGCGCACTCGGTGCATCTGTGGACAGAGGGTCAATCGCCCCTCAGAGCAGCGCAAACAGGCGTCCCAAGCCTAGGCCTTCACTTGCCCCAGCATCCGCAAGGGTCCATTAATCCTTA	CTTGGGCCGAGGGATGAAATAATGCATTGAGTAGGCCTCTGAAACCAAGGCCCCTCAGCTGGGGCAACGTCAGGCTCCAGGGTGGGCAACTTTGCTGCTTCTGCCGAAGATAGTGATATTGAGAAAATGTGGGTGCAATGAAACGCTTATTGCAGCGCACTCGGTGCATCTGTGGACAGAGGGTCAATCGCCCCTCAGAGCAGCGCAAACAGGCGTCCCAAGCCTAGGCCTTCACTTGCCCCAGCATCCGCAAGGGTCCATTAATCCTTA	mecp2promfrag7
shuffled1-ZNF24wildtype-53fragment_7;mecp2prom_154097769-154098738_strand=-_start=421;end=690;length=270;source_length=970	0.319905	0.0431706	135	135	135	135	135	0.0640877	0.139343	0.0349812	0.181942	0.105088	[431, 434, 435, 436, 439, 440, 441, 442]	400-450	TGGGCAGGCTCGGATGAAATAATGCATTGAGTAGGCCTCTGAAACCAAGGCCCCTCAGCTGGGGCAACGTCAGGCTCCAGGGTGGGCAACTTTGCTGCTTCTGCCGAAGATAGTGATATTGAGAAAATGTGGGTGCAATGAAACGCTTATTGCAGCGCACTCGGTGCATCTGTGGACAGAGGGTCAATCGCCCCTCAGAGCAGCGCAAACAGGCGTCCCAAGCCTAGGCCTTCACTTGCCCCAGCATCCGCAAGGGTCCATTAATCCTTA	TGGGCAGGCTCAGAGATAAGTTAGCATTGAGTAGGCCTCTGAAACCAAGGCCCCTCAGCTGGGGCAACGTCAGGCTCCAGGGTGGGCAACTTTGCTGCTTCTGCCGAAGATAGTGATATTGAGAAAATGTGGGTGCAATGAAACGCTTATTGCAGCGCACTCGGTGCATCTGTGGACAGAGGGTCAATCGCCCCTCAGAGCAGCGCAAACAGGCGTCCCAAGCCTAGGCCTTCACTTGCCCCAGCATCCGCAAGGGTCCATTAATCCTTA	mecp2promfrag7
shuffled1-ZNF586wildtype-53fragment_7;mecp2prom_154097769-154098738_strand=-_start=421;end=690;length=270;source_length=970	0.306529	0.0652653	158	156	157	155	156.5	0.025707	0.05881	0.201999	0.080335	0.0917127	[424, 428, 429, 433, 434, 435]	400-450	TGGGCAGGCTCGGATGAAATAATGCATTGAGTAGGCCTCTGAAACCAAGGCCCCTCAGCTGGGGCAACGTCAGGCTCCAGGGTGGGCAACTTTGCTGCTTCTGCCGAAGATAGTGATATTGAGAAAATGTGGGTGCAATGAAACGCTTATTGCAGCGCACTCGGTGCATCTGTGGACAGAGGGTCAATCGCCCCTCAGAGCAGCGCAAACAGGCGTCCCAAGCCTAGGCCTTCACTTGCCCCAGCATCCGCAAGGGTCCATTAATCCTTA	TGGGTAGGGCCGGTACAAATAATGCATTGAGTAGGCCTCTGAAACCAAGGCCCCTCAGCTGGGGCAACGTCAGGCTCCAGGGTGGGCAACTTTGCTGCTTCTGCCGAAGATAGTGATATTGAGAAAATGTGGGTGCAATGAAACGCTTATTGCAGCGCACTCGGTGCATCTGTGGACAGAGGGTCAATCGCCCCTCAGAGCAGCGCAAACAGGCGTCCCAAGCCTAGGCCTTCACTTGCCCCAGCATCCGCAAGGGTCCATTAATCCTTA	mecp2promfrag7
shuffled1-NRF1wildtype-42fragment_6;mecp2prom_154097769-154098738_strand=-_start=351;end=620;length=270;source_length=970	0.2915	0.141129	81	81	79	81	80.5	-0.0728046	-0.120239	-0.185828	-0.14994	-0.132203	[420, 421, 423, 425, 428, 429, 430]	400-450	AGAGTTCTGCGAAAGCCAGGGTTGCGATTTGTTGTCAGTTTATTCCCCGCCTCTATGAGAGTGTGAGCACTGGGCAGGCTCGGATGAAATAATGCATTGAGTAGGCCTCTGAAACCAAGGCCCCTCAGCTGGGGCAACGTCAGGCTCCAGGGTGGGCAACTTTGCTGCTTCTGCCGAAGATAGTGATATTGAGAAAATGTGGGTGCAATGAAACGCTTATTGCAGCGCACTCGGTGCATCTGTGGACAGAGGGTCAATCGCCCCTCAGAG	AGAGTTCTGCGAAAGCCAGGGTTGCGATTTGTTGTCAGTTTATTCCCCGCCTCTATGAGAGTGTGAGCACATGCCTGGGCGGGATGAAATAATGCATTGAGTAGGCCTCTGAAACCAAGGCCCCTCAGCTGGGGCAACGTCAGGCTCCAGGGTGGGCAACTTTGCTGCTTCTGCCGAAGATAGTGATATTGAGAAAATGTGGGTGCAATGAAACGCTTATTGCAGCGCACTCGGTGCATCTGTGGACAGAGGGTCAATCGCCCCTCAGAG	mecp2promfrag6
shuffled2-ZNF24wildtype-42fragment_6;mecp2prom_154097769-154098738_strand=-_start=351;end=620;length=270;source_length=970	0.288333	0.15156	92	92	92	92	92	-0.13034	-0.0215237	-0.226614	-0.163	-0.135369	[431, 432, 433, 434, 436, 441, 442]	400-450	AGAGTTCTGCGAAAGCCAGGGTTGCGATTTGTTGTCAGTTTATTCCCCGCCTCTATGAGAGTGTGAGCACTGGGCAGGCTCGGATGAAATAATGCATTGAGTAGGCCTCTGAAACCAAGGCCCCTCAGCTGGGGCAACGTCAGGCTCCAGGGTGGGCAACTTTGCTGCTTCTGCCGAAGATAGTGATATTGAGAAAATGTGGGTGCAATGAAACGCTTATTGCAGCGCACTCGGTGCATCTGTGGACAGAGGGTCAATCGCCCCTCAGAG	AGAGTTCTGCGAAAGCCAGGGTTGCGATTTGTTGTCAGTTTATTCCCCGCCTCTATGAGAGTGTGAGCACTGGGCAGGCTCTAGAGGAATATAGCATTGAGTAGGCCTCTGAAACCAAGGCCCCTCAGCTGGGGCAACGTCAGGCTCCAGGGTGGGCAACTTTGCTGCTTCTGCCGAAGATAGTGATATTGAGAAAATGTGGGTGCAATGAAACGCTTATTGCAGCGCACTCGGTGCATCTGTGGACAGAGGGTCAATCGCCCCTCAGAG	mecp2promfrag6
shuffled1-SP1wildtype-74fragment_5;mecp2prom_154097769-154098738_strand=-_start=281;end=550;length=270;source_length=970	-0.295109	0.187001	166	164	167	163	165	-0.150761	-0.280701	-0.560586	-0.39605	-0.347024	[393, 396, 398, 401, 402, 403]	400-450	CTCCACCAAACCATCTGATCCAACAGTGACAGGTGTCACGAGGCCTTGGCATGCACTCTCTTCCCCCGCCAGAGTTCTGCGAAAGCCAGGGTTGCGATTTGTTGTCAGTTTATTCCCCGCCTCTATGAGAGTGTGAGCACTGGGCAGGCTCGGATGAAATAATGCATTGAGTAGGCCTCTGAAACCAAGGCCCCTCAGCTGGGGCAACGTCAGGCTCCAGGGTGGGCAACTTTGCTGCTTCTGCCGAAGATAGTGATATTGAGAAAATGT	CTCCACCAAACCATCTGATCCAACAGTGACAGGTGTCACGAGGCCTTGGCATGCACTCTCTTCCCCCGCCAGAGTTCTGCGAAAGCCAGGGTTGCGATTTGTTGTCAGTTTATGCCTCTCCCTCATGAGAGTGTGAGCACTGGGCAGGCTCGGATGAAATAATGCATTGAGTAGGCCTCTGAAACCAAGGCCCCTCAGCTGGGGCAACGTCAGGCTCCAGGGTGGGCAACTTTGCTGCTTCTGCCGAAGATAGTGATATTGAGAAAATGT	mecp2promfrag5
shuffled1-ZNF768wildtype-42fragment_6;mecp2prom_154097769-154098738_strand=-_start=351;end=620;length=270;source_length=970	0.260878	0.273716	54	53	54	54	53.75	-0.363984	-0.00951628	-0.0726436	-0.205157	-0.162825	[395, 396, 397, 398, 399, 402, 403, 404, 405, 406, 407, 408]	400-450	AGAGTTCTGCGAAAGCCAGGGTTGCGATTTGTTGTCAGTTTATTCCCCGCCTCTATGAGAGTGTGAGCACTGGGCAGGCTCGGATGAAATAATGCATTGAGTAGGCCTCTGAAACCAAGGCCCCTCAGCTGGGGCAACGTCAGGCTCCAGGGTGGGCAACTTTGCTGCTTCTGCCGAAGATAGTGATATTGAGAAAATGTGGGTGCAATGAAACGCTTATTGCAGCGCACTCGGTGCATCTGTGGACAGAGGGTCAATCGCCCCTCAGAG	AGAGTTCTGCGAAAGCCAGGGTTGCGATTTGTTGTCAGTTTATTCGGTAACTTGCCCCCAGTGTGAGCACTGGGCAGGCTCGGATGAAATAATGCATTGAGTAGGCCTCTGAAACCAAGGCCCCTCAGCTGGGGCAACGTCAGGCTCCAGGGTGGGCAACTTTGCTGCTTCTGCCGAAGATAGTGATATTGAGAAAATGTGGGTGCAATGAAACGCTTATTGCAGCGCACTCGGTGCATCTGTGGACAGAGGGTCAATCGCCCCTCAGAG	mecp2promfrag6
shuffled1-ZNF250wildtype-42fragment_6;mecp2prom_154097769-154098738_strand=-_start=351;end=620;length=270;source_length=970	0.257795	0.291017	112	110	110	110	110.5	-0.0374791	-0.120287	-0.273852	-0.232015	-0.165908	[435, 436, 438, 439, 442, 443, 444, 445, 446, 447, 448]	400-450	AGAGTTCTGCGAAAGCCAGGGTTGCGATTTGTTGTCAGTTTATTCCCCGCCTCTATGAGAGTGTGAGCACTGGGCAGGCTCGGATGAAATAATGCATTGAGTAGGCCTCTGAAACCAAGGCCCCTCAGCTGGGGCAACGTCAGGCTCCAGGGTGGGCAACTTTGCTGCTTCTGCCGAAGATAGTGATATTGAGAAAATGTGGGTGCAATGAAACGCTTATTGCAGCGCACTCGGTGCATCTGTGGACAGAGGGTCAATCGCCCCTCAGAG	AGAGTTCTGCGAAAGCCAGGGTTGCGATTTGTTGTCAGTTTATTCCCCGCCTCTATGAGAGTGTGAGCACTGGGCAGGCTCGGATTGATCAAGAATAGTAGTAGGCCTCTGAAACCAAGGCCCCTCAGCTGGGGCAACGTCAGGCTCCAGGGTGGGCAACTTTGCTGCTTCTGCCGAAGATAGTGATATTGAGAAAATGTGGGTGCAATGAAACGCTTATTGCAGCGCACTCGGTGCATCTGTGGACAGAGGGTCAATCGCCCCTCAGAG	mecp2promfrag6
shuffled2-ZNF675wildtype-74fragment_5;mecp2prom_154097769-154098738_strand=-_start=281;end=550;length=270;source_length=970	0.262269	0.357134	84	84	84	84	84	0.268529	0.34849	0.309532	-0.0851366	0.210354	[418, 419, 420, 421, 422, 423, 424, 427, 429, 430, 431, 432, 434, 435, 436, 437, 438, 439, 440, 441, 442, 443, 444]	400-450	CTCCACCAAACCATCTGATCCAACAGTGACAGGTGTCACGAGGCCTTGGCATGCACTCTCTTCCCCCGCCAGAGTTCTGCGAAAGCCAGGGTTGCGATTTGTTGTCAGTTTATTCCCCGCCTCTATGAGAGTGTGAGCACTGGGCAGGCTCGGATGAAATAATGCATTGAGTAGGCCTCTGAAACCAAGGCCCCTCAGCTGGGGCAACGTCAGGCTCCAGGGTGGGCAACTTTGCTGCTTCTGCCGAAGATAGTGATATTGAGAAAATGT	CTCCACCAAACCATCTGATCCAACAGTGACAGGTGTCACGAGGCCTTGGCATGCACTCTCTTCCCCCGCCAGAGTTCTGCGAAAGCCAGGGTTGCGATTTGTTGTCAGTTTATTCCCCGCCTCTATGAGAGTGTGAGCGTATCCTAGACCAACAAAGGGGGGGTTATTGAGTAGGCCTCTGAAACCAAGGCCCCTCAGCTGGGGCAACGTCAGGCTCCAGGGTGGGCAACTTTGCTGCTTCTGCCGAAGATAGTGATATTGAGAAAATGT	mecp2promfrag5
shuffled1-ZNF808wildtype-53fragment_7;mecp2prom_154097769-154098738_strand=-_start=421;end=690;length=270;source_length=970	-0.232445	0.379641	173	173	173	170	172.25	-0.351848	-0.520484	-0.358581	-0.558133	-0.447262	[437, 440, 441, 442, 443, 447, 448, 449, 453, 454, 455, 457]	400-450	TGGGCAGGCTCGGATGAAATAATGCATTGAGTAGGCCTCTGAAACCAAGGCCCCTCAGCTGGGGCAACGTCAGGCTCCAGGGTGGGCAACTTTGCTGCTTCTGCCGAAGATAGTGATATTGAGAAAATGTGGGTGCAATGAAACGCTTATTGCAGCGCACTCGGTGCATCTGTGGACAGAGGGTCAATCGCCCCTCAGAGCAGCGCAAACAGGCGTCCCAAGCCTAGGCCTTCACTTGCCCCAGCATCCGCAAGGGTCCATTAATCCTTA	TGGGCAGGCTCGGATGATATGGGACATGTTGTACAACACTGAAACCAAGGCCCCTCAGCTGGGGCAACGTCAGGCTCCAGGGTGGGCAACTTTGCTGCTTCTGCCGAAGATAGTGATATTGAGAAAATGTGGGTGCAATGAAACGCTTATTGCAGCGCACTCGGTGCATCTGTGGACAGAGGGTCAATCGCCCCTCAGAGCAGCGCAAACAGGCGTCCCAAGCCTAGGCCTTCACTTGCCCCAGCATCCGCAAGGGTCCATTAATCCTTA	mecp2promfrag7
shuffled2-SP1wildtype-42fragment_6;mecp2prom_154097769-154098738_strand=-_start=351;end=620;length=270;source_length=970	0.233932	0.444363	102	98	101	99	100	-0.105639	-0.326255	-0.03252	-0.294669	-0.189771	[395, 398, 400, 401, 402, 403]	400-450	AGAGTTCTGCGAAAGCCAGGGTTGCGATTTGTTGTCAGTTTATTCCCCGCCTCTATGAGAGTGTGAGCACTGGGCAGGCTCGGATGAAATAATGCATTGAGTAGGCCTCTGAAACCAAGGCCCCTCAGCTGGGGCAACGTCAGGCTCCAGGGTGGGCAACTTTGCTGCTTCTGCCGAAGATAGTGATATTGAGAAAATGTGGGTGCAATGAAACGCTTATTGCAGCGCACTCGGTGCATCTGTGGACAGAGGGTCAATCGCCCCTCAGAG	AGAGTTCTGCGAAAGCCAGGGTTGCGATTTGTTGTCAGTTTATTCTCCCCTCGCATGAGAGTGTGAGCACTGGGCAGGCTCGGATGAAATAATGCATTGAGTAGGCCTCTGAAACCAAGGCCCCTCAGCTGGGGCAACGTCAGGCTCCAGGGTGGGCAACTTTGCTGCTTCTGCCGAAGATAGTGATATTGAGAAAATGTGGGTGCAATGAAACGCTTATTGCAGCGCACTCGGTGCATCTGTGGACAGAGGGTCAATCGCCCCTCAGAG	mecp2promfrag6
shuffled1-ZNF24wildtype-74fragment_5;mecp2prom_154097769-154098738_strand=-_start=281;end=550;length=270;source_length=970	0.231667	0.58105	85	83	86	85	84.75	0.239007	0.302311	-0.00439795	0.182085	0.179751	[431, 434, 435, 436, 439, 440, 441, 442]	400-450	CTCCACCAAACCATCTGATCCAACAGTGACAGGTGTCACGAGGCCTTGGCATGCACTCTCTTCCCCCGCCAGAGTTCTGCGAAAGCCAGGGTTGCGATTTGTTGTCAGTTTATTCCCCGCCTCTATGAGAGTGTGAGCACTGGGCAGGCTCGGATGAAATAATGCATTGAGTAGGCCTCTGAAACCAAGGCCCCTCAGCTGGGGCAACGTCAGGCTCCAGGGTGGGCAACTTTGCTGCTTCTGCCGAAGATAGTGATATTGAGAAAATGT	CTCCACCAAACCATCTGATCCAACAGTGACAGGTGTCACGAGGCCTTGGCATGCACTCTCTTCCCCCGCCAGAGTTCTGCGAAAGCCAGGGTTGCGATTTGTTGTCAGTTTATTCCCCGCCTCTATGAGAGTGTGAGCACTGGGCAGGCTCAGAGATAAGTTAGCATTGAGTAGGCCTCTGAAACCAAGGCCCCTCAGCTGGGGCAACGTCAGGCTCCAGGGTGGGCAACTTTGCTGCTTCTGCCGAAGATAGTGATATTGAGAAAATGT	mecp2promfrag5
shuffled2-ZBTB44wildtype-75fragment_4;mecp2prom_154097769-154098738_strand=-_start=211;end=480;length=270;source_length=970	-0.297728	0.621631	28	28	28	28	28	-0.0598311	-0.0698475	-0.148472	-0.0394472	-0.0793993	[440, 441, 442, 443, 444, 445, 446, 448]	400-450	GAAAAATTGCTGGATCTCAGCTCCCAAATCATATCTTCCAGGCAGAGCTAACATTGCCCCTTATTCACACCTCCACCAAACCATCTGATCCAACAGTGACAGGTGTCACGAGGCCTTGGCATGCACTCTCTTCCCCCGCCAGAGTTCTGCGAAAGCCAGGGTTGCGATTTGTTGTCAGTTTATTCCCCGCCTCTATGAGAGTGTGAGCACTGGGCAGGCTCGGATGAAATAATGCATTGAGTAGGCCTCTGAAACCAAGGCCCCTCAGCT	GAAAAATTGCTGGATCTCAGCTCCCAAATCATATCTTCCAGGCAGAGCTAACATTGCCCCTTATTCACACCTCCACCAAACCATCTGATCCAACAGTGACAGGTGTCACGAGGCCTTGGCATGCACTCTCTTCCCCCGCCAGAGTTCTGCGAAAGCCAGGGTTGCGATTTGTTGTCAGTTTATTCCCCGCCTCTATGAGAGTGTGAGCACTGGGCAGGCTCGGATGAAATGTATAGATCAGTAGGCCTCTGAAACCAAGGCCCCTCAGCT	mecp2promfrag4
shuffled2-ZNF691_Mus_musculus_DBD_0.97wildtype-75fragment_4;mecp2prom_154097769-154098738_strand=-_start=211;end=480;length=270;source_length=970	-0.292712	0.651604	32	32	32	32	32	-0.161319	0.0374363	-0.0919866	-0.0816666	-0.074384	[413, 415, 416, 418, 419]	400-450	GAAAAATTGCTGGATCTCAGCTCCCAAATCATATCTTCCAGGCAGAGCTAACATTGCCCCTTATTCACACCTCCACCAAACCATCTGATCCAACAGTGACAGGTGTCACGAGGCCTTGGCATGCACTCTCTTCCCCCGCCAGAGTTCTGCGAAAGCCAGGGTTGCGATTTGTTGTCAGTTTATTCCCCGCCTCTATGAGAGTGTGAGCACTGGGCAGGCTCGGATGAAATAATGCATTGAGTAGGCCTCTGAAACCAAGGCCCCTCAGCT	GAAAAATTGCTGGATCTCAGCTCCCAAATCATATCTTCCAGGCAGAGCTAACATTGCCCCTTATTCACACCTCCACCAAACCATCTGATCCAACAGTGACAGGTGTCACGAGGCCTTGGCATGCACTCTCTTCCCCCGCCAGAGTTCTGCGAAAGCCAGGGTTGCGATTTGTTGTCAGTTTATTCCCCGCCTCTATGAGAGTGAGTACCGTGGGCAGGCTCGGATGAAATAATGCATTGAGTAGGCCTCTGAAACCAAGGCCCCTCAGCT	mecp2promfrag4
shuffled2-ZNF768wildtype-42fragment_6;mecp2prom_154097769-154098738_strand=-_start=351;end=620;length=270;source_length=970	0.203528	0.688303	98	97	98	99	98	-0.276595	-0.40823	-0.021648	-0.174226	-0.220175	[395, 396, 397, 398, 399, 401, 402, 403, 404, 406, 407, 408]	400-450	AGAGTTCTGCGAAAGCCAGGGTTGCGATTTGTTGTCAGTTTATTCCCCGCCTCTATGAGAGTGTGAGCACTGGGCAGGCTCGGATGAAATAATGCATTGAGTAGGCCTCTGAAACCAAGGCCCCTCAGCTGGGGCAACGTCAGGCTCCAGGGTGGGCAACTTTGCTGCTTCTGCCGAAGATAGTGATATTGAGAAAATGTGGGTGCAATGAAACGCTTATTGCAGCGCACTCGGTGCATCTGTGGACAGAGGGTCAATCGCCCCTCAGAG	AGAGTTCTGCGAAAGCCAGGGTTGCGATTTGTTGTCAGTTTATTCGATCACCTGCTCGCAGTGTGAGCACTGGGCAGGCTCGGATGAAATAATGCATTGAGTAGGCCTCTGAAACCAAGGCCCCTCAGCTGGGGCAACGTCAGGCTCCAGGGTGGGCAACTTTGCTGCTTCTGCCGAAGATAGTGATATTGAGAAAATGTGGGTGCAATGAAACGCTTATTGCAGCGCACTCGGTGCATCTGTGGACAGAGGGTCAATCGCCCCTCAGAG	mecp2promfrag6
shuffled2-ZSCAN1wildtype-42fragment_6;mecp2prom_154097769-154098738_strand=-_start=351;end=620;length=270;source_length=970	0.20095	0.709381	176	173	172	175	174	-0.302669	-0.278162	-0.230873	-0.0793082	-0.222753	[404, 405, 407, 408, 409, 410, 411, 413, 414, 417, 419]	400-450	AGAGTTCTGCGAAAGCCAGGGTTGCGATTTGTTGTCAGTTTATTCCCCGCCTCTATGAGAGTGTGAGCACTGGGCAGGCTCGGATGAAATAATGCATTGAGTAGGCCTCTGAAACCAAGGCCCCTCAGCTGGGGCAACGTCAGGCTCCAGGGTGGGCAACTTTGCTGCTTCTGCCGAAGATAGTGATATTGAGAAAATGTGGGTGCAATGAAACGCTTATTGCAGCGCACTCGGTGCATCTGTGGACAGAGGGTCAATCGCCCCTCAGAG	AGAGTTCTGCGAAAGCCAGGGTTGCGATTTGTTGTCAGTTTATTCCCCGCCTCTCAGTATTGGGCAGAAGTGGGCAGGCTCGGATGAAATAATGCATTGAGTAGGCCTCTGAAACCAAGGCCCCTCAGCTGGGGCAACGTCAGGCTCCAGGGTGGGCAACTTTGCTGCTTCTGCCGAAGATAGTGATATTGAGAAAATGTGGGTGCAATGAAACGCTTATTGCAGCGCACTCGGTGCATCTGTGGACAGAGGGTCAATCGCCCCTCAGAG	mecp2promfrag6
shuffled1-ZNF691_Mus_musculus_DBD_0.97wildtype-42fragment_6;mecp2prom_154097769-154098738_strand=-_start=351;end=620;length=270;source_length=970	0.190661	0.789815	77	79	79	80	78.75	-0.211867	-0.259608	-0.262872	-0.197821	-0.233042	[412, 413, 414, 416, 417, 418, 419]	400-450	AGAGTTCTGCGAAAGCCAGGGTTGCGATTTGTTGTCAGTTTATTCCCCGCCTCTATGAGAGTGTGAGCACTGGGCAGGCTCGGATGAAATAATGCATTGAGTAGGCCTCTGAAACCAAGGCCCCTCAGCTGGGGCAACGTCAGGCTCCAGGGTGGGCAACTTTGCTGCTTCTGCCGAAGATAGTGATATTGAGAAAATGTGGGTGCAATGAAACGCTTATTGCAGCGCACTCGGTGCATCTGTGGACAGAGGGTCAATCGCCCCTCAGAG	AGAGTTCTGCGAAAGCCAGGGTTGCGATTTGTTGTCAGTTTATTCCCCGCCTCTATGAGAGTCGAACGTGTGGGCAGGCTCGGATGAAATAATGCATTGAGTAGGCCTCTGAAACCAAGGCCCCTCAGCTGGGGCAACGTCAGGCTCCAGGGTGGGCAACTTTGCTGCTTCTGCCGAAGATAGTGATATTGAGAAAATGTGGGTGCAATGAAACGCTTATTGCAGCGCACTCGGTGCATCTGTGGACAGAGGGTCAATCGCCCCTCAGAG	mecp2promfrag6
shuffled2-SP1wildtype-75fragment_4;mecp2prom_154097769-154098738_strand=-_start=211;end=480;length=270;source_length=970	-0.265965	0.813407	151	149	150	151	150.25	0.0917504	-0.0213369	-0.153161	-0.107798	-0.0476365	[395, 398, 400, 401, 402, 403]	400-450	GAAAAATTGCTGGATCTCAGCTCCCAAATCATATCTTCCAGGCAGAGCTAACATTGCCCCTTATTCACACCTCCACCAAACCATCTGATCCAACAGTGACAGGTGTCACGAGGCCTTGGCATGCACTCTCTTCCCCCGCCAGAGTTCTGCGAAAGCCAGGGTTGCGATTTGTTGTCAGTTTATTCCCCGCCTCTATGAGAGTGTGAGCACTGGGCAGGCTCGGATGAAATAATGCATTGAGTAGGCCTCTGAAACCAAGGCCCCTCAGCT	GAAAAATTGCTGGATCTCAGCTCCCAAATCATATCTTCCAGGCAGAGCTAACATTGCCCCTTATTCACACCTCCACCAAACCATCTGATCCAACAGTGACAGGTGTCACGAGGCCTTGGCATGCACTCTCTTCCCCCGCCAGAGTTCTGCGAAAGCCAGGGTTGCGATTTGTTGTCAGTTTATTCTCCCCTCGCATGAGAGTGTGAGCACTGGGCAGGCTCGGATGAAATAATGCATTGAGTAGGCCTCTGAAACCAAGGCCCCTCAGCT	mecp2promfrag4
shuffled2-ZNF250wildtype-75fragment_4;mecp2prom_154097769-154098738_strand=-_start=211;end=480;length=270;source_length=970	-0.263597	0.828118	21	21	21	21	21	0.00686513	0.0446688	0.120842	-0.353448	-0.0452682	[436, 437, 440, 442, 443, 444, 446, 447]	400-450	GAAAAATTGCTGGATCTCAGCTCCCAAATCATATCTTCCAGGCAGAGCTAACATTGCCCCTTATTCACACCTCCACCAAACCATCTGATCCAACAGTGACAGGTGTCACGAGGCCTTGGCATGCACTCTCTTCCCCCGCCAGAGTTCTGCGAAAGCCAGGGTTGCGATTTGTTGTCAGTTTATTCCCCGCCTCTATGAGAGTGTGAGCACTGGGCAGGCTCGGATGAAATAATGCATTGAGTAGGCCTCTGAAACCAAGGCCCCTCAGCT	GAAAAATTGCTGGATCTCAGCTCCCAAATCATATCTTCCAGGCAGAGCTAACATTGCCCCTTATTCACACCTCCACCAAACCATCTGATCCAACAGTGACAGGTGTCACGAGGCCTTGGCATGCACTCTCTTCCCCCGCCAGAGTTCTGCGAAAGCCAGGGTTGCGATTTGTTGTCAGTTTATTCCCCGCCTCTATGAGAGTGTGAGCACTGGGCAGGCTCGGATGCGATTAATTAAAGAGTAGGCCTCTGAAACCAAGGCCCCTCAGCT	mecp2promfrag4
shuffled1-ZNF675wildtype-42fragment_6;mecp2prom_154097769-154098738_strand=-_start=351;end=620;length=270;source_length=970	0.183961	0.839779	91	91	90	91	90.75	-0.0657077	-0.150379	-0.45009	-0.292792	-0.239742	[418, 420, 421, 423, 424, 429, 430, 431, 433, 434, 435, 438, 439, 440, 443, 444]	400-450	AGAGTTCTGCGAAAGCCAGGGTTGCGATTTGTTGTCAGTTTATTCCCCGCCTCTATGAGAGTGTGAGCACTGGGCAGGCTCGGATGAAATAATGCATTGAGTAGGCCTCTGAAACCAAGGCCCCTCAGCTGGGGCAACGTCAGGCTCCAGGGTGGGCAACTTTGCTGCTTCTGCCGAAGATAGTGATATTGAGAAAATGTGGGTGCAATGAAACGCTTATTGCAGCGCACTCGGTGCATCTGTGGACAGAGGGTCAATCGCCCCTCAGAG	AGAGTTCTGCGAAAGCCAGGGTTGCGATTTGTTGTCAGTTTATTCCCCGCCTCTATGAGAGTGTGAGCGCGTGTGAGGCAACGTGCAAGCTATAAATTGAGTAGGCCTCTGAAACCAAGGCCCCTCAGCTGGGGCAACGTCAGGCTCCAGGGTGGGCAACTTTGCTGCTTCTGCCGAAGATAGTGATATTGAGAAAATGTGGGTGCAATGAAACGCTTATTGCAGCGCACTCGGTGCATCTGTGGACAGAGGGTCAATCGCCCCTCAGAG	mecp2promfrag6
shuffled1-ZNF586wildtype-74fragment_5;mecp2prom_154097769-154098738_strand=-_start=281;end=550;length=270;source_length=970	0.191012	0.890077	66	66	66	66	66	0.0938978	0.3174	0.0392335	0.105855	0.139097	[424, 428, 429, 433, 434, 435]	400-450	CTCCACCAAACCATCTGATCCAACAGTGACAGGTGTCACGAGGCCTTGGCATGCACTCTCTTCCCCCGCCAGAGTTCTGCGAAAGCCAGGGTTGCGATTTGTTGTCAGTTTATTCCCCGCCTCTATGAGAGTGTGAGCACTGGGCAGGCTCGGATGAAATAATGCATTGAGTAGGCCTCTGAAACCAAGGCCCCTCAGCTGGGGCAACGTCAGGCTCCAGGGTGGGCAACTTTGCTGCTTCTGCCGAAGATAGTGATATTGAGAAAATGT	CTCCACCAAACCATCTGATCCAACAGTGACAGGTGTCACGAGGCCTTGGCATGCACTCTCTTCCCCCGCCAGAGTTCTGCGAAAGCCAGGGTTGCGATTTGTTGTCAGTTTATTCCCCGCCTCTATGAGAGTGTGAGCACTGGGTAGGGCCGGTACAAATAATGCATTGAGTAGGCCTCTGAAACCAAGGCCCCTCAGCTGGGGCAACGTCAGGCTCCAGGGTGGGCAACTTTGCTGCTTCTGCCGAAGATAGTGATATTGAGAAAATGT	mecp2promfrag5
shuffled2-ZNF691_Mus_musculus_DBD_0.97wildtype-42fragment_6;mecp2prom_154097769-154098738_strand=-_start=351;end=620;length=270;source_length=970	0.172822	0.908516	113	114	112	113	113	-0.0984392	-0.397514	-0.117508	-0.390062	-0.250881	[413, 415, 416, 418, 419]	400-450	AGAGTTCTGCGAAAGCCAGGGTTGCGATTTGTTGTCAGTTTATTCCCCGCCTCTATGAGAGTGTGAGCACTGGGCAGGCTCGGATGAAATAATGCATTGAGTAGGCCTCTGAAACCAAGGCCCCTCAGCTGGGGCAACGTCAGGCTCCAGGGTGGGCAACTTTGCTGCTTCTGCCGAAGATAGTGATATTGAGAAAATGTGGGTGCAATGAAACGCTTATTGCAGCGCACTCGGTGCATCTGTGGACAGAGGGTCAATCGCCCCTCAGAG	AGAGTTCTGCGAAAGCCAGGGTTGCGATTTGTTGTCAGTTTATTCCCCGCCTCTATGAGAGTGAGTACCGTGGGCAGGCTCGGATGAAATAATGCATTGAGTAGGCCTCTGAAACCAAGGCCCCTCAGCTGGGGCAACGTCAGGCTCCAGGGTGGGCAACTTTGCTGCTTCTGCCGAAGATAGTGATATTGAGAAAATGTGGGTGCAATGAAACGCTTATTGCAGCGCACTCGGTGCATCTGTGGACAGAGGGTCAATCGCCCCTCAGAG	mecp2promfrag6
shuffled1-ZNF768wildtype-75fragment_4;mecp2prom_154097769-154098738_strand=-_start=211;end=480;length=270;source_length=970	-0.240686	0.92918	119	118	119	118	118.5	-0.0837313	0.0571538	0.0164893	-0.0793422	-0.0223576	[395, 396, 397, 398, 399, 402, 403, 404, 405, 406, 407, 408]	400-450	GAAAAATTGCTGGATCTCAGCTCCCAAATCATATCTTCCAGGCAGAGCTAACATTGCCCCTTATTCACACCTCCACCAAACCATCTGATCCAACAGTGACAGGTGTCACGAGGCCTTGGCATGCACTCTCTTCCCCCGCCAGAGTTCTGCGAAAGCCAGGGTTGCGATTTGTTGTCAGTTTATTCCCCGCCTCTATGAGAGTGTGAGCACTGGGCAGGCTCGGATGAAATAATGCATTGAGTAGGCCTCTGAAACCAAGGCCCCTCAGCT	GAAAAATTGCTGGATCTCAGCTCCCAAATCATATCTTCCAGGCAGAGCTAACATTGCCCCTTATTCACACCTCCACCAAACCATCTGATCCAACAGTGACAGGTGTCACGAGGCCTTGGCATGCACTCTCTTCCCCCGCCAGAGTTCTGCGAAAGCCAGGGTTGCGATTTGTTGTCAGTTTATTCGGTAACTTGCCCCCAGTGTGAGCACTGGGCAGGCTCGGATGAAATAATGCATTGAGTAGGCCTCTGAAACCAAGGCCCCTCAGCT	mecp2promfrag4
shuffled2-ZNF691_Mus_musculus_DBD_0.97wildtype-74fragment_5;mecp2prom_154097769-154098738_strand=-_start=281;end=550;length=270;source_length=970	-0.179024	0.948967	70	70	70	70	70	-0.33063	-0.181327	-0.0781092	-0.333691	-0.230939	[413, 415, 416, 418, 419]	400-450	CTCCACCAAACCATCTGATCCAACAGTGACAGGTGTCACGAGGCCTTGGCATGCACTCTCTTCCCCCGCCAGAGTTCTGCGAAAGCCAGGGTTGCGATTTGTTGTCAGTTTATTCCCCGCCTCTATGAGAGTGTGAGCACTGGGCAGGCTCGGATGAAATAATGCATTGAGTAGGCCTCTGAAACCAAGGCCCCTCAGCTGGGGCAACGTCAGGCTCCAGGGTGGGCAACTTTGCTGCTTCTGCCGAAGATAGTGATATTGAGAAAATGT	CTCCACCAAACCATCTGATCCAACAGTGACAGGTGTCACGAGGCCTTGGCATGCACTCTCTTCCCCCGCCAGAGTTCTGCGAAAGCCAGGGTTGCGATTTGTTGTCAGTTTATTCCCCGCCTCTATGAGAGTGAGTACCGTGGGCAGGCTCGGATGAAATAATGCATTGAGTAGGCCTCTGAAACCAAGGCCCCTCAGCTGGGGCAACGTCAGGCTCCAGGGTGGGCAACTTTGCTGCTTCTGCCGAAGATAGTGATATTGAGAAAATGT	mecp2promfrag5
shuffled2-ZNF808wildtype-74fragment_5;mecp2prom_154097769-154098738_strand=-_start=281;end=550;length=270;source_length=970	-0.175248	0.961308	88	89	89	89	88.75	-0.108931	-0.325336	-0.188825	-0.28556	-0.227163	[438, 439, 440, 441, 442, 444, 445, 446, 448, 449, 451, 452, 453, 454, 455, 456, 457]	400-450	CTCCACCAAACCATCTGATCCAACAGTGACAGGTGTCACGAGGCCTTGGCATGCACTCTCTTCCCCCGCCAGAGTTCTGCGAAAGCCAGGGTTGCGATTTGTTGTCAGTTTATTCCCCGCCTCTATGAGAGTGTGAGCACTGGGCAGGCTCGGATGAAATAATGCATTGAGTAGGCCTCTGAAACCAAGGCCCCTCAGCTGGGGCAACGTCAGGCTCCAGGGTGGGCAACTTTGCTGCTTCTGCCGAAGATAGTGATATTGAGAAAATGT	CTCCACCAAACCATCTGATCCAACAGTGACAGGTGTCACGAGGCCTTGGCATGCACTCTCTTCCCCCGCCAGAGTTCTGCGAAAGCCAGGGTTGCGATTTGTTGTCAGTTTATTCCCCGCCTCTATGAGAGTGTGAGCACTGGGCAGGCTCGGATGAAGAGTCGATATATGCTCATGACTGAAACCAAGGCCCCTCAGCTGGGGCAACGTCAGGCTCCAGGGTGGGCAACTTTGCTGCTTCTGCCGAAGATAGTGATATTGAGAAAATGT	mecp2promfrag5
shuffled2-ZNF586wildtype-53fragment_7;mecp2prom_154097769-154098738_strand=-_start=421;end=690;length=270;source_length=970	0.154078	0.966506	120	121	120	121	120.5	-0.0816225	-0.159778	-0.018498	0.0169433	-0.0607387	[424, 426, 427, 428, 429, 430, 431, 433, 434, 435]	400-450	TGGGCAGGCTCGGATGAAATAATGCATTGAGTAGGCCTCTGAAACCAAGGCCCCTCAGCTGGGGCAACGTCAGGCTCCAGGGTGGGCAACTTTGCTGCTTCTGCCGAAGATAGTGATATTGAGAAAATGTGGGTGCAATGAAACGCTTATTGCAGCGCACTCGGTGCATCTGTGGACAGAGGGTCAATCGCCCCTCAGAGCAGCGCAAACAGGCGTCCCAAGCCTAGGCCTTCACTTGCCCCAGCATCCGCAAGGGTCCATTAATCCTTA	TGGGGACTGGGCGTCAAAATAATGCATTGAGTAGGCCTCTGAAACCAAGGCCCCTCAGCTGGGGCAACGTCAGGCTCCAGGGTGGGCAACTTTGCTGCTTCTGCCGAAGATAGTGATATTGAGAAAATGTGGGTGCAATGAAACGCTTATTGCAGCGCACTCGGTGCATCTGTGGACAGAGGGTCAATCGCCCCTCAGAGCAGCGCAAACAGGCGTCCCAAGCCTAGGCCTTCACTTGCCCCAGCATCCGCAAGGGTCCATTAATCCTTA	mecp2promfrag7
shuffled1-ZSCAN1wildtype-74fragment_5;mecp2prom_154097769-154098738_strand=-_start=281;end=550;length=270;source_length=970	-0.172858	0.968427	203	204	205	204	204	-0.111863	-0.347446	-0.269207	-0.170579	-0.224774	[403, 405, 407, 408, 409, 412, 414, 416, 417, 418, 419]	400-450	CTCCACCAAACCATCTGATCCAACAGTGACAGGTGTCACGAGGCCTTGGCATGCACTCTCTTCCCCCGCCAGAGTTCTGCGAAAGCCAGGGTTGCGATTTGTTGTCAGTTTATTCCCCGCCTCTATGAGAGTGTGAGCACTGGGCAGGCTCGGATGAAATAATGCATTGAGTAGGCCTCTGAAACCAAGGCCCCTCAGCTGGGGCAACGTCAGGCTCCAGGGTGGGCAACTTTGCTGCTTCTGCCGAAGATAGTGATATTGAGAAAATGT	CTCCACCAAACCATCTGATCCAACAGTGACAGGTGTCACGAGGCCTTGGCATGCACTCTCTTCCCCCGCCAGAGTTCTGCGAAAGCCAGGGTTGCGATTTGTTGTCAGTTTATTCCCCGCCTCGACGGCGGTTTTAAAGATGGGCAGGCTCGGATGAAATAATGCATTGAGTAGGCCTCTGAAACCAAGGCCCCTCAGCTGGGGCAACGTCAGGCTCCAGGGTGGGCAACTTTGCTGCTTCTGCCGAAGATAGTGATATTGAGAAAATGT	mecp2promfrag5
shuffled1-ZNF808wildtype-75fragment_4;mecp2prom_154097769-154098738_strand=-_start=211;end=480;length=270;source_length=970	-0.218268	0.981862	27	27	27	27	27	-0.0962407	0.0340458	0.0593163	0.00312201	6.09E-05	[437, 440, 441, 442, 443, 447, 448, 449, 453, 454, 455, 457]	400-450	GAAAAATTGCTGGATCTCAGCTCCCAAATCATATCTTCCAGGCAGAGCTAACATTGCCCCTTATTCACACCTCCACCAAACCATCTGATCCAACAGTGACAGGTGTCACGAGGCCTTGGCATGCACTCTCTTCCCCCGCCAGAGTTCTGCGAAAGCCAGGGTTGCGATTTGTTGTCAGTTTATTCCCCGCCTCTATGAGAGTGTGAGCACTGGGCAGGCTCGGATGAAATAATGCATTGAGTAGGCCTCTGAAACCAAGGCCCCTCAGCT	GAAAAATTGCTGGATCTCAGCTCCCAAATCATATCTTCCAGGCAGAGCTAACATTGCCCCTTATTCACACCTCCACCAAACCATCTGATCCAACAGTGACAGGTGTCACGAGGCCTTGGCATGCACTCTCTTCCCCCGCCAGAGTTCTGCGAAAGCCAGGGTTGCGATTTGTTGTCAGTTTATTCCCCGCCTCTATGAGAGTGTGAGCACTGGGCAGGCTCGGATGATATGGGACATGTTGTACAACACTGAAACCAAGGCCCCTCAGCT	mecp2promfrag4
shuffled2-ZSCAN1wildtype-74fragment_5;mecp2prom_154097769-154098738_strand=-_start=281;end=550;length=270;source_length=970	-0.16324	0.98779	208	205	208	210	207.75	-0.306135	-0.100379	-0.286199	-0.16791	-0.215156	[404, 405, 407, 408, 409, 410, 411, 413, 414, 417, 419]	400-450	CTCCACCAAACCATCTGATCCAACAGTGACAGGTGTCACGAGGCCTTGGCATGCACTCTCTTCCCCCGCCAGAGTTCTGCGAAAGCCAGGGTTGCGATTTGTTGTCAGTTTATTCCCCGCCTCTATGAGAGTGTGAGCACTGGGCAGGCTCGGATGAAATAATGCATTGAGTAGGCCTCTGAAACCAAGGCCCCTCAGCTGGGGCAACGTCAGGCTCCAGGGTGGGCAACTTTGCTGCTTCTGCCGAAGATAGTGATATTGAGAAAATGT	CTCCACCAAACCATCTGATCCAACAGTGACAGGTGTCACGAGGCCTTGGCATGCACTCTCTTCCCCCGCCAGAGTTCTGCGAAAGCCAGGGTTGCGATTTGTTGTCAGTTTATTCCCCGCCTCTCAGTATTGGGCAGAAGTGGGCAGGCTCGGATGAAATAATGCATTGAGTAGGCCTCTGAAACCAAGGCCCCTCAGCTGGGGCAACGTCAGGCTCCAGGGTGGGCAACTTTGCTGCTTCTGCCGAAGATAGTGATATTGAGAAAATGT	mecp2promfrag5
shuffled2-NRF1wildtype-42fragment_6;mecp2prom_154097769-154098738_strand=-_start=351;end=620;length=270;source_length=970	0.144164	0.99208	105	105	106	105	105.25	-0.393541	-0.460979	-0.384456	0.120819	-0.279539	[420, 421, 422, 424, 425, 426, 427, 428, 429, 430]	400-450	AGAGTTCTGCGAAAGCCAGGGTTGCGATTTGTTGTCAGTTTATTCCCCGCCTCTATGAGAGTGTGAGCACTGGGCAGGCTCGGATGAAATAATGCATTGAGTAGGCCTCTGAAACCAAGGCCCCTCAGCTGGGGCAACGTCAGGCTCCAGGGTGGGCAACTTTGCTGCTTCTGCCGAAGATAGTGATATTGAGAAAATGTGGGTGCAATGAAACGCTTATTGCAGCGCACTCGGTGCATCTGTGGACAGAGGGTCAATCGCCCCTCAGAG	AGAGTTCTGCGAAAGCCAGGGTTGCGATTTGTTGTCAGTTTATTCCCCGCCTCTATGAGAGTGTGAGCACCTTGGGCCGAGGGATGAAATAATGCATTGAGTAGGCCTCTGAAACCAAGGCCCCTCAGCTGGGGCAACGTCAGGCTCCAGGGTGGGCAACTTTGCTGCTTCTGCCGAAGATAGTGATATTGAGAAAATGTGGGTGCAATGAAACGCTTATTGCAGCGCACTCGGTGCATCTGTGGACAGAGGGTCAATCGCCCCTCAGAG	mecp2promfrag6
shuffled1-ZSCAN1wildtype-42fragment_6;mecp2prom_154097769-154098738_strand=-_start=351;end=620;length=270;source_length=970	0.143741	0.992554	238	234	237	237	236.5	-0.28709	-0.196829	-0.222648	-0.413281	-0.279962	[403, 405, 407, 408, 409, 412, 414, 416, 417, 418, 419]	400-450	AGAGTTCTGCGAAAGCCAGGGTTGCGATTTGTTGTCAGTTTATTCCCCGCCTCTATGAGAGTGTGAGCACTGGGCAGGCTCGGATGAAATAATGCATTGAGTAGGCCTCTGAAACCAAGGCCCCTCAGCTGGGGCAACGTCAGGCTCCAGGGTGGGCAACTTTGCTGCTTCTGCCGAAGATAGTGATATTGAGAAAATGTGGGTGCAATGAAACGCTTATTGCAGCGCACTCGGTGCATCTGTGGACAGAGGGTCAATCGCCCCTCAGAG	AGAGTTCTGCGAAAGCCAGGGTTGCGATTTGTTGTCAGTTTATTCCCCGCCTCGACGGCGGTTTTAAAGATGGGCAGGCTCGGATGAAATAATGCATTGAGTAGGCCTCTGAAACCAAGGCCCCTCAGCTGGGGCAACGTCAGGCTCCAGGGTGGGCAACTTTGCTGCTTCTGCCGAAGATAGTGATATTGAGAAAATGTGGGTGCAATGAAACGCTTATTGCAGCGCACTCGGTGCATCTGTGGACAGAGGGTCAATCGCCCCTCAGAG	mecp2promfrag6
shuffled1-ZNF808wildtype-42fragment_6;mecp2prom_154097769-154098738_strand=-_start=351;end=620;length=270;source_length=970	0.142341	0.993745	67	67	68	68	67.5	-0.127459	-0.190298	-0.511496	-0.296192	-0.281361	[437, 440, 441, 442, 443, 447, 448, 449, 453, 454, 455, 457]	400-450	AGAGTTCTGCGAAAGCCAGGGTTGCGATTTGTTGTCAGTTTATTCCCCGCCTCTATGAGAGTGTGAGCACTGGGCAGGCTCGGATGAAATAATGCATTGAGTAGGCCTCTGAAACCAAGGCCCCTCAGCTGGGGCAACGTCAGGCTCCAGGGTGGGCAACTTTGCTGCTTCTGCCGAAGATAGTGATATTGAGAAAATGTGGGTGCAATGAAACGCTTATTGCAGCGCACTCGGTGCATCTGTGGACAGAGGGTCAATCGCCCCTCAGAG	AGAGTTCTGCGAAAGCCAGGGTTGCGATTTGTTGTCAGTTTATTCCCCGCCTCTATGAGAGTGTGAGCACTGGGCAGGCTCGGATGATATGGGACATGTTGTACAACACTGAAACCAAGGCCCCTCAGCTGGGGCAACGTCAGGCTCCAGGGTGGGCAACTTTGCTGCTTCTGCCGAAGATAGTGATATTGAGAAAATGTGGGTGCAATGAAACGCTTATTGCAGCGCACTCGGTGCATCTGTGGACAGAGGGTCAATCGCCCCTCAGAG	mecp2promfrag6
shuffled1-SP1wildtype-75fragment_4;mecp2prom_154097769-154098738_strand=-_start=211;end=480;length=270;source_length=970	-0.205351	0.994075	173	172	173	172	172.5	-0.173136	0.076346	0.177535	-0.028834	0.0129777	[393, 396, 398, 401, 402, 403]	400-450	GAAAAATTGCTGGATCTCAGCTCCCAAATCATATCTTCCAGGCAGAGCTAACATTGCCCCTTATTCACACCTCCACCAAACCATCTGATCCAACAGTGACAGGTGTCACGAGGCCTTGGCATGCACTCTCTTCCCCCGCCAGAGTTCTGCGAAAGCCAGGGTTGCGATTTGTTGTCAGTTTATTCCCCGCCTCTATGAGAGTGTGAGCACTGGGCAGGCTCGGATGAAATAATGCATTGAGTAGGCCTCTGAAACCAAGGCCCCTCAGCT	GAAAAATTGCTGGATCTCAGCTCCCAAATCATATCTTCCAGGCAGAGCTAACATTGCCCCTTATTCACACCTCCACCAAACCATCTGATCCAACAGTGACAGGTGTCACGAGGCCTTGGCATGCACTCTCTTCCCCCGCCAGAGTTCTGCGAAAGCCAGGGTTGCGATTTGTTGTCAGTTTATGCCTCTCCCTCATGAGAGTGTGAGCACTGGGCAGGCTCGGATGAAATAATGCATTGAGTAGGCCTCTGAAACCAAGGCCCCTCAGCT	mecp2promfrag4
shuffled2-NRF1wildtype-75fragment_4;mecp2prom_154097769-154098738_strand=-_start=211;end=480;length=270;source_length=970	-0.200864	0.996296	14	14	14	14	14	-0.144088	0.24628	0.103251	-0.135584	0.0174646	[420, 421, 422, 424, 425, 426, 427, 428, 429, 430]	400-450	GAAAAATTGCTGGATCTCAGCTCCCAAATCATATCTTCCAGGCAGAGCTAACATTGCCCCTTATTCACACCTCCACCAAACCATCTGATCCAACAGTGACAGGTGTCACGAGGCCTTGGCATGCACTCTCTTCCCCCGCCAGAGTTCTGCGAAAGCCAGGGTTGCGATTTGTTGTCAGTTTATTCCCCGCCTCTATGAGAGTGTGAGCACTGGGCAGGCTCGGATGAAATAATGCATTGAGTAGGCCTCTGAAACCAAGGCCCCTCAGCT	GAAAAATTGCTGGATCTCAGCTCCCAAATCATATCTTCCAGGCAGAGCTAACATTGCCCCTTATTCACACCTCCACCAAACCATCTGATCCAACAGTGACAGGTGTCACGAGGCCTTGGCATGCACTCTCTTCCCCCGCCAGAGTTCTGCGAAAGCCAGGGTTGCGATTTGTTGTCAGTTTATTCCCCGCCTCTATGAGAGTGTGAGCACCTTGGGCCGAGGGATGAAATAATGCATTGAGTAGGCCTCTGAAACCAAGGCCCCTCAGCT	mecp2promfrag4
shuffled2-ZNF586wildtype-42fragment_6;mecp2prom_154097769-154098738_strand=-_start=351;end=620;length=270;source_length=970	0.138119	0.996434	77	76	77	76	76.5	-0.141922	-0.349001	-0.390607	-0.260807	-0.285584	[424, 426, 427, 428, 429, 430, 431, 433, 434, 435]	400-450	AGAGTTCTGCGAAAGCCAGGGTTGCGATTTGTTGTCAGTTTATTCCCCGCCTCTATGAGAGTGTGAGCACTGGGCAGGCTCGGATGAAATAATGCATTGAGTAGGCCTCTGAAACCAAGGCCCCTCAGCTGGGGCAACGTCAGGCTCCAGGGTGGGCAACTTTGCTGCTTCTGCCGAAGATAGTGATATTGAGAAAATGTGGGTGCAATGAAACGCTTATTGCAGCGCACTCGGTGCATCTGTGGACAGAGGGTCAATCGCCCCTCAGAG	AGAGTTCTGCGAAAGCCAGGGTTGCGATTTGTTGTCAGTTTATTCCCCGCCTCTATGAGAGTGTGAGCACTGGGGACTGGGCGTCAAAATAATGCATTGAGTAGGCCTCTGAAACCAAGGCCCCTCAGCTGGGGCAACGTCAGGCTCCAGGGTGGGCAACTTTGCTGCTTCTGCCGAAGATAGTGATATTGAGAAAATGTGGGTGCAATGAAACGCTTATTGCAGCGCACTCGGTGCATCTGTGGACAGAGGGTCAATCGCCCCTCAGAG	mecp2promfrag6
shuffled1-ZNF18wildtype-42fragment_6;mecp2prom_154097769-154098738_strand=-_start=351;end=620;length=270;source_length=970	0.133003	0.998368	109	109	109	109	109	-0.277648	-0.356564	-0.181543	-0.347046	-0.2907	[409, 411, 412, 413, 414, 417, 418, 419, 420, 423]	400-450	AGAGTTCTGCGAAAGCCAGGGTTGCGATTTGTTGTCAGTTTATTCCCCGCCTCTATGAGAGTGTGAGCACTGGGCAGGCTCGGATGAAATAATGCATTGAGTAGGCCTCTGAAACCAAGGCCCCTCAGCTGGGGCAACGTCAGGCTCCAGGGTGGGCAACTTTGCTGCTTCTGCCGAAGATAGTGATATTGAGAAAATGTGGGTGCAATGAAACGCTTATTGCAGCGCACTCGGTGCATCTGTGGACAGAGGGTCAATCGCCCCTCAGAG	AGAGTTCTGCGAAAGCCAGGGTTGCGATTTGTTGTCAGTTTATTCCCCGCCTCTATGAGGGGTGCAGATTCGGACAGGCTCGGATGAAATAATGCATTGAGTAGGCCTCTGAAACCAAGGCCCCTCAGCTGGGGCAACGTCAGGCTCCAGGGTGGGCAACTTTGCTGCTTCTGCCGAAGATAGTGATATTGAGAAAATGTGGGTGCAATGAAACGCTTATTGCAGCGCACTCGGTGCATCTGTGGACAGAGGGTCAATCGCCCCTCAGAG	mecp2promfrag6
shuffled2-ZNF24wildtype-53fragment_7;mecp2prom_154097769-154098738_strand=-_start=421;end=690;length=270;source_length=970	0.129799	0.998627	79	79	79	79	79	0.00137527	-0.359715	0.00437703	0.0138919	-0.0850177	[431, 432, 433, 434, 436, 441, 442]	400-450	TGGGCAGGCTCGGATGAAATAATGCATTGAGTAGGCCTCTGAAACCAAGGCCCCTCAGCTGGGGCAACGTCAGGCTCCAGGGTGGGCAACTTTGCTGCTTCTGCCGAAGATAGTGATATTGAGAAAATGTGGGTGCAATGAAACGCTTATTGCAGCGCACTCGGTGCATCTGTGGACAGAGGGTCAATCGCCCCTCAGAGCAGCGCAAACAGGCGTCCCAAGCCTAGGCCTTCACTTGCCCCAGCATCCGCAAGGGTCCATTAATCCTTA	TGGGCAGGCTCTAGAGGAATATAGCATTGAGTAGGCCTCTGAAACCAAGGCCCCTCAGCTGGGGCAACGTCAGGCTCCAGGGTGGGCAACTTTGCTGCTTCTGCCGAAGATAGTGATATTGAGAAAATGTGGGTGCAATGAAACGCTTATTGCAGCGCACTCGGTGCATCTGTGGACAGAGGGTCAATCGCCCCTCAGAGCAGCGCAAACAGGCGTCCCAAGCCTAGGCCTTCACTTGCCCCAGCATCCGCAAGGGTCCATTAATCCTTA	mecp2promfrag7
shuffled1-NRF1wildtype-53fragment_7;mecp2prom_154097769-154098738_strand=-_start=421;end=690;length=270;source_length=970	0.124766	0.999476	115	115	114	114	114.5	-0.141156	-0.0997931	-0.0621034	-0.0571479	-0.09005	[420, 421, 423, 425, 428, 429, 430]	400-450	TGGGCAGGCTCGGATGAAATAATGCATTGAGTAGGCCTCTGAAACCAAGGCCCCTCAGCTGGGGCAACGTCAGGCTCCAGGGTGGGCAACTTTGCTGCTTCTGCCGAAGATAGTGATATTGAGAAAATGTGGGTGCAATGAAACGCTTATTGCAGCGCACTCGGTGCATCTGTGGACAGAGGGTCAATCGCCCCTCAGAGCAGCGCAAACAGGCGTCCCAAGCCTAGGCCTTCACTTGCCCCAGCATCCGCAAGGGTCCATTAATCCTTA	ATGCCTGGGCGGGATGAAATAATGCATTGAGTAGGCCTCTGAAACCAAGGCCCCTCAGCTGGGGCAACGTCAGGCTCCAGGGTGGGCAACTTTGCTGCTTCTGCCGAAGATAGTGATATTGAGAAAATGTGGGTGCAATGAAACGCTTATTGCAGCGCACTCGGTGCATCTGTGGACAGAGGGTCAATCGCCCCTCAGAGCAGCGCAAACAGGCGTCCCAAGCCTAGGCCTTCACTTGCCCCAGCATCCGCAAGGGTCCATTAATCCTTA	mecp2promfrag7
shuffled2-ZNF768wildtype-75fragment_4;mecp2prom_154097769-154098738_strand=-_start=211;end=480;length=270;source_length=970	-0.178262	0.999821	183	183	184	184	183.5	0.0809539	0.0127242	0.010389	0.0561992	0.0400666	[395, 396, 397, 398, 399, 401, 402, 403, 404, 406, 407, 408]	400-450	GAAAAATTGCTGGATCTCAGCTCCCAAATCATATCTTCCAGGCAGAGCTAACATTGCCCCTTATTCACACCTCCACCAAACCATCTGATCCAACAGTGACAGGTGTCACGAGGCCTTGGCATGCACTCTCTTCCCCCGCCAGAGTTCTGCGAAAGCCAGGGTTGCGATTTGTTGTCAGTTTATTCCCCGCCTCTATGAGAGTGTGAGCACTGGGCAGGCTCGGATGAAATAATGCATTGAGTAGGCCTCTGAAACCAAGGCCCCTCAGCT	GAAAAATTGCTGGATCTCAGCTCCCAAATCATATCTTCCAGGCAGAGCTAACATTGCCCCTTATTCACACCTCCACCAAACCATCTGATCCAACAGTGACAGGTGTCACGAGGCCTTGGCATGCACTCTCTTCCCCCGCCAGAGTTCTGCGAAAGCCAGGGTTGCGATTTGTTGTCAGTTTATTCGATCACCTGCTCGCAGTGTGAGCACTGGGCAGGCTCGGATGAAATAATGCATTGAGTAGGCCTCTGAAACCAAGGCCCCTCAGCT	mecp2promfrag4
shuffled1-ZSCAN1wildtype-75fragment_4;mecp2prom_154097769-154098738_strand=-_start=211;end=480;length=270;source_length=970	-0.167289	0.999976	181	181	182	182	181.5	-0.0451345	0.0935896	0.0549885	0.100714	0.0510393	[403, 405, 407, 408, 409, 412, 414, 416, 417, 418, 419]	400-450	GAAAAATTGCTGGATCTCAGCTCCCAAATCATATCTTCCAGGCAGAGCTAACATTGCCCCTTATTCACACCTCCACCAAACCATCTGATCCAACAGTGACAGGTGTCACGAGGCCTTGGCATGCACTCTCTTCCCCCGCCAGAGTTCTGCGAAAGCCAGGGTTGCGATTTGTTGTCAGTTTATTCCCCGCCTCTATGAGAGTGTGAGCACTGGGCAGGCTCGGATGAAATAATGCATTGAGTAGGCCTCTGAAACCAAGGCCCCTCAGCT	GAAAAATTGCTGGATCTCAGCTCCCAAATCATATCTTCCAGGCAGAGCTAACATTGCCCCTTATTCACACCTCCACCAAACCATCTGATCCAACAGTGACAGGTGTCACGAGGCCTTGGCATGCACTCTCTTCCCCCGCCAGAGTTCTGCGAAAGCCAGGGTTGCGATTTGTTGTCAGTTTATTCCCCGCCTCGACGGCGGTTTTAAAGATGGGCAGGCTCGGATGAAATAATGCATTGAGTAGGCCTCTGAAACCAAGGCCCCTCAGCT	mecp2promfrag4
shuffled2-ZNF250wildtype-42fragment_6;mecp2prom_154097769-154098738_strand=-_start=351;end=620;length=270;source_length=970	0.112781	0.999977	42	42	41	41	41.5	-0.189955	-0.373285	-0.367184	-0.313264	-0.310922	[436, 437, 440, 442, 443, 444, 446, 447]	400-450	AGAGTTCTGCGAAAGCCAGGGTTGCGATTTGTTGTCAGTTTATTCCCCGCCTCTATGAGAGTGTGAGCACTGGGCAGGCTCGGATGAAATAATGCATTGAGTAGGCCTCTGAAACCAAGGCCCCTCAGCTGGGGCAACGTCAGGCTCCAGGGTGGGCAACTTTGCTGCTTCTGCCGAAGATAGTGATATTGAGAAAATGTGGGTGCAATGAAACGCTTATTGCAGCGCACTCGGTGCATCTGTGGACAGAGGGTCAATCGCCCCTCAGAG	AGAGTTCTGCGAAAGCCAGGGTTGCGATTTGTTGTCAGTTTATTCCCCGCCTCTATGAGAGTGTGAGCACTGGGCAGGCTCGGATGCGATTAATTAAAGAGTAGGCCTCTGAAACCAAGGCCCCTCAGCTGGGGCAACGTCAGGCTCCAGGGTGGGCAACTTTGCTGCTTCTGCCGAAGATAGTGATATTGAGAAAATGTGGGTGCAATGAAACGCTTATTGCAGCGCACTCGGTGCATCTGTGGACAGAGGGTCAATCGCCCCTCAGAG	mecp2promfrag6
shuffled1-ZBTB44wildtype-75fragment_4;mecp2prom_154097769-154098738_strand=-_start=211;end=480;length=270;source_length=970	-0.165315	0.999984	21	21	21	21	21	0.194414	0.13098	-0.153188	0.0398475	0.0530132	[439, 440, 441, 442, 444, 446, 447, 448, 449]	400-450	GAAAAATTGCTGGATCTCAGCTCCCAAATCATATCTTCCAGGCAGAGCTAACATTGCCCCTTATTCACACCTCCACCAAACCATCTGATCCAACAGTGACAGGTGTCACGAGGCCTTGGCATGCACTCTCTTCCCCCGCCAGAGTTCTGCGAAAGCCAGGGTTGCGATTTGTTGTCAGTTTATTCCCCGCCTCTATGAGAGTGTGAGCACTGGGCAGGCTCGGATGAAATAATGCATTGAGTAGGCCTCTGAAACCAAGGCCCCTCAGCT	GAAAAATTGCTGGATCTCAGCTCCCAAATCATATCTTCCAGGCAGAGCTAACATTGCCCCTTATTCACACCTCCACCAAACCATCTGATCCAACAGTGACAGGTGTCACGAGGCCTTGGCATGCACTCTCTTCCCCCGCCAGAGTTCTGCGAAAGCCAGGGTTGCGATTTGTTGTCAGTTTATTCCCCGCCTCTATGAGAGTGTGAGCACTGGGCAGGCTCGGATGAAACGTAGTAAATTGTAGGCCTCTGAAACCAAGGCCCCTCAGCT	mecp2promfrag4
shuffled1-SP1wildtype-42fragment_6;mecp2prom_154097769-154098738_strand=-_start=351;end=620;length=270;source_length=970	0.107228	0.999995	114	115	116	115	115	-0.521529	-0.254654	-0.274343	-0.215373	-0.316475	[393, 396, 398, 401, 402, 403]	400-450	AGAGTTCTGCGAAAGCCAGGGTTGCGATTTGTTGTCAGTTTATTCCCCGCCTCTATGAGAGTGTGAGCACTGGGCAGGCTCGGATGAAATAATGCATTGAGTAGGCCTCTGAAACCAAGGCCCCTCAGCTGGGGCAACGTCAGGCTCCAGGGTGGGCAACTTTGCTGCTTCTGCCGAAGATAGTGATATTGAGAAAATGTGGGTGCAATGAAACGCTTATTGCAGCGCACTCGGTGCATCTGTGGACAGAGGGTCAATCGCCCCTCAGAG	AGAGTTCTGCGAAAGCCAGGGTTGCGATTTGTTGTCAGTTTATGCCTCTCCCTCATGAGAGTGTGAGCACTGGGCAGGCTCGGATGAAATAATGCATTGAGTAGGCCTCTGAAACCAAGGCCCCTCAGCTGGGGCAACGTCAGGCTCCAGGGTGGGCAACTTTGCTGCTTCTGCCGAAGATAGTGATATTGAGAAAATGTGGGTGCAATGAAACGCTTATTGCAGCGCACTCGGTGCATCTGTGGACAGAGGGTCAATCGCCCCTCAGAG	mecp2promfrag6
[truncated: 1,126 more rows]

## Sheet: cre 2
sequence_name	effect size	adj.p.value	rep1_numbered_of_observed_barcodes	rep2_numbered_of_observed_barcodes	rep3_numbered_of_observed_barcodes	rep4_numbered_of_observed_barcodes	AVG_numbered_of_observed_barcodes	rep1_log2(RNA/DNA)	rep2_log2(RNA/DNA)	rep3_log2(RNA/DNA)	rep4_log2(RNA/DNA)	AVG_log2(RNA/DNA)	locations_different_from_reference	graphing_bin	full_reference_sequence	full_mutation_sequence	tile ("frag")
[truncated: 1,698 more rows]

[truncated: 3 more sheets: cre 6, cre A, cre B]
