# Supplementary material for: A massively parallel reporter assay of MECP2 cis-regulatory elements reveals genetic candidates for male-biased autism
Source: bioRxiv. 2026 May 9:2026.05.08.723809. Preprint. [Version 1] doi: 10.64898/2026.05.08.723809 (PMC13174625; doi:10.64898/2026.05.08.723809)
Supplement: Supplement 6 [file media-6.xlsx]

## Sheet: promoter
variant_category	MPRA label	sequence_name	effect size	adj.p.value	rep1_numbered_of_observed_barcodes	rep2_numbered_of_observed_barcodes	rep3_numbered_of_observed_barcodes	rep4_numbered_of_observed_barcodes	AVG_numbered_of_observed_barcodes	rep1_log2(RNA/DNA)	rep2_log2(RNA/DNA)	rep3_log2(RNA/DNA)	rep4_log2(RNA/DNA)	AVG_log2(RNA/DNA)	locations_different_from_reference	full_reference_sequence	full_mutation_sequence	tile ("frag")
ASD	901_A^G	ALT_154097837_A^G_eichler_mecp2promfrag11	-0.299902	0.00943453	85	85	85	82	84.25	-0.328747	-0.42487	-0.318353	-0.412724	-0.371174	901	TCCGCCCACTAAACCAGTCCCTCCGCGCCCAAGCCGCCTCTTTTCCCCAAACGACGGCCGAAAGCAGCCAATCAACAGCTGGAGGGGTCCGCCCCCTTTTCCCTGGCCGAAATGGACAGGAAATCTCGCCAATTGACGGCATCGCCGCTGAGACTCCCCCCTCCCCCGTCCTCCCCGTCCCAGCCCGGCCATCACAGCCAATGACGGGCGGGCTCGCAGCGGCGCCGAGGGCGGGGCGCGGGCGCGCAGGTGCAGCAGCGCGCGGGCCGG	TCCGCCCACTAAACCAGTCCCTCCGCGCCCAAGCCGCCTCTTTTCCCCAAACGACGGCCGAAAGCAGCCAATCAACAGCTGGAGGGGTCCGCCCCCTTTTCCCTGGCCGAAATGGACAGGAAATCTCGCCAATTGACGGCATCGCCGCTGAGACTCCCCCCTCCCCCGTCCTCCCCGTCCCAGCCCGGCCATCACAGCCAACGACGGGCGGGCTCGCAGCGGCGCCGAGGGCGGGGCGCGGGCGCGCAGGTGCAGCAGCGCGCGGGCCGG	mecp2promfrag11
ASD	858_G^A	ALT_154097880_G^A_eichler_mecp2promfrag10	-0.21621	0.000569883	99	99	99	98	98.75	0.497894	0.424555	0.414625	0.422193	0.439817	858	AGGCGTCCCAAGCCTAGGCCTTCACTTGCCCCAGCATCCGCAAGGGTCCATTAATCCTTAACATTCAAATTCCGCCCACTAAACCAGTCCCTCCGCGCCCAAGCCGCCTCTTTTCCCCAAACGACGGCCGAAAGCAGCCAATCAACAGCTGGAGGGGTCCGCCCCCTTTTCCCTGGCCGAAATGGACAGGAAATCTCGCCAATTGACGGCATCGCCGCTGAGACTCCCCCCTCCCCCGTCCTCCCCGTCCCAGCCCGGCCATCACAGCCA	AGGCGTCCCAAGCCTAGGCCTTCACTTGCCCCAGCATCCGCAAGGGTCCATTAATCCTTAACATTCAAATTCCGCCCACTAAACCAGTCCCTCCGCGCCCAAGCCGCCTCTTTTCCCCAAACGACGGCCGAAAGCAGCCAATCAACAGCTGGAGGGGTCCGCCCCCTTTTCCCTGGCCGAAATGGACAGGAAATCTCGCCAATTGACGGCATCGCCGCTGAGACTCCCTCCTCCCCCGTCCTCCCCGTCCCAGCCCGGCCATCACAGCCA	mecp2promfrag10
ASD	858_G^A	ALT_154097880_G^A_eichler_mecp2promfrag11	0.0353536	0.979508	83	84	85	84	84	0.0785979	-0.0238464	-0.150474	-0.04795	-0.0359182	858	TCCGCCCACTAAACCAGTCCCTCCGCGCCCAAGCCGCCTCTTTTCCCCAAACGACGGCCGAAAGCAGCCAATCAACAGCTGGAGGGGTCCGCCCCCTTTTCCCTGGCCGAAATGGACAGGAAATCTCGCCAATTGACGGCATCGCCGCTGAGACTCCCCCCTCCCCCGTCCTCCCCGTCCCAGCCCGGCCATCACAGCCAATGACGGGCGGGCTCGCAGCGGCGCCGAGGGCGGGGCGCGGGCGCGCAGGTGCAGCAGCGCGCGGGCCGG	TCCGCCCACTAAACCAGTCCCTCCGCGCCCAAGCCGCCTCTTTTCCCCAAACGACGGCCGAAAGCAGCCAATCAACAGCTGGAGGGGTCCGCCCCCTTTTCCCTGGCCGAAATGGACAGGAAATCTCGCCAATTGACGGCATCGCCGCTGAGACTCCCTCCTCCCCCGTCCTCCCCGTCCCAGCCCGGCCATCACAGCCAATGACGGGCGGGCTCGCAGCGGCGCCGAGGGCGGGGCGCGGGCGCGCAGGTGCAGCAGCGCGCGGGCCGG	mecp2promfrag11
gnomAD	854_A^AG	ALT_154097884_A^AG_gnomad_mecp2promfrag10	-0.0228698	0.897342	145	145	145	145	145	0.615505	0.617265	0.596534	0.703325	0.633157	854	AGGCGTCCCAAGCCTAGGCCTTCACTTGCCCCAGCATCCGCAAGGGTCCATTAATCCTTAACATTCAAATTCCGCCCACTAAACCAGTCCCTCCGCGCCCAAGCCGCCTCTTTTCCCCAAACGACGGCCGAAAGCAGCCAATCAACAGCTGGAGGGGTCCGCCCCCTTTTCCCTGGCCGAAATGGACAGGAAATCTCGCCAATTGACGGCATCGCCGCTGAGACTCCCCCCTCCCCCGTCCTCCCCGTCCCAGCCCGGCCATCACAGCCA	AGGCGTCCCAAGCCTAGGCCTTCACTTGCCCCAGCATCCGCAAGGGTCCATTAATCCTTAACATTCAAATTCCGCCCACTAAACCAGTCCCTCCGCGCCCAAGCCGCCTCTTTTCCCCAAACGACGGCCGAAAGCAGCCAATCAACAGCTGGAGGGGTCCGCCCCCTTTTCCCTGGCCGAAATGGACAGGAAATCTCGCCAATTGACGGCATCGCCGCTGAGACCTCCCCCCTCCCCCGTCCTCCCCGTCCCAGCCCGGCCATCACAGCC	mecp2promfrag10
gnomAD	854_A^AG	ALT_154097884_A^AG_gnomad_mecp2promfrag11	-0.0664168	0.84381	72	72	71	71	71.5	-0.2136	-0.152015	0.125877	-0.311016	-0.137689	854	TCCGCCCACTAAACCAGTCCCTCCGCGCCCAAGCCGCCTCTTTTCCCCAAACGACGGCCGAAAGCAGCCAATCAACAGCTGGAGGGGTCCGCCCCCTTTTCCCTGGCCGAAATGGACAGGAAATCTCGCCAATTGACGGCATCGCCGCTGAGACTCCCCCCTCCCCCGTCCTCCCCGTCCCAGCCCGGCCATCACAGCCAATGACGGGCGGGCTCGCAGCGGCGCCGAGGGCGGGGCGCGGGCGCGCAGGTGCAGCAGCGCGCGGGCCGG	TCCGCCCACTAAACCAGTCCCTCCGCGCCCAAGCCGCCTCTTTTCCCCAAACGACGGCCGAAAGCAGCCAATCAACAGCTGGAGGGGTCCGCCCCCTTTTCCCTGGCCGAAATGGACAGGAAATCTCGCCAATTGACGGCATCGCCGCTGAGACCTCCCCCCTCCCCCGTCCTCCCCGTCCCAGCCCGGCCATCACAGCCAATGACGGGCGGGCTCGCAGCGGCGCCGAGGGCGGGGCGCGGGCGCGCAGGTGCAGCAGCGCGCGGGCCG	mecp2promfrag11
ASD	724_C^T	ALT_154098014_C^T_eichler_mecp2promfrag10	0.0326324	0.765789	135	134	136	136	135.25	0.721274	0.596187	0.66128	0.775897	0.68866	724	AGGCGTCCCAAGCCTAGGCCTTCACTTGCCCCAGCATCCGCAAGGGTCCATTAATCCTTAACATTCAAATTCCGCCCACTAAACCAGTCCCTCCGCGCCCAAGCCGCCTCTTTTCCCCAAACGACGGCCGAAAGCAGCCAATCAACAGCTGGAGGGGTCCGCCCCCTTTTCCCTGGCCGAAATGGACAGGAAATCTCGCCAATTGACGGCATCGCCGCTGAGACTCCCCCCTCCCCCGTCCTCCCCGTCCCAGCCCGGCCATCACAGCCA	AGGCGTCCCAAGCCTAGGCCTTCACTTGCCCCAGCATCCGCAAGGGTCCATTAATCCTTAACATTCAAATTCCGCCCACTAAACCAGTCCCTCCACGCCCAAGCCGCCTCTTTTCCCCAAACGACGGCCGAAAGCAGCCAATCAACAGCTGGAGGGGTCCGCCCCCTTTTCCCTGGCCGAAATGGACAGGAAATCTCGCCAATTGACGGCATCGCCGCTGAGACTCCCCCCTCCCCCGTCCTCCCCGTCCCAGCCCGGCCATCACAGCCA	mecp2promfrag10
ASD	724_C^T	ALT_154098014_C^T_eichler_mecp2promfrag11	0.00842415	0.999918	106	106	106	107	106.25	-0.224063	-0.129317	-0.00412625	0.106116	-0.0628476	724	TCCGCCCACTAAACCAGTCCCTCCGCGCCCAAGCCGCCTCTTTTCCCCAAACGACGGCCGAAAGCAGCCAATCAACAGCTGGAGGGGTCCGCCCCCTTTTCCCTGGCCGAAATGGACAGGAAATCTCGCCAATTGACGGCATCGCCGCTGAGACTCCCCCCTCCCCCGTCCTCCCCGTCCCAGCCCGGCCATCACAGCCAATGACGGGCGGGCTCGCAGCGGCGCCGAGGGCGGGGCGCGGGCGCGCAGGTGCAGCAGCGCGCGGGCCGG	TCCGCCCACTAAACCAGTCCCTCCACGCCCAAGCCGCCTCTTTTCCCCAAACGACGGCCGAAAGCAGCCAATCAACAGCTGGAGGGGTCCGCCCCCTTTTCCCTGGCCGAAATGGACAGGAAATCTCGCCAATTGACGGCATCGCCGCTGAGACTCCCCCCTCCCCCGTCCTCCCCGTCCCAGCCCGGCCATCACAGCCAATGACGGGCGGGCTCGCAGCGGCGCCGAGGGCGGGGCGCGGGCGCGCAGGTGCAGCAGCGCGCGGGCCGG	mecp2promfrag11
ASD	724_C^T	ALT_154098014_C^T_eichler_mecp2promfrag8	0.0109651	0.999261	89	89	90	89	89.25	-0.429906	-0.517129	-0.0534002	-0.463691	-0.366032	724	CAGGCTCCAGGGTGGGCAACTTTGCTGCTTCTGCCGAAGATAGTGATATTGAGAAAATGTGGGTGCAATGAAACGCTTATTGCAGCGCACTCGGTGCATCTGTGGACAGAGGGTCAATCGCCCCTCAGAGCAGCGCAAACAGGCGTCCCAAGCCTAGGCCTTCACTTGCCCCAGCATCCGCAAGGGTCCATTAATCCTTAACATTCAAATTCCGCCCACTAAACCAGTCCCTCCGCGCCCAAGCCGCCTCTTTTCCCCAAACGACGGCCG	CAGGCTCCAGGGTGGGCAACTTTGCTGCTTCTGCCGAAGATAGTGATATTGAGAAAATGTGGGTGCAATGAAACGCTTATTGCAGCGCACTCGGTGCATCTGTGGACAGAGGGTCAATCGCCCCTCAGAGCAGCGCAAACAGGCGTCCCAAGCCTAGGCCTTCACTTGCCCCAGCATCCGCAAGGGTCCATTAATCCTTAACATTCAAATTCCGCCCACTAAACCAGTCCCTCCACGCCCAAGCCGCCTCTTTTCCCCAAACGACGGCCG	mecp2promfrag8
ASD	724_C^T	ALT_154098014_C^T_eichler_mecp2promfrag9	0.184052	0.0237955	142	140	140	142	141	0.117473	-0.0349016	-0.20253	0.0381828	-0.0204437	724	AAACGCTTATTGCAGCGCACTCGGTGCATCTGTGGACAGAGGGTCAATCGCCCCTCAGAGCAGCGCAAACAGGCGTCCCAAGCCTAGGCCTTCACTTGCCCCAGCATCCGCAAGGGTCCATTAATCCTTAACATTCAAATTCCGCCCACTAAACCAGTCCCTCCGCGCCCAAGCCGCCTCTTTTCCCCAAACGACGGCCGAAAGCAGCCAATCAACAGCTGGAGGGGTCCGCCCCCTTTTCCCTGGCCGAAATGGACAGGAAATCTCGCC	AAACGCTTATTGCAGCGCACTCGGTGCATCTGTGGACAGAGGGTCAATCGCCCCTCAGAGCAGCGCAAACAGGCGTCCCAAGCCTAGGCCTTCACTTGCCCCAGCATCCGCAAGGGTCCATTAATCCTTAACATTCAAATTCCGCCCACTAAACCAGTCCCTCCACGCCCAAGCCGCCTCTTTTCCCCAAACGACGGCCGAAAGCAGCCAATCAACAGCTGGAGGGGTCCGCCCCCTTTTCCCTGGCCGAAATGGACAGGAAATCTCGCC	mecp2promfrag9
gnomAD	601_C^T	ALT_154098137_C^T_gnomad_mecp2promfrag6	0.159116	0.557542	108	106	108	108	107.5	-0.0320565	-0.167515	-0.446476	-0.412302	-0.264587	601	AGAGTTCTGCGAAAGCCAGGGTTGCGATTTGTTGTCAGTTTATTCCCCGCCTCTATGAGAGTGTGAGCACTGGGCAGGCTCGGATGAAATAATGCATTGAGTAGGCCTCTGAAACCAAGGCCCCTCAGCTGGGGCAACGTCAGGCTCCAGGGTGGGCAACTTTGCTGCTTCTGCCGAAGATAGTGATATTGAGAAAATGTGGGTGCAATGAAACGCTTATTGCAGCGCACTCGGTGCATCTGTGGACAGAGGGTCAATCGCCCCTCAGAG	AGAGTTCTGCGAAAGCCAGGGTTGCGATTTGTTGTCAGTTTATTCCCCGCCTCTATGAGAGTGTGAGCACTGGGCAGGCTCGGATGAAATAATGCATTGAGTAGGCCTCTGAAACCAAGGCCCCTCAGCTGGGGCAACGTCAGGCTCCAGGGTGGGCAACTTTGCTGCTTCTGCCGAAGATAGTGATATTGAGAAAATGTGGGTGCAATGAAACGCTTATTGCAGCGCACTCGGTGCATCTGTGGACAGAGAGTCAATCGCCCCTCAGAG	mecp2promfrag6
gnomAD	601_C^T	ALT_154098137_C^T_gnomad_mecp2promfrag7	0.00730256	0.999778	103	102	104	104	103.25	-0.124202	-0.210287	-0.322981	-0.172585	-0.207514	601	TGGGCAGGCTCGGATGAAATAATGCATTGAGTAGGCCTCTGAAACCAAGGCCCCTCAGCTGGGGCAACGTCAGGCTCCAGGGTGGGCAACTTTGCTGCTTCTGCCGAAGATAGTGATATTGAGAAAATGTGGGTGCAATGAAACGCTTATTGCAGCGCACTCGGTGCATCTGTGGACAGAGGGTCAATCGCCCCTCAGAGCAGCGCAAACAGGCGTCCCAAGCCTAGGCCTTCACTTGCCCCAGCATCCGCAAGGGTCCATTAATCCTTA	TGGGCAGGCTCGGATGAAATAATGCATTGAGTAGGCCTCTGAAACCAAGGCCCCTCAGCTGGGGCAACGTCAGGCTCCAGGGTGGGCAACTTTGCTGCTTCTGCCGAAGATAGTGATATTGAGAAAATGTGGGTGCAATGAAACGCTTATTGCAGCGCACTCGGTGCATCTGTGGACAGAGAGTCAATCGCCCCTCAGAGCAGCGCAAACAGGCGTCCCAAGCCTAGGCCTTCACTTGCCCCAGCATCCGCAAGGGTCCATTAATCCTTA	mecp2promfrag7
gnomAD	601_C^T	ALT_154098137_C^T_gnomad_mecp2promfrag8	-0.0520457	0.934418	158	158	159	157	158	-0.456763	-0.465775	-0.41846	-0.375172	-0.429042	601	CAGGCTCCAGGGTGGGCAACTTTGCTGCTTCTGCCGAAGATAGTGATATTGAGAAAATGTGGGTGCAATGAAACGCTTATTGCAGCGCACTCGGTGCATCTGTGGACAGAGGGTCAATCGCCCCTCAGAGCAGCGCAAACAGGCGTCCCAAGCCTAGGCCTTCACTTGCCCCAGCATCCGCAAGGGTCCATTAATCCTTAACATTCAAATTCCGCCCACTAAACCAGTCCCTCCGCGCCCAAGCCGCCTCTTTTCCCCAAACGACGGCCG	CAGGCTCCAGGGTGGGCAACTTTGCTGCTTCTGCCGAAGATAGTGATATTGAGAAAATGTGGGTGCAATGAAACGCTTATTGCAGCGCACTCGGTGCATCTGTGGACAGAGAGTCAATCGCCCCTCAGAGCAGCGCAAACAGGCGTCCCAAGCCTAGGCCTTCACTTGCCCCAGCATCCGCAAGGGTCCATTAATCCTTAACATTCAAATTCCGCCCACTAAACCAGTCCCTCCGCGCCCAAGCCGCCTCTTTTCCCCAAACGACGGCCG	mecp2promfrag8
gnomAD	601_C^T	ALT_154098137_C^T_gnomad_mecp2promfrag9	0.0148711	0.955988	138	138	139	138	138.25	-0.120481	-0.18306	-0.223004	-0.231953	-0.189624	601	AAACGCTTATTGCAGCGCACTCGGTGCATCTGTGGACAGAGGGTCAATCGCCCCTCAGAGCAGCGCAAACAGGCGTCCCAAGCCTAGGCCTTCACTTGCCCCAGCATCCGCAAGGGTCCATTAATCCTTAACATTCAAATTCCGCCCACTAAACCAGTCCCTCCGCGCCCAAGCCGCCTCTTTTCCCCAAACGACGGCCGAAAGCAGCCAATCAACAGCTGGAGGGGTCCGCCCCCTTTTCCCTGGCCGAAATGGACAGGAAATCTCGCC	AAACGCTTATTGCAGCGCACTCGGTGCATCTGTGGACAGAGAGTCAATCGCCCCTCAGAGCAGCGCAAACAGGCGTCCCAAGCCTAGGCCTTCACTTGCCCCAGCATCCGCAAGGGTCCATTAATCCTTAACATTCAAATTCCGCCCACTAAACCAGTCCCTCCGCGCCCAAGCCGCCTCTTTTCCCCAAACGACGGCCGAAAGCAGCCAATCAACAGCTGGAGGGGTCCGCCCCCTTTTCCCTGGCCGAAATGGACAGGAAATCTCGCC	mecp2promfrag9
ASD	524_G^C	ALT_154098214_G^C_eichler_mecp2promfrag5	0.154606	0.992883	66	66	66	66	66	0.134715	-0.0402894	0.142276	0.174061	0.102691	524	CTCCACCAAACCATCTGATCCAACAGTGACAGGTGTCACGAGGCCTTGGCATGCACTCTCTTCCCCCGCCAGAGTTCTGCGAAAGCCAGGGTTGCGATTTGTTGTCAGTTTATTCCCCGCCTCTATGAGAGTGTGAGCACTGGGCAGGCTCGGATGAAATAATGCATTGAGTAGGCCTCTGAAACCAAGGCCCCTCAGCTGGGGCAACGTCAGGCTCCAGGGTGGGCAACTTTGCTGCTTCTGCCGAAGATAGTGATATTGAGAAAATGT	CTCCACCAAACCATCTGATCCAACAGTGACAGGTGTCACGAGGCCTTGGCATGCACTCTCTTCCCCCGCCAGAGTTCTGCGAAAGCCAGGGTTGCGATTTGTTGTCAGTTTATTCCCCGCCTCTATGAGAGTGTGAGCACTGGGCAGGCTCGGATGAAATAATGCATTGAGTAGGCCTCTGAAACCAAGGCCCCTCAGCTGGGGCAACGTCAGGCTCCAGGGTGGGCAACTTTGCTGCTTCTGCGGAAGATAGTGATATTGAGAAAATGT	mecp2promfrag5
ASD	524_G^C	ALT_154098214_G^C_eichler_mecp2promfrag6	0.184667	0.434728	86	85	86	85	85.5	-0.2515	-0.273236	0.0377506	-0.469159	-0.239036	524	AGAGTTCTGCGAAAGCCAGGGTTGCGATTTGTTGTCAGTTTATTCCCCGCCTCTATGAGAGTGTGAGCACTGGGCAGGCTCGGATGAAATAATGCATTGAGTAGGCCTCTGAAACCAAGGCCCCTCAGCTGGGGCAACGTCAGGCTCCAGGGTGGGCAACTTTGCTGCTTCTGCCGAAGATAGTGATATTGAGAAAATGTGGGTGCAATGAAACGCTTATTGCAGCGCACTCGGTGCATCTGTGGACAGAGGGTCAATCGCCCCTCAGAG	AGAGTTCTGCGAAAGCCAGGGTTGCGATTTGTTGTCAGTTTATTCCCCGCCTCTATGAGAGTGTGAGCACTGGGCAGGCTCGGATGAAATAATGCATTGAGTAGGCCTCTGAAACCAAGGCCCCTCAGCTGGGGCAACGTCAGGCTCCAGGGTGGGCAACTTTGCTGCTTCTGCGGAAGATAGTGATATTGAGAAAATGTGGGTGCAATGAAACGCTTATTGCAGCGCACTCGGTGCATCTGTGGACAGAGGGTCAATCGCCCCTCAGAG	mecp2promfrag6
ASD	524_G^C	ALT_154098214_G^C_eichler_mecp2promfrag7	0.0275494	0.988707	130	128	130	130	129.5	-0.326046	-0.204124	-0.131625	-0.0872727	-0.187267	524	TGGGCAGGCTCGGATGAAATAATGCATTGAGTAGGCCTCTGAAACCAAGGCCCCTCAGCTGGGGCAACGTCAGGCTCCAGGGTGGGCAACTTTGCTGCTTCTGCCGAAGATAGTGATATTGAGAAAATGTGGGTGCAATGAAACGCTTATTGCAGCGCACTCGGTGCATCTGTGGACAGAGGGTCAATCGCCCCTCAGAGCAGCGCAAACAGGCGTCCCAAGCCTAGGCCTTCACTTGCCCCAGCATCCGCAAGGGTCCATTAATCCTTA	TGGGCAGGCTCGGATGAAATAATGCATTGAGTAGGCCTCTGAAACCAAGGCCCCTCAGCTGGGGCAACGTCAGGCTCCAGGGTGGGCAACTTTGCTGCTTCTGCGGAAGATAGTGATATTGAGAAAATGTGGGTGCAATGAAACGCTTATTGCAGCGCACTCGGTGCATCTGTGGACAGAGGGTCAATCGCCCCTCAGAGCAGCGCAAACAGGCGTCCCAAGCCTAGGCCTTCACTTGCCCCAGCATCCGCAAGGGTCCATTAATCCTTA	mecp2promfrag7
ASD	524_G^C	ALT_154098214_G^C_eichler_mecp2promfrag8	0.0156715	0.997861	106	108	107	108	107.25	-0.20717	-0.195759	-0.565146	-0.477226	-0.361325	524	CAGGCTCCAGGGTGGGCAACTTTGCTGCTTCTGCCGAAGATAGTGATATTGAGAAAATGTGGGTGCAATGAAACGCTTATTGCAGCGCACTCGGTGCATCTGTGGACAGAGGGTCAATCGCCCCTCAGAGCAGCGCAAACAGGCGTCCCAAGCCTAGGCCTTCACTTGCCCCAGCATCCGCAAGGGTCCATTAATCCTTAACATTCAAATTCCGCCCACTAAACCAGTCCCTCCGCGCCCAAGCCGCCTCTTTTCCCCAAACGACGGCCG	CAGGCTCCAGGGTGGGCAACTTTGCTGCTTCTGCGGAAGATAGTGATATTGAGAAAATGTGGGTGCAATGAAACGCTTATTGCAGCGCACTCGGTGCATCTGTGGACAGAGGGTCAATCGCCCCTCAGAGCAGCGCAAACAGGCGTCCCAAGCCTAGGCCTTCACTTGCCCCAGCATCCGCAAGGGTCCATTAATCCTTAACATTCAAATTCCGCCCACTAAACCAGTCCCTCCGCGCCCAAGCCGCCTCTTTTCCCCAAACGACGGCCG	mecp2promfrag8
ASD	444_G^A	ALT_154098294_G^A_eichler_mecp2promfrag5	0.12302	0.997014	95	94	95	95	94.75	0.126811	-0.175914	0.203669	0.129853	0.0711048	444	CTCCACCAAACCATCTGATCCAACAGTGACAGGTGTCACGAGGCCTTGGCATGCACTCTCTTCCCCCGCCAGAGTTCTGCGAAAGCCAGGGTTGCGATTTGTTGTCAGTTTATTCCCCGCCTCTATGAGAGTGTGAGCACTGGGCAGGCTCGGATGAAATAATGCATTGAGTAGGCCTCTGAAACCAAGGCCCCTCAGCTGGGGCAACGTCAGGCTCCAGGGTGGGCAACTTTGCTGCTTCTGCCGAAGATAGTGATATTGAGAAAATGT	CTCCACCAAACCATCTGATCCAACAGTGACAGGTGTCACGAGGCCTTGGCATGCACTCTCTTCCCCCGCCAGAGTTCTGCGAAAGCCAGGGTTGCGATTTGTTGTCAGTTTATTCCCCGCCTCTATGAGAGTGTGAGCACTGGGCAGGCTCGGATGAAATAATGTATTGAGTAGGCCTCTGAAACCAAGGCCCCTCAGCTGGGGCAACGTCAGGCTCCAGGGTGGGCAACTTTGCTGCTTCTGCCGAAGATAGTGATATTGAGAAAATGT	mecp2promfrag5
ASD	444_G^A	ALT_154098294_G^A_eichler_mecp2promfrag6	0.270052	0.15513	92	92	92	91	91.75	0.133238	-0.289825	-0.180197	-0.27782	-0.153651	444	AGAGTTCTGCGAAAGCCAGGGTTGCGATTTGTTGTCAGTTTATTCCCCGCCTCTATGAGAGTGTGAGCACTGGGCAGGCTCGGATGAAATAATGCATTGAGTAGGCCTCTGAAACCAAGGCCCCTCAGCTGGGGCAACGTCAGGCTCCAGGGTGGGCAACTTTGCTGCTTCTGCCGAAGATAGTGATATTGAGAAAATGTGGGTGCAATGAAACGCTTATTGCAGCGCACTCGGTGCATCTGTGGACAGAGGGTCAATCGCCCCTCAGAG	AGAGTTCTGCGAAAGCCAGGGTTGCGATTTGTTGTCAGTTTATTCCCCGCCTCTATGAGAGTGTGAGCACTGGGCAGGCTCGGATGAAATAATGTATTGAGTAGGCCTCTGAAACCAAGGCCCCTCAGCTGGGGCAACGTCAGGCTCCAGGGTGGGCAACTTTGCTGCTTCTGCCGAAGATAGTGATATTGAGAAAATGTGGGTGCAATGAAACGCTTATTGCAGCGCACTCGGTGCATCTGTGGACAGAGGGTCAATCGCCCCTCAGAG	mecp2promfrag6
ASD	444_G^A	ALT_154098294_G^A_eichler_mecp2promfrag7	0.00678456	0.999822	132	130	131	131	131	-0.240018	-0.194023	-0.45546	0.0573733	-0.208032	444	TGGGCAGGCTCGGATGAAATAATGCATTGAGTAGGCCTCTGAAACCAAGGCCCCTCAGCTGGGGCAACGTCAGGCTCCAGGGTGGGCAACTTTGCTGCTTCTGCCGAAGATAGTGATATTGAGAAAATGTGGGTGCAATGAAACGCTTATTGCAGCGCACTCGGTGCATCTGTGGACAGAGGGTCAATCGCCCCTCAGAGCAGCGCAAACAGGCGTCCCAAGCCTAGGCCTTCACTTGCCCCAGCATCCGCAAGGGTCCATTAATCCTTA	TGGGCAGGCTCGGATGAAATAATGTATTGAGTAGGCCTCTGAAACCAAGGCCCCTCAGCTGGGGCAACGTCAGGCTCCAGGGTGGGCAACTTTGCTGCTTCTGCCGAAGATAGTGATATTGAGAAAATGTGGGTGCAATGAAACGCTTATTGCAGCGCACTCGGTGCATCTGTGGACAGAGGGTCAATCGCCCCTCAGAGCAGCGCAAACAGGCGTCCCAAGCCTAGGCCTTCACTTGCCCCAGCATCCGCAAGGGTCCATTAATCCTTA	mecp2promfrag7
ASD	401_A^T	ALT_154098337_A^T_eichler_mecp2promfrag6	0.186998	0.424076	90	91	89	90	90	-0.412193	-0.312399	-0.086644	-0.135584	-0.236705	401	AGAGTTCTGCGAAAGCCAGGGTTGCGATTTGTTGTCAGTTTATTCCCCGCCTCTATGAGAGTGTGAGCACTGGGCAGGCTCGGATGAAATAATGCATTGAGTAGGCCTCTGAAACCAAGGCCCCTCAGCTGGGGCAACGTCAGGCTCCAGGGTGGGCAACTTTGCTGCTTCTGCCGAAGATAGTGATATTGAGAAAATGTGGGTGCAATGAAACGCTTATTGCAGCGCACTCGGTGCATCTGTGGACAGAGGGTCAATCGCCCCTCAGAG	AGAGTTCTGCGAAAGCCAGGGTTGCGATTTGTTGTCAGTTTATTCCCCGCCACTATGAGAGTGTGAGCACTGGGCAGGCTCGGATGAAATAATGCATTGAGTAGGCCTCTGAAACCAAGGCCCCTCAGCTGGGGCAACGTCAGGCTCCAGGGTGGGCAACTTTGCTGCTTCTGCCGAAGATAGTGATATTGAGAAAATGTGGGTGCAATGAAACGCTTATTGCAGCGCACTCGGTGCATCTGTGGACAGAGGGTCAATCGCCCCTCAGAG	mecp2promfrag6
ASD	343_G^A	ALT_154098395_G^A_eichler_mecp2promfrag3	-0.0598232	0.531383	28	28	28	28	28	0.534317	0.373062	0.490052	0.429374	0.456701	343	TTCTCATACTCTTATTTTCCCAAAACACAATTGCTGGATCTCAGCTCCAAATCAACTCTTCTAGGAAAGTGAAAAATTGCTGGATCTCAGCTCCCAAATCATATCTTCCAGGCAGAGCTAACATTGCCCCTTATTCACACCTCCACCAAACCATCTGATCCAACAGTGACAGGTGTCACGAGGCCTTGGCATGCACTCTCTTCCCCCGCCAGAGTTCTGCGAAAGCCAGGGTTGCGATTTGTTGTCAGTTTATTCCCCGCCTCTATGAGA	TTCTCATACTCTTATTTTCCCAAAACACAATTGCTGGATCTCAGCTCCAAATCAACTCTTCTAGGAAAGTGAAAAATTGCTGGATCTCAGCTCCCAAATCATATCTTCCAGGCAGAGCTAACATTGCCCCTTATTCACACCTCCACCAAACCATCTGATCCAACAGTGACAGGTGTCACGAGGCCTTGGCATGCACTCTCTTCTCCCGCCAGAGTTCTGCGAAAGCCAGGGTTGCGATTTGTTGTCAGTTTATTCCCCGCCTCTATGAGA	mecp2promfrag3
ASD	343_G^A	ALT_154098395_G^A_eichler_mecp2promfrag4	-0.247371	0.0134273	38	38	38	38	38	-0.113556	0.0741368	-0.121363	0.0446108	-0.0290429	343	GAAAAATTGCTGGATCTCAGCTCCCAAATCATATCTTCCAGGCAGAGCTAACATTGCCCCTTATTCACACCTCCACCAAACCATCTGATCCAACAGTGACAGGTGTCACGAGGCCTTGGCATGCACTCTCTTCCCCCGCCAGAGTTCTGCGAAAGCCAGGGTTGCGATTTGTTGTCAGTTTATTCCCCGCCTCTATGAGAGTGTGAGCACTGGGCAGGCTCGGATGAAATAATGCATTGAGTAGGCCTCTGAAACCAAGGCCCCTCAGCT	GAAAAATTGCTGGATCTCAGCTCCCAAATCATATCTTCCAGGCAGAGCTAACATTGCCCCTTATTCACACCTCCACCAAACCATCTGATCCAACAGTGACAGGTGTCACGAGGCCTTGGCATGCACTCTCTTCTCCCGCCAGAGTTCTGCGAAAGCCAGGGTTGCGATTTGTTGTCAGTTTATTCCCCGCCTCTATGAGAGTGTGAGCACTGGGCAGGCTCGGATGAAATAATGCATTGAGTAGGCCTCTGAAACCAAGGCCCCTCAGCT	mecp2promfrag4
ASD	343_G^A	ALT_154098395_G^A_eichler_mecp2promfrag5	-0.165912	0.990749	100	98	100	100	99.5	-0.144726	-0.162421	-0.281211	-0.28295	-0.217827	343	CTCCACCAAACCATCTGATCCAACAGTGACAGGTGTCACGAGGCCTTGGCATGCACTCTCTTCCCCCGCCAGAGTTCTGCGAAAGCCAGGGTTGCGATTTGTTGTCAGTTTATTCCCCGCCTCTATGAGAGTGTGAGCACTGGGCAGGCTCGGATGAAATAATGCATTGAGTAGGCCTCTGAAACCAAGGCCCCTCAGCTGGGGCAACGTCAGGCTCCAGGGTGGGCAACTTTGCTGCTTCTGCCGAAGATAGTGATATTGAGAAAATGT	CTCCACCAAACCATCTGATCCAACAGTGACAGGTGTCACGAGGCCTTGGCATGCACTCTCTTCTCCCGCCAGAGTTCTGCGAAAGCCAGGGTTGCGATTTGTTGTCAGTTTATTCCCCGCCTCTATGAGAGTGTGAGCACTGGGCAGGCTCGGATGAAATAATGCATTGAGTAGGCCTCTGAAACCAAGGCCCCTCAGCTGGGGCAACGTCAGGCTCCAGGGTGGGCAACTTTGCTGCTTCTGCCGAAGATAGTGATATTGAGAAAATGT	mecp2promfrag5

## Sheet: cre 2
variant_category	MPRA label	sequence_name	effect size	adj.p.value	rep1_numbered_of_observed_barcodes	rep2_numbered_of_observed_barcodes	rep3_numbered_of_observed_barcodes	rep4_numbered_of_observed_barcodes	AVG_numbered_of_observed_barcodes	rep1_log2(RNA/DNA)	rep2_log2(RNA/DNA)	rep3_log2(RNA/DNA)	rep4_log2(RNA/DNA)	AVG_log2(RNA/DNA)	locations_different_from_reference	full_reference_sequence	full_mutation_sequence	tile ("frag")
ASD	869_C^T	ALT_154050983_C^T_eichler_cre2frag10	-0.0361917	0.859564	248	246	248	247	247.25	-0.338682	-0.0409676	-0.220833	-0.0586223	-0.164776	[869]	TGGGCGCCCTACCACCCCTGTCTCCTTCAAGATAAGGTAGATCAGAAGACCAAATAGACAAATGCCATGTCCACTGTTTTCTGTCACAGTTGATAGCCATACCAGTCACCCAAGCTGGAAACCCAACAGGCCCCTGCCCTTCACTGCCCACATCCAAGGGAGCCACCAAGTCCCACAAATTGTTCCTTTAACTGTTTGTCCCTCTTTTGTCTTCTGTCATCCCTTCTACCGCTGTCCTGGTTCAATCCCTCATCTTGCTCTGGGACTCCC	TGGGCGCCCTACCACCCCTGTCTCCTTCAAGATAAGGTAGATCAGAAGACCAAATAGACAAATGCCATGTCCACTGTTTTCTGTCACAGTTGATAGCCATACCAGTCACCCAAGCTGGAAACCCAACAGGCCCCTGCCCTTCACTGCCCACATCCAAGGGAGCCACCAAGTCCCACAAATTGTTCCTTTAACTGTTTGTCCCTCTTTTGTCTTCTGTCATCCCTTCTACCGCTGTCCTGATTCAATCCCTCATCTTGCTCTGGGACTCCC	cre2frag10
ASD	869_C^T	ALT_154050983_C^T_eichler_cre2frag11	-0.0102611	0.950367	368	364	368	366	366.5	0.732443	0.668068	0.718127	0.644899	0.690884	[869]	CCACTGTTTTCTGTCACAGTTGATAGCCATACCAGTCACCCAAGCTGGAAACCCAACAGGCCCCTGCCCTTCACTGCCCACATCCAAGGGAGCCACCAAGTCCCACAAATTGTTCCTTTAACTGTTTGTCCCTCTTTTGTCTTCTGTCATCCCTTCTACCGCTGTCCTGGTTCAATCCCTCATCTTGCTCTGGGACTCCCATGATAACTTATGATCTTTCCTCCACCTCTCTATCTTCCACACAATCCCTATCATCAATCTCATTCCCCT	CCACTGTTTTCTGTCACAGTTGATAGCCATACCAGTCACCCAAGCTGGAAACCCAACAGGCCCCTGCCCTTCACTGCCCACATCCAAGGGAGCCACCAAGTCCCACAAATTGTTCCTTTAACTGTTTGTCCCTCTTTTGTCTTCTGTCATCCCTTCTACCGCTGTCCTGATTCAATCCCTCATCTTGCTCTGGGACTCCCATGATAACTTATGATCTTTCCTCCACCTCTCTATCTTCCACACAATCCCTATCATCAATCTCATTCCCCT	cre2frag11
gnomAD	868_C^A	ALT_154050984_C^A_gnomad_cre2frag10	-0.129481	0.222919	336	337	339	336	337	-0.215704	-0.389566	-0.22094	-0.206049	-0.258065	[868]	TGGGCGCCCTACCACCCCTGTCTCCTTCAAGATAAGGTAGATCAGAAGACCAAATAGACAAATGCCATGTCCACTGTTTTCTGTCACAGTTGATAGCCATACCAGTCACCCAAGCTGGAAACCCAACAGGCCCCTGCCCTTCACTGCCCACATCCAAGGGAGCCACCAAGTCCCACAAATTGTTCCTTTAACTGTTTGTCCCTCTTTTGTCTTCTGTCATCCCTTCTACCGCTGTCCTGGTTCAATCCCTCATCTTGCTCTGGGACTCCC	TGGGCGCCCTACCACCCCTGTCTCCTTCAAGATAAGGTAGATCAGAAGACCAAATAGACAAATGCCATGTCCACTGTTTTCTGTCACAGTTGATAGCCATACCAGTCACCCAAGCTGGAAACCCAACAGGCCCCTGCCCTTCACTGCCCACATCCAAGGGAGCCACCAAGTCCCACAAATTGTTCCTTTAACTGTTTGTCCCTCTTTTGTCTTCTGTCATCCCTTCTACCGCTGTCCTTGTTCAATCCCTCATCTTGCTCTGGGACTCCC	cre2frag10
gnomAD	868_C^A	ALT_154050984_C^A_gnomad_cre2frag11	-0.0360747	0.569336	385	383	385	385	384.5	0.703816	0.707752	0.690321	0.558392	0.66507	[868]	CCACTGTTTTCTGTCACAGTTGATAGCCATACCAGTCACCCAAGCTGGAAACCCAACAGGCCCCTGCCCTTCACTGCCCACATCCAAGGGAGCCACCAAGTCCCACAAATTGTTCCTTTAACTGTTTGTCCCTCTTTTGTCTTCTGTCATCCCTTCTACCGCTGTCCTGGTTCAATCCCTCATCTTGCTCTGGGACTCCCATGATAACTTATGATCTTTCCTCCACCTCTCTATCTTCCACACAATCCCTATCATCAATCTCATTCCCCT	CCACTGTTTTCTGTCACAGTTGATAGCCATACCAGTCACCCAAGCTGGAAACCCAACAGGCCCCTGCCCTTCACTGCCCACATCCAAGGGAGCCACCAAGTCCCACAAATTGTTCCTTTAACTGTTTGTCCCTCTTTTGTCTTCTGTCATCCCTTCTACCGCTGTCCTTGTTCAATCCCTCATCTTGCTCTGGGACTCCCATGATAACTTATGATCTTTCCTCCACCTCTCTATCTTCCACACAATCCCTATCATCAATCTCATTCCCCT	cre2frag11
ASD	183_G^A	ALT_154051669_G^A_eichler_cre2frag1	0.063093	0.755551	140	138	140	138	139	0.126156	-0.0203304	0.22294	-0.0104847	0.0795702	[183]	GCATTCCTGCACTCATAAAGTACACGTAAACTTAGAGGTGGTGTGTTAAATGCTAGAACTTAAAACTGAGTTCAGCTAGGCTCAAGTGCCCCACAATTTTTGTCCCACCAGACAATTTCATGAATATCTACAGATTGTTCCCTCAATATGCCTCAATATTGAGGCATATTGATTTGGGGAGCACAGACAAGTCAAGGTTGATGTGCATCCGCTGAACATGATCTTAAGTTGTTGAAGTAGGTATTATTAATGAACGAACGTCTATTTTAG	GCATTCCTGCACTCATAAAGTACACGTAAACTTAGAGGTGGTGTGTTAAATGCTAGAACTTAAAACTGAGTTCAGCTAGGCTCAAGTGCCCCACAATTTTTGTCCCACCAGACAATTTCATGAATATCTACAGATTGTTCCCTCAATATGCCTCAATATTGAGGCATATTGATTTGGGGAGCATAGACAAGTCAAGGTTGATGTGCATCCGCTGAACATGATCTTAAGTTGTTGAAGTAGGTATTATTAATGAACGAACGTCTATTTTAG	cre2frag1
ASD	183_G^A	ALT_154051669_G^A_eichler_cre2frag2	-0.124215	0.405846	177	180	179	180	179	-0.163189	-0.294769	-0.248981	-0.421339	-0.282069	[183]	TTCAGCTAGGCTCAAGTGCCCCACAATTTTTGTCCCACCAGACAATTTCATGAATATCTACAGATTGTTCCCTCAATATGCCTCAATATTGAGGCATATTGATTTGGGGAGCACAGACAAGTCAAGGTTGATGTGCATCCGCTGAACATGATCTTAAGTTGTTGAAGTAGGTATTATTAATGAACGAACGTCTATTTTAGCTCCAAGAGCCCCTGGTCTTCCAGAAGAGACTCCCAATGATCTTCCAGAAGCAGCTGGGCTTCTTTTGGT	TTCAGCTAGGCTCAAGTGCCCCACAATTTTTGTCCCACCAGACAATTTCATGAATATCTACAGATTGTTCCCTCAATATGCCTCAATATTGAGGCATATTGATTTGGGGAGCATAGACAAGTCAAGGTTGATGTGCATCCGCTGAACATGATCTTAAGTTGTTGAAGTAGGTATTATTAATGAACGAACGTCTATTTTAGCTCCAAGAGCCCCTGGTCTTCCAGAAGAGACTCCCAATGATCTTCCAGAAGCAGCTGGGCTTCTTTTGGT	cre2frag2
ASD	183_G^A	ALT_154051669_G^A_eichler_cre2frag3	0.00728679	0.97848	287	288	287	287	287.25	0.164461	0.0109821	0.0317116	-0.0473383	0.0399541	[183]	CCTCAATATGCCTCAATATTGAGGCATATTGATTTGGGGAGCACAGACAAGTCAAGGTTGATGTGCATCCGCTGAACATGATCTTAAGTTGTTGAAGTAGGTATTATTAATGAACGAACGTCTATTTTAGCTCCAAGAGCCCCTGGTCTTCCAGAAGAGACTCCCAATGATCTTCCAGAAGCAGCTGGGCTTCTTTTGGTCCTCCCCCACCCAGGTGCAGTCCCGTTCTCCCTGCCTGGGTGAGTTTGATTCCTCTGCCGTGGAATAGGC	CCTCAATATGCCTCAATATTGAGGCATATTGATTTGGGGAGCATAGACAAGTCAAGGTTGATGTGCATCCGCTGAACATGATCTTAAGTTGTTGAAGTAGGTATTATTAATGAACGAACGTCTATTTTAGCTCCAAGAGCCCCTGGTCTTCCAGAAGAGACTCCCAATGATCTTCCAGAAGCAGCTGGGCTTCTTTTGGTCCTCCCCCACCCAGGTGCAGTCCCGTTCTCCCTGCCTGGGTGAGTTTGATTCCTCTGCCGTGGAATAGGC	cre2frag3
gnomAD	149_C^T	ALT_154051703_C^T_gnomad_cre2frag1	0.017063	0.978494	82	83	83	83	82.75	0.0301416	0.276349	-0.166228	-0.00610247	0.0335401	[149]	GCATTCCTGCACTCATAAAGTACACGTAAACTTAGAGGTGGTGTGTTAAATGCTAGAACTTAAAACTGAGTTCAGCTAGGCTCAAGTGCCCCACAATTTTTGTCCCACCAGACAATTTCATGAATATCTACAGATTGTTCCCTCAATATGCCTCAATATTGAGGCATATTGATTTGGGGAGCACAGACAAGTCAAGGTTGATGTGCATCCGCTGAACATGATCTTAAGTTGTTGAAGTAGGTATTATTAATGAACGAACGTCTATTTTAG	GCATTCCTGCACTCATAAAGTACACGTAAACTTAGAGGTGGTGTGTTAAATGCTAGAACTTAAAACTGAGTTCAGCTAGGCTCAAGTGCCCCACAATTTTTGTCCCACCAGACAATTTCATGAATATCTACAGATTGTTCCCTCAATATACCTCAATATTGAGGCATATTGATTTGGGGAGCACAGACAAGTCAAGGTTGATGTGCATCCGCTGAACATGATCTTAAGTTGTTGAAGTAGGTATTATTAATGAACGAACGTCTATTTTAG	cre2frag1
gnomAD	149_C^T	ALT_154051703_C^T_gnomad_cre2frag2	-0.124815	0.402813	187	184	187	187	186.25	-0.453484	-0.430124	-0.143677	-0.103396	-0.28267	[149]	TTCAGCTAGGCTCAAGTGCCCCACAATTTTTGTCCCACCAGACAATTTCATGAATATCTACAGATTGTTCCCTCAATATGCCTCAATATTGAGGCATATTGATTTGGGGAGCACAGACAAGTCAAGGTTGATGTGCATCCGCTGAACATGATCTTAAGTTGTTGAAGTAGGTATTATTAATGAACGAACGTCTATTTTAGCTCCAAGAGCCCCTGGTCTTCCAGAAGAGACTCCCAATGATCTTCCAGAAGCAGCTGGGCTTCTTTTGGT	TTCAGCTAGGCTCAAGTGCCCCACAATTTTTGTCCCACCAGACAATTTCATGAATATCTACAGATTGTTCCCTCAATATACCTCAATATTGAGGCATATTGATTTGGGGAGCACAGACAAGTCAAGGTTGATGTGCATCCGCTGAACATGATCTTAAGTTGTTGAAGTAGGTATTATTAATGAACGAACGTCTATTTTAGCTCCAAGAGCCCCTGGTCTTCCAGAAGAGACTCCCAATGATCTTCCAGAAGCAGCTGGGCTTCTTTTGGT	cre2frag2
gnomAD	149_C^T	ALT_154051703_C^T_gnomad_cre2frag3	0.0445936	0.494278	314	312	314	313	313.25	0.065745	0.0617521	0.128427	0.0531193	0.0772609	[149]	CCTCAATATGCCTCAATATTGAGGCATATTGATTTGGGGAGCACAGACAAGTCAAGGTTGATGTGCATCCGCTGAACATGATCTTAAGTTGTTGAAGTAGGTATTATTAATGAACGAACGTCTATTTTAGCTCCAAGAGCCCCTGGTCTTCCAGAAGAGACTCCCAATGATCTTCCAGAAGCAGCTGGGCTTCTTTTGGTCCTCCCCCACCCAGGTGCAGTCCCGTTCTCCCTGCCTGGGTGAGTTTGATTCCTCTGCCGTGGAATAGGC	CCTCAATATACCTCAATATTGAGGCATATTGATTTGGGGAGCACAGACAAGTCAAGGTTGATGTGCATCCGCTGAACATGATCTTAAGTTGTTGAAGTAGGTATTATTAATGAACGAACGTCTATTTTAGCTCCAAGAGCCCCTGGTCTTCCAGAAGAGACTCCCAATGATCTTCCAGAAGCAGCTGGGCTTCTTTTGGTCCTCCCCCACCCAGGTGCAGTCCCGTTCTCCCTGCCTGGGTGAGTTTGATTCCTCTGCCGTGGAATAGGC	cre2frag3

## Sheet: cre 6
variant_category	MPRA label	sequence_name	effect size	adj.p.value	rep1_numbered_of_observed_barcodes	rep2_numbered_of_observed_barcodes	rep3_numbered_of_observed_barcodes	rep4_numbered_of_observed_barcodes	AVG_numbered_of_observed_barcodes	rep1_log2(RNA/DNA)	rep2_log2(RNA/DNA)	rep3_log2(RNA/DNA)	rep4_log2(RNA/DNA)	AVG_log2(RNA/DNA)	locations_different_from_reference	full_reference_sequence	full_mutation_sequence	tile ("frag")
gnomAD	449_T^TGCGA	ALT_154136777_T^TGCGA_gnomad_cre6frag4	-0.108706	0.660969	178	180	181	179	179.5	0.0857754	-0.0945985	-0.0667811	-0.215911	-0.0728787	[449, 450, 451, 452, 453, 454, 456, 457, 459, 460, 461, 463, 464, 465, 467, 468, 469, 470, 471, 472, 474, 477, 478]	CGCTTTGCTTTGTCTCAGTGCCTTCCGCACTTTGGCCTTTGTGGATTCTGGTTCTCACTGTTGACAGGTGGGCGCCTTCTGTCTGCCTTAGCACGGGGACCCCCGGGAACGCGGGAAGGCCCGGGGTTTGGCCTCCTGTTCGGCTCCCGGGCGCCCTCTTCTGGCGCCGCCTCGCCGCTCGCGCGTCAGGAAGCCCCCGGCGGCCGCCGCGGGTCCTCGGGAGTTCTCCTGGGGCTCGCATCTGCCCCCATGCGATCCTGAGCGGGCCTG	CGCTTTGCTTTGTCTCAGTGCCTTCCGCACTTTGGCCTTTGTGGATTCTGGTTCTCACTGTTGACAGGTGGGCGCCTTCTGTCTGCCTTAGCACGGGGACCCCCGGGAACGCGGGAAGGCCCGGGGTTTGGCCTCCTGTTCGGCTCCCGGGCGCCCTCTTCTGGCGCCGCCTCGCCGCTCGCGCGTCAGGAAGCCCCCGGCGGCCGCCGCGGGTCCTCGGGAGTTCTCCTGGGGCTCGCTCGCATCTGCCCCCATGCGATCCTGAGCGGG	cre6frag4
gnomAD	449_T^TGCGA	ALT_154136777_T^TGCGA_gnomad_cre6frag5	-0.311191	0.00132259	127	127	127	127	127	0.191901	0.0281851	0.0545581	-0.0150336	0.0649027	[449, 450, 451, 452, 453, 454, 456, 457, 459, 460, 461, 463, 464, 465, 467, 468, 469, 470, 471, 472, 474, 477, 478, 480, 481, 482, 483, 484, 485, 486, 487, 488, 489, 490, 491, 492, 493, 494, 496, 497, 498, 501, 503, 504, 505, 506, 507, 508, 509, 512, 513, 514, 515, 517, 518, 519, 521, 522, 523, 524, 525, 526, 527, 528, 529, 531, 532, 533, 534, 535, 536, 537, 538, 543, 545, 547, 548]	GGCGCCTTCTGTCTGCCTTAGCACGGGGACCCCCGGGAACGCGGGAAGGCCCGGGGTTTGGCCTCCTGTTCGGCTCCCGGGCGCCCTCTTCTGGCGCCGCCTCGCCGCTCGCGCGTCAGGAAGCCCCCGGCGGCCGCCGCGGGTCCTCGGGAGTTCTCCTGGGGCTCGCATCTGCCCCCATGCGATCCTGAGCGGGCCTGGGCCATGTCCTGAAAGGGTGGATCCTGGTCGGGACCGCTGGGGCCCTTTGTAGTCCCCTCCCTGCTTTGT	GGCGCCTTCTGTCTGCCTTAGCACGGGGACCCCCGGGAACGCGGGAAGGCCCGGGGTTTGGCCTCCTGTTCGGCTCCCGGGCGCCCTCTTCTGGCGCCGCCTCGCCGCTCGCGCGTCAGGAAGCCCCCGGCGGCCGCCGCGGGTCCTCGGGAGTTCTCCTGGGGCTCGCTCGCATCTGCCCCCATGCGATCCTGAGCGGGCCTGGGCCATGTCCTGAAAGGGTGGATCCTGGTCGGGACCGCTGGGGCCCTTTGTAGTCCCCTCCCTGCT	cre6frag5
gnomAD	449_T^TGCGA	ALT_154136777_T^TGCGA_gnomad_cre6frag6	-0.0603112	0.792159	165	165	165	164	164.75	0.520944	0.582168	0.203048	0.275341	0.395376	[449, 450, 451, 452, 453, 454, 456, 457, 459, 460, 461, 463, 464, 465, 467, 468, 469, 470, 471, 472, 474, 477, 478, 480, 481, 482, 483, 484, 485, 486, 487, 488, 489, 490, 491, 492, 493, 494, 496, 497, 498, 501, 503, 504, 505, 506, 507, 508, 509, 512, 513, 514, 515, 517, 518, 519, 521, 522, 523, 524, 525, 526, 527, 528, 529, 531, 532, 533, 534, 535, 536, 537, 538, 543, 545, 547, 548, 550, 551, 552…	CGGCTCCCGGGCGCCCTCTTCTGGCGCCGCCTCGCCGCTCGCGCGTCAGGAAGCCCCCGGCGGCCGCCGCGGGTCCTCGGGAGTTCTCCTGGGGCTCGCATCTGCCCCCATGCGATCCTGAGCGGGCCTGGGCCATGTCCTGAAAGGGTGGATCCTGGTCGGGACCGCTGGGGCCCTTTGTAGTCCCCTCCCTGCTTTGTCACATCCTAGCGCTTTCTGATGGCACAGGTTCTGGTTTCCTCCAGTATATCAAGGAGGGGGGCTCATTCA	CGGCTCCCGGGCGCCCTCTTCTGGCGCCGCCTCGCCGCTCGCGCGTCAGGAAGCCCCCGGCGGCCGCCGCGGGTCCTCGGGAGTTCTCCTGGGGCTCGCTCGCATCTGCCCCCATGCGATCCTGAGCGGGCCTGGGCCATGTCCTGAAAGGGTGGATCCTGGTCGGGACCGCTGGGGCCCTTTGTAGTCCCCTCCCTGCTTTGTCACATCCTAGCGCTTTCTGATGGCACAGGTTCTGGTTTCCTCCAGTATATCAAGGAGGGGGGCTCA	cre6frag6
gnomAD	449_T^TGCGA	ALT_154136777_T^TGCGA_gnomad_cre6frag7	0.145186	0.0652647	135	135	135	136	135.25	-0.461184	-0.412818	-0.488215	-0.321317	-0.420884	[449, 450, 451, 452, 453, 454, 456, 457, 459, 460, 461, 463, 464, 465, 467, 468, 469, 470, 471, 472, 474, 477, 478, 480, 481, 482, 483, 484, 485, 486, 487, 488, 489, 490, 491, 492, 493, 494, 496, 497, 498, 501, 503, 504, 505, 506, 507, 508, 509, 512, 513, 514, 515, 517, 518, 519, 521, 522, 523, 524, 525, 526, 527, 528, 529, 531, 532, 533, 534, 535, 536, 537, 538, 543, 545, 547, 548, 550, 551, 552…	GGGTCCTCGGGAGTTCTCCTGGGGCTCGCATCTGCCCCCATGCGATCCTGAGCGGGCCTGGGCCATGTCCTGAAAGGGTGGATCCTGGTCGGGACCGCTGGGGCCCTTTGTAGTCCCCTCCCTGCTTTGTCACATCCTAGCGCTTTCTGATGGCACAGGTTCTGGTTTCCTCCAGTATATCAAGGAGGGGGGCTCATTCATTCTTCCTGTGTTTGGACTTCTTTTAGGAGAAGTGGGGGAATTCGGGTTTTCGCTGCCTTCCTACTCCTG	GGGTCCTCGGGAGTTCTCCTGGGGCTCGCTCGCATCTGCCCCCATGCGATCCTGAGCGGGCCTGGGCCATGTCCTGAAAGGGTGGATCCTGGTCGGGACCGCTGGGGCCCTTTGTAGTCCCCTCCCTGCTTTGTCACATCCTAGCGCTTTCTGATGGCACAGGTTCTGGTTTCCTCCAGTATATCAAGGAGGGGGGCTCATTCATTCTTCCTGTGTTTGGACTTCTTTTAGGAGAAGTGGGGGAATTCGGGTTTTCGCTGCCTTCCTACT	cre6frag7
gnomAD	423_A^G	ALT_154136803_A^G_gnomad_cre6frag4	-0.00167509	1	105	104	105	105	104.75	-0.00507976	-0.126209	0.229816	0.0380815	0.0341521	[423]	CGCTTTGCTTTGTCTCAGTGCCTTCCGCACTTTGGCCTTTGTGGATTCTGGTTCTCACTGTTGACAGGTGGGCGCCTTCTGTCTGCCTTAGCACGGGGACCCCCGGGAACGCGGGAAGGCCCGGGGTTTGGCCTCCTGTTCGGCTCCCGGGCGCCCTCTTCTGGCGCCGCCTCGCCGCTCGCGCGTCAGGAAGCCCCCGGCGGCCGCCGCGGGTCCTCGGGAGTTCTCCTGGGGCTCGCATCTGCCCCCATGCGATCCTGAGCGGGCCTG	CGCTTTGCTTTGTCTCAGTGCCTTCCGCACTTTGGCCTTTGTGGATTCTGGTTCTCACTGTTGACAGGTGGGCGCCTTCTGTCTGCCTTAGCACGGGGACCCCCGGGAACGCGGGAAGGCCCGGGGTTTGGCCTCCTGTTCGGCTCCCGGGCGCCCTCTTCTGGCGCCGCCTCGCCGCTCGCGCGTCAGGAAGCCCCCGGCGGCCGCCGCGGGCCCTCGGGAGTTCTCCTGGGGCTCGCATCTGCCCCCATGCGATCCTGAGCGGGCCTG	cre6frag4
gnomAD	423_A^G	ALT_154136803_A^G_gnomad_cre6frag5	-0.142656	0.191159	152	152	152	153	152.25	0.0621014	0.260459	0.314365	0.296828	0.233438	[423]	GGCGCCTTCTGTCTGCCTTAGCACGGGGACCCCCGGGAACGCGGGAAGGCCCGGGGTTTGGCCTCCTGTTCGGCTCCCGGGCGCCCTCTTCTGGCGCCGCCTCGCCGCTCGCGCGTCAGGAAGCCCCCGGCGGCCGCCGCGGGTCCTCGGGAGTTCTCCTGGGGCTCGCATCTGCCCCCATGCGATCCTGAGCGGGCCTGGGCCATGTCCTGAAAGGGTGGATCCTGGTCGGGACCGCTGGGGCCCTTTGTAGTCCCCTCCCTGCTTTGT	GGCGCCTTCTGTCTGCCTTAGCACGGGGACCCCCGGGAACGCGGGAAGGCCCGGGGTTTGGCCTCCTGTTCGGCTCCCGGGCGCCCTCTTCTGGCGCCGCCTCGCCGCTCGCGCGTCAGGAAGCCCCCGGCGGCCGCCGCGGGCCCTCGGGAGTTCTCCTGGGGCTCGCATCTGCCCCCATGCGATCCTGAGCGGGCCTGGGCCATGTCCTGAAAGGGTGGATCCTGGTCGGGACCGCTGGGGCCCTTTGTAGTCCCCTCCCTGCTTTGT	cre6frag5
gnomAD	423_A^G	ALT_154136803_A^G_gnomad_cre6frag6	-0.00660483	0.999568	137	137	136	137	136.75	0.517595	0.338736	0.523786	0.41621	0.449082	[423]	CGGCTCCCGGGCGCCCTCTTCTGGCGCCGCCTCGCCGCTCGCGCGTCAGGAAGCCCCCGGCGGCCGCCGCGGGTCCTCGGGAGTTCTCCTGGGGCTCGCATCTGCCCCCATGCGATCCTGAGCGGGCCTGGGCCATGTCCTGAAAGGGTGGATCCTGGTCGGGACCGCTGGGGCCCTTTGTAGTCCCCTCCCTGCTTTGTCACATCCTAGCGCTTTCTGATGGCACAGGTTCTGGTTTCCTCCAGTATATCAAGGAGGGGGGCTCATTCA	CGGCTCCCGGGCGCCCTCTTCTGGCGCCGCCTCGCCGCTCGCGCGTCAGGAAGCCCCCGGCGGCCGCCGCGGGCCCTCGGGAGTTCTCCTGGGGCTCGCATCTGCCCCCATGCGATCCTGAGCGGGCCTGGGCCATGTCCTGAAAGGGTGGATCCTGGTCGGGACCGCTGGGGCCCTTTGTAGTCCCCTCCCTGCTTTGTCACATCCTAGCGCTTTCTGATGGCACAGGTTCTGGTTTCCTCCAGTATATCAAGGAGGGGGGCTCATTCA	cre6frag6
gnomAD	423_A^G	ALT_154136803_A^G_gnomad_cre6frag7	-0.15527	0.0497394	204	206	206	202	204.5	-0.65763	-0.774801	-0.849575	-0.603351	-0.721339	[423]	GGGTCCTCGGGAGTTCTCCTGGGGCTCGCATCTGCCCCCATGCGATCCTGAGCGGGCCTGGGCCATGTCCTGAAAGGGTGGATCCTGGTCGGGACCGCTGGGGCCCTTTGTAGTCCCCTCCCTGCTTTGTCACATCCTAGCGCTTTCTGATGGCACAGGTTCTGGTTTCCTCCAGTATATCAAGGAGGGGGGCTCATTCATTCTTCCTGTGTTTGGACTTCTTTTAGGAGAAGTGGGGGAATTCGGGTTTTCGCTGCCTTCCTACTCCTG	GGGCCCTCGGGAGTTCTCCTGGGGCTCGCATCTGCCCCCATGCGATCCTGAGCGGGCCTGGGCCATGTCCTGAAAGGGTGGATCCTGGTCGGGACCGCTGGGGCCCTTTGTAGTCCCCTCCCTGCTTTGTCACATCCTAGCGCTTTCTGATGGCACAGGTTCTGGTTTCCTCCAGTATATCAAGGAGGGGGGCTCATTCATTCTTCCTGTGTTTGGACTTCTTTTAGGAGAAGTGGGGGAATTCGGGTTTTCGCTGCCTTCCTACTCCTG	cre6frag7
gnomAD	382_G^A	ALT_154136844_G^A_gnomad_cre6frag3	0.0242045	0.987565	187	187	189	187	187.5	0.0573814	0.0102669	-0.171853	-0.211107	-0.0788279	[382]	TGCCTCGGGCCCTGTGCAACGCTTTTTCCGGTGAGCGGCGGCGGCGGCTCGGTCCTCTTGCTCTGTGGGTCGCTTTGCTTTGTCTCAGTGCCTTCCGCACTTTGGCCTTTGTGGATTCTGGTTCTCACTGTTGACAGGTGGGCGCCTTCTGTCTGCCTTAGCACGGGGACCCCCGGGAACGCGGGAAGGCCCGGGGTTTGGCCTCCTGTTCGGCTCCCGGGCGCCCTCTTCTGGCGCCGCCTCGCCGCTCGCGCGTCAGGAAGCCCCCGG	TGCCTCGGGCCCTGTGCAACGCTTTTTCCGGTGAGCGGCGGCGGCGGCTCGGTCCTCTTGCTCTGTGGGTCGCTTTGCTTTGTCTCAGTGCCTTCCGCACTTTGGCCTTTGTGGATTCTGGTTCTCACTGTTGACAGGTGGGCGCCTTCTGTCTGCCTTAGCACGGGGACCCCCGGGAACGCGGGAAGGCCCGGGGTTTGGCCTCCTGTTCGGCTCCCGGGCGCCCTCTTCTGGCGCCGCCTTGCCGCTCGCGCGTCAGGAAGCCCCCGG	cre6frag3
gnomAD	382_G^A	ALT_154136844_G^A_gnomad_cre6frag4	0.13885	0.448648	115	115	115	116	115.25	0.202362	-0.00262519	0.172852	0.326118	0.174677	[382]	CGCTTTGCTTTGTCTCAGTGCCTTCCGCACTTTGGCCTTTGTGGATTCTGGTTCTCACTGTTGACAGGTGGGCGCCTTCTGTCTGCCTTAGCACGGGGACCCCCGGGAACGCGGGAAGGCCCGGGGTTTGGCCTCCTGTTCGGCTCCCGGGCGCCCTCTTCTGGCGCCGCCTCGCCGCTCGCGCGTCAGGAAGCCCCCGGCGGCCGCCGCGGGTCCTCGGGAGTTCTCCTGGGGCTCGCATCTGCCCCCATGCGATCCTGAGCGGGCCTG	CGCTTTGCTTTGTCTCAGTGCCTTCCGCACTTTGGCCTTTGTGGATTCTGGTTCTCACTGTTGACAGGTGGGCGCCTTCTGTCTGCCTTAGCACGGGGACCCCCGGGAACGCGGGAAGGCCCGGGGTTTGGCCTCCTGTTCGGCTCCCGGGCGCCCTCTTCTGGCGCCGCCTTGCCGCTCGCGCGTCAGGAAGCCCCCGGCGGCCGCCGCGGGTCCTCGGGAGTTCTCCTGGGGCTCGCATCTGCCCCCATGCGATCCTGAGCGGGCCTG	cre6frag4
gnomAD	382_G^A	ALT_154136844_G^A_gnomad_cre6frag5	0.0339818	0.983099	128	128	128	128	128	0.417134	0.262935	0.374348	0.585887	0.410076	[382]	GGCGCCTTCTGTCTGCCTTAGCACGGGGACCCCCGGGAACGCGGGAAGGCCCGGGGTTTGGCCTCCTGTTCGGCTCCCGGGCGCCCTCTTCTGGCGCCGCCTCGCCGCTCGCGCGTCAGGAAGCCCCCGGCGGCCGCCGCGGGTCCTCGGGAGTTCTCCTGGGGCTCGCATCTGCCCCCATGCGATCCTGAGCGGGCCTGGGCCATGTCCTGAAAGGGTGGATCCTGGTCGGGACCGCTGGGGCCCTTTGTAGTCCCCTCCCTGCTTTGT	GGCGCCTTCTGTCTGCCTTAGCACGGGGACCCCCGGGAACGCGGGAAGGCCCGGGGTTTGGCCTCCTGTTCGGCTCCCGGGCGCCCTCTTCTGGCGCCGCCTTGCCGCTCGCGCGTCAGGAAGCCCCCGGCGGCCGCCGCGGGTCCTCGGGAGTTCTCCTGGGGCTCGCATCTGCCCCCATGCGATCCTGAGCGGGCCTGGGCCATGTCCTGAAAGGGTGGATCCTGGTCGGGACCGCTGGGGCCCTTTGTAGTCCCCTCCCTGCTTTGT	cre6frag5
gnomAD	382_G^A	ALT_154136844_G^A_gnomad_cre6frag6	0.0914204	0.54271	210	210	209	210	209.75	0.529898	0.495505	0.566633	0.596393	0.547107	[382]	CGGCTCCCGGGCGCCCTCTTCTGGCGCCGCCTCGCCGCTCGCGCGTCAGGAAGCCCCCGGCGGCCGCCGCGGGTCCTCGGGAGTTCTCCTGGGGCTCGCATCTGCCCCCATGCGATCCTGAGCGGGCCTGGGCCATGTCCTGAAAGGGTGGATCCTGGTCGGGACCGCTGGGGCCCTTTGTAGTCCCCTCCCTGCTTTGTCACATCCTAGCGCTTTCTGATGGCACAGGTTCTGGTTTCCTCCAGTATATCAAGGAGGGGGGCTCATTCA	CGGCTCCCGGGCGCCCTCTTCTGGCGCCGCCTTGCCGCTCGCGCGTCAGGAAGCCCCCGGCGGCCGCCGCGGGTCCTCGGGAGTTCTCCTGGGGCTCGCATCTGCCCCCATGCGATCCTGAGCGGGCCTGGGCCATGTCCTGAAAGGGTGGATCCTGGTCGGGACCGCTGGGGCCCTTTGTAGTCCCCTCCCTGCTTTGTCACATCCTAGCGCTTTCTGATGGCACAGGTTCTGGTTTCCTCCAGTATATCAAGGAGGGGGGCTCATTCA	cre6frag6
ASD	324_C^A	ALT_154136902_C^A_eichler_cre6frag2	-0.0402127	0.751366	196	194	200	199	197.25	-0.780788	-0.745494	-0.717522	-0.607793	-0.712899	[324]	GCAAACGGCCGTGGGACCCGGAGCCCCAGAACAGCTCCCAGCGGTGAGCTGAACGCCTCTGCGAAGCCCCTGCCTCGGGCCCTGTGCAACGCTTTTTCCGGTGAGCGGCGGCGGCGGCTCGGTCCTCTTGCTCTGTGGGTCGCTTTGCTTTGTCTCAGTGCCTTCCGCACTTTGGCCTTTGTGGATTCTGGTTCTCACTGTTGACAGGTGGGCGCCTTCTGTCTGCCTTAGCACGGGGACCCCCGGGAACGCGGGAAGGCCCGGGGTTTG	GCAAACGGCCGTGGGACCCGGAGCCCCAGAACAGCTCCCAGCGGTGAGCTGAACGCCTCTGCGAAGCCCCTGCCTCGGGCCCTGTGCAACGCTTTTTCCGGTGAGCGGCGGCGGCGGCTCGGTCCTCTTGCTCTGTGGGTCGCTTTGCTTTGTCTCAGTGCCTTCCGCACTTTGGCCTTTGTGGATTCTGGTTCTCACTGTTGACAGGTGGGCGCCTTCTGTCTGCCTTAGCACGGGGACCCCCGGGAACGCGGTAAGGCCCGGGGTTTG	cre6frag2
ASD	324_C^A	ALT_154136902_C^A_eichler_cre6frag3	-0.0885853	0.671724	154	154	156	153	154.25	-0.284368	-0.0214105	-0.328518	-0.132175	-0.191618	[324]	TGCCTCGGGCCCTGTGCAACGCTTTTTCCGGTGAGCGGCGGCGGCGGCTCGGTCCTCTTGCTCTGTGGGTCGCTTTGCTTTGTCTCAGTGCCTTCCGCACTTTGGCCTTTGTGGATTCTGGTTCTCACTGTTGACAGGTGGGCGCCTTCTGTCTGCCTTAGCACGGGGACCCCCGGGAACGCGGGAAGGCCCGGGGTTTGGCCTCCTGTTCGGCTCCCGGGCGCCCTCTTCTGGCGCCGCCTCGCCGCTCGCGCGTCAGGAAGCCCCCGG	TGCCTCGGGCCCTGTGCAACGCTTTTTCCGGTGAGCGGCGGCGGCGGCTCGGTCCTCTTGCTCTGTGGGTCGCTTTGCTTTGTCTCAGTGCCTTCCGCACTTTGGCCTTTGTGGATTCTGGTTCTCACTGTTGACAGGTGGGCGCCTTCTGTCTGCCTTAGCACGGGGACCCCCGGGAACGCGGTAAGGCCCGGGGTTTGGCCTCCTGTTCGGCTCCCGGGCGCCCTCTTCTGGCGCCGCCTCGCCGCTCGCGCGTCAGGAAGCCCCCGG	cre6frag3
ASD	324_C^A	ALT_154136902_C^A_eichler_cre6frag4	0.157238	0.338064	103	103	101	102	102.25	0.104311	0.0815238	0.378705	0.207723	0.193066	[324]	CGCTTTGCTTTGTCTCAGTGCCTTCCGCACTTTGGCCTTTGTGGATTCTGGTTCTCACTGTTGACAGGTGGGCGCCTTCTGTCTGCCTTAGCACGGGGACCCCCGGGAACGCGGGAAGGCCCGGGGTTTGGCCTCCTGTTCGGCTCCCGGGCGCCCTCTTCTGGCGCCGCCTCGCCGCTCGCGCGTCAGGAAGCCCCCGGCGGCCGCCGCGGGTCCTCGGGAGTTCTCCTGGGGCTCGCATCTGCCCCCATGCGATCCTGAGCGGGCCTG	CGCTTTGCTTTGTCTCAGTGCCTTCCGCACTTTGGCCTTTGTGGATTCTGGTTCTCACTGTTGACAGGTGGGCGCCTTCTGTCTGCCTTAGCACGGGGACCCCCGGGAACGCGGTAAGGCCCGGGGTTTGGCCTCCTGTTCGGCTCCCGGGCGCCCTCTTCTGGCGCCGCCTCGCCGCTCGCGCGTCAGGAAGCCCCCGGCGGCCGCCGCGGGTCCTCGGGAGTTCTCCTGGGGCTCGCATCTGCCCCCATGCGATCCTGAGCGGGCCTG	cre6frag4
ASD	324_C^A	ALT_154136902_C^A_eichler_cre6frag5	-0.286764	0.0029825	95	93	95	94	94.25	0.0681398	0.137902	0.00695465	0.144324	0.08933	[324]	GGCGCCTTCTGTCTGCCTTAGCACGGGGACCCCCGGGAACGCGGGAAGGCCCGGGGTTTGGCCTCCTGTTCGGCTCCCGGGCGCCCTCTTCTGGCGCCGCCTCGCCGCTCGCGCGTCAGGAAGCCCCCGGCGGCCGCCGCGGGTCCTCGGGAGTTCTCCTGGGGCTCGCATCTGCCCCCATGCGATCCTGAGCGGGCCTGGGCCATGTCCTGAAAGGGTGGATCCTGGTCGGGACCGCTGGGGCCCTTTGTAGTCCCCTCCCTGCTTTGT	GGCGCCTTCTGTCTGCCTTAGCACGGGGACCCCCGGGAACGCGGTAAGGCCCGGGGTTTGGCCTCCTGTTCGGCTCCCGGGCGCCCTCTTCTGGCGCCGCCTCGCCGCTCGCGCGTCAGGAAGCCCCCGGCGGCCGCCGCGGGTCCTCGGGAGTTCTCCTGGGGCTCGCATCTGCCCCCATGCGATCCTGAGCGGGCCTGGGCCATGTCCTGAAAGGGTGGATCCTGGTCGGGACCGCTGGGGCCCTTTGTAGTCCCCTCCCTGCTTTGT	cre6frag5
gnomAD	291_A^AC	ALT_154136935_A^AC_gnomad_cre6frag2	-0.00154717	0.999976	241	239	242	242	241	-0.616638	-0.65654	-0.64849	-0.775267	-0.674234	[291, 292, 293, 294, 295, 297, 299, 300, 301, 302, 303, 304, 308, 309, 314, 317, 319, 320, 321, 322, 325, 327, 329, 332, 336, 339]	GCAAACGGCCGTGGGACCCGGAGCCCCAGAACAGCTCCCAGCGGTGAGCTGAACGCCTCTGCGAAGCCCCTGCCTCGGGCCCTGTGCAACGCTTTTTCCGGTGAGCGGCGGCGGCGGCTCGGTCCTCTTGCTCTGTGGGTCGCTTTGCTTTGTCTCAGTGCCTTCCGCACTTTGGCCTTTGTGGATTCTGGTTCTCACTGTTGACAGGTGGGCGCCTTCTGTCTGCCTTAGCACGGGGACCCCCGGGAACGCGGGAAGGCCCGGGGTTTG	GCAAACGGCCGTGGGACCCGGAGCCCCAGAACAGCTCCCAGCGGTGAGCTGAACGCCTCTGCGAAGCCCCTGCCTCGGGCCCTGTGCAACGCTTTTTCCGGTGAGCGGCGGCGGCGGCTCGGTCCTCTTGCTCTGTGGGTCGCTTTGCTTTGTCTCAGTGCCTTCCGCACTTTGGCCTTTGTGGATTCTGGTTCTCACTGTTGACAGGTGGGCGCCTTCTGGTCTGCCTTAGCACGGGGACCCCCGGGAACGCGGGAAGGCCCGGGGTTT	cre6frag2
gnomAD	291_A^AC	ALT_154136935_A^AC_gnomad_cre6frag3	-0.108703	0.533515	194	191	194	191	192.5	-0.129368	-0.0699561	-0.176801	-0.470818	-0.211736	[291, 292, 293, 294, 295, 297, 299, 300, 301, 302, 303, 304, 308, 309, 314, 317, 319, 320, 321, 322, 325, 327, 329, 332, 336, 339, 341, 343, 344, 346, 347, 348, 350, 351, 353, 354, 355, 358, 361, 362, 363, 366, 367, 368, 370, 371, 372, 374, 375, 376, 378, 379, 381, 382, 383, 384, 386, 387, 388, 389, 390, 391, 392, 393, 394, 395, 396, 397, 398, 400, 402, 403, 408]	TGCCTCGGGCCCTGTGCAACGCTTTTTCCGGTGAGCGGCGGCGGCGGCTCGGTCCTCTTGCTCTGTGGGTCGCTTTGCTTTGTCTCAGTGCCTTCCGCACTTTGGCCTTTGTGGATTCTGGTTCTCACTGTTGACAGGTGGGCGCCTTCTGTCTGCCTTAGCACGGGGACCCCCGGGAACGCGGGAAGGCCCGGGGTTTGGCCTCCTGTTCGGCTCCCGGGCGCCCTCTTCTGGCGCCGCCTCGCCGCTCGCGCGTCAGGAAGCCCCCGG	TGCCTCGGGCCCTGTGCAACGCTTTTTCCGGTGAGCGGCGGCGGCGGCTCGGTCCTCTTGCTCTGTGGGTCGCTTTGCTTTGTCTCAGTGCCTTCCGCACTTTGGCCTTTGTGGATTCTGGTTCTCACTGTTGACAGGTGGGCGCCTTCTGGTCTGCCTTAGCACGGGGACCCCCGGGAACGCGGGAAGGCCCGGGGTTTGGCCTCCTGTTCGGCTCCCGGGCGCCCTCTTCTGGCGCCGCCTCGCCGCTCGCGCGTCAGGAAGCCCCCG	cre6frag3
gnomAD	291_A^AC	ALT_154136935_A^AC_gnomad_cre6frag4	0.0670969	0.919952	102	101	102	102	101.75	0.111835	0.0172447	0.129237	0.15338	0.102924	[291, 292, 293, 294, 295, 297, 299, 300, 301, 302, 303, 304, 308, 309, 314, 317, 319, 320, 321, 322, 325, 327, 329, 332, 336, 339, 341, 343, 344, 346, 347, 348, 350, 351, 353, 354, 355, 358, 361, 362, 363, 366, 367, 368, 370, 371, 372, 374, 375, 376, 378, 379, 381, 382, 383, 384, 386, 387, 388, 389, 390, 391, 392, 393, 394, 395, 396, 397, 398, 400, 402, 403, 408, 410, 411, 413, 415, 416, 418, 419…	CGCTTTGCTTTGTCTCAGTGCCTTCCGCACTTTGGCCTTTGTGGATTCTGGTTCTCACTGTTGACAGGTGGGCGCCTTCTGTCTGCCTTAGCACGGGGACCCCCGGGAACGCGGGAAGGCCCGGGGTTTGGCCTCCTGTTCGGCTCCCGGGCGCCCTCTTCTGGCGCCGCCTCGCCGCTCGCGCGTCAGGAAGCCCCCGGCGGCCGCCGCGGGTCCTCGGGAGTTCTCCTGGGGCTCGCATCTGCCCCCATGCGATCCTGAGCGGGCCTG	CGCTTTGCTTTGTCTCAGTGCCTTCCGCACTTTGGCCTTTGTGGATTCTGGTTCTCACTGTTGACAGGTGGGCGCCTTCTGGTCTGCCTTAGCACGGGGACCCCCGGGAACGCGGGAAGGCCCGGGGTTTGGCCTCCTGTTCGGCTCCCGGGCGCCCTCTTCTGGCGCCGCCTCGCCGCTCGCGCGTCAGGAAGCCCCCGGCGGCCGCCGCGGGTCCTCGGGAGTTCTCCTGGGGCTCGCATCTGCCCCCATGCGATCCTGAGCGGGCCT	cre6frag4
gnomAD	291_A^AC	ALT_154136935_A^AC_gnomad_cre6frag5	-0.0905227	0.574867	122	121	121	121	121.25	0.224737	0.252806	0.331773	0.332969	0.285571	[291, 292, 293, 294, 295, 297, 299, 300, 301, 302, 303, 304, 308, 309, 314, 317, 319, 320, 321, 322, 325, 327, 329, 332, 336, 339, 341, 343, 344, 346, 347, 348, 350, 351, 353, 354, 355, 358, 361, 362, 363, 366, 367, 368, 370, 371, 372, 374, 375, 376, 378, 379, 381, 382, 383, 384, 386, 387, 388, 389, 390, 391, 392, 393, 394, 395, 396, 397, 398, 400, 402, 403, 408, 410, 411, 413, 415, 416, 418, 419…	GGCGCCTTCTGTCTGCCTTAGCACGGGGACCCCCGGGAACGCGGGAAGGCCCGGGGTTTGGCCTCCTGTTCGGCTCCCGGGCGCCCTCTTCTGGCGCCGCCTCGCCGCTCGCGCGTCAGGAAGCCCCCGGCGGCCGCCGCGGGTCCTCGGGAGTTCTCCTGGGGCTCGCATCTGCCCCCATGCGATCCTGAGCGGGCCTGGGCCATGTCCTGAAAGGGTGGATCCTGGTCGGGACCGCTGGGGCCCTTTGTAGTCCCCTCCCTGCTTTGT	GGCGCCTTCTGGTCTGCCTTAGCACGGGGACCCCCGGGAACGCGGGAAGGCCCGGGGTTTGGCCTCCTGTTCGGCTCCCGGGCGCCCTCTTCTGGCGCCGCCTCGCCGCTCGCGCGTCAGGAAGCCCCCGGCGGCCGCCGCGGGTCCTCGGGAGTTCTCCTGGGGCTCGCATCTGCCCCCATGCGATCCTGAGCGGGCCTGGGCCATGTCCTGAAAGGGTGGATCCTGGTCGGGACCGCTGGGGCCCTTTGTAGTCCCCTCCCTGCTTTG	cre6frag5
gnomAD	132_C^G	ALT_154137094_C^G_gnomad_cre6frag1	0.0281738	0.564151	108	108	107	108	107.75	-0.0353969	-0.00757351	0.0666684	0.16379	0.0468721	[132]	TAGCACTGTCCAAAAAAAAAAAAAGTGCGAGGCGAATCCGGAGCAAGGCTGCGGCTTCGGAAACGGCTGGGCAAACGGCCGTGGGACCCGGAGCCCCAGAACAGCTCCCAGCGGTGAGCTGAACGCCTCTGCGAAGCCCCTGCCTCGGGCCCTGTGCAACGCTTTTTCCGGTGAGCGGCGGCGGCGGCTCGGTCCTCTTGCTCTGTGGGTCGCTTTGCTTTGTCTCAGTGCCTTCCGCACTTTGGCCTTTGTGGATTCTGGTTCTCACTG	TAGCACTGTCCAAAAAAAAAAAAAGTGCGAGGCGAATCCGGAGCAAGGCTGCGGCTTCGGAAACGGCTGGGCAAACGGCCGTGGGACCCGGAGCCCCAGAACAGCTCCCAGCGGTGAGCTGAACGCCTCTGCCAAGCCCCTGCCTCGGGCCCTGTGCAACGCTTTTTCCGGTGAGCGGCGGCGGCGGCTCGGTCCTCTTGCTCTGTGGGTCGCTTTGCTTTGTCTCAGTGCCTTCCGCACTTTGGCCTTTGTGGATTCTGGTTCTCACTG	cre6frag1
gnomAD	132_C^G	ALT_154137094_C^G_gnomad_cre6frag2	0.21164	0.00255436	270	269	272	270	270.25	-0.487603	-0.406163	-0.562572	-0.387846	-0.461046	[132]	GCAAACGGCCGTGGGACCCGGAGCCCCAGAACAGCTCCCAGCGGTGAGCTGAACGCCTCTGCGAAGCCCCTGCCTCGGGCCCTGTGCAACGCTTTTTCCGGTGAGCGGCGGCGGCGGCTCGGTCCTCTTGCTCTGTGGGTCGCTTTGCTTTGTCTCAGTGCCTTCCGCACTTTGGCCTTTGTGGATTCTGGTTCTCACTGTTGACAGGTGGGCGCCTTCTGTCTGCCTTAGCACGGGGACCCCCGGGAACGCGGGAAGGCCCGGGGTTTG	GCAAACGGCCGTGGGACCCGGAGCCCCAGAACAGCTCCCAGCGGTGAGCTGAACGCCTCTGCCAAGCCCCTGCCTCGGGCCCTGTGCAACGCTTTTTCCGGTGAGCGGCGGCGGCGGCTCGGTCCTCTTGCTCTGTGGGTCGCTTTGCTTTGTCTCAGTGCCTTCCGCACTTTGGCCTTTGTGGATTCTGGTTCTCACTGTTGACAGGTGGGCGCCTTCTGTCTGCCTTAGCACGGGGACCCCCGGGAACGCGGGAAGGCCCGGGGTTTG	cre6frag2

## Sheet: creA
variant_category	MPRA label	sequence_name	effect size	adj.p.value	rep1_numbered_of_observed_barcodes	rep2_numbered_of_observed_barcodes	rep3_numbered_of_observed_barcodes	rep4_numbered_of_observed_barcodes	AVG_numbered_of_observed_barcodes	rep1_log2(RNA/DNA)	rep2_log2(RNA/DNA)	rep3_log2(RNA/DNA)	rep4_log2(RNA/DNA)	AVG_log2(RNA/DNA)	locations_different_from_reference	full_reference_sequence	full_mutation_sequence	tile ("frag")
ASD	836_G>A	ALT_154046121_G^A_eichler_creAfrag10	0.0579725	0.781859	281	275	285	278	279.75	-0.966984	-1.11336	-1.12758	-1.12562	-1.08339	[836]	AAGTGAAGGACTCCCACTTGGTTGCTTCTCTCCAGCTTACTGACTGCAAATTCCCAGGGCGTTGCCCGCTCCCTAGGGTGGTTTCTGGGGGACGGGGCAGGAGCCTGGCTTTGCTGCTGCTTTGTCCTCTGGAGTCTTTTCTCAGACTGCTTTGAATTACACCCCTTTCCTTTGTGTGCTGAAATCTTCCCTTCACACTCTCCTTCCCTGCCTTTCTTTTGTGTCTTATCTTACTAGGACTGGAAGAGGGCAGTTGTGCAGGAGGTCTGC	AAGTGAAGGACTCCCACTTGGTTGCTTCTCTCCAGCTTACTGACTGCAAATTCCCAGGGCGTTGCCCGCTCCCTAGGGTGGTTTCTGGGGGACGGGGCAGGAGCCTGGCTTTGCTGCTGCTTTGTCCTCTGGAGTCTTTTCTCAGACTGCTTTGAATTACACCCCTTTCCTTTGTGTGCTGAAATCTTCCCTTCACACTCTCCTTCTCTGCCTTTCTTTTGTGTCTTATCTTACTAGGACTGGAAGAGGGCAGTTGTGCAGGAGGTCTGC	creAfrag10
ASD	836_G>A	ALT_154046121_G^A_eichler_creAfrag11	-0.0848908	0.672469	194	198	194	200	196.5	-0.836756	-1.02014	-0.790458	-1.10848	-0.938959	[836]	CCCTAGGGTGGTTTCTGGGGGACGGGGCAGGAGCCTGGCTTTGCTGCTGCTTTGTCCTCTGGAGTCTTTTCTCAGACTGCTTTGAATTACACCCCTTTCCTTTGTGTGCTGAAATCTTCCCTTCACACTCTCCTTCCCTGCCTTTCTTTTGTGTCTTATCTTACTAGGACTGGAAGAGGGCAGTTGTGCAGGAGGTCTGCATCTAATTCCCTAATCCATGTGAGAGTGCTCCTGTTGTGTGCTTTGTGACATGATGGTGAGAAATACTCC	CCCTAGGGTGGTTTCTGGGGGACGGGGCAGGAGCCTGGCTTTGCTGCTGCTTTGTCCTCTGGAGTCTTTTCTCAGACTGCTTTGAATTACACCCCTTTCCTTTGTGTGCTGAAATCTTCCCTTCACACTCTCCTTCTCTGCCTTTCTTTTGTGTCTTATCTTACTAGGACTGGAAGAGGGCAGTTGTGCAGGAGGTCTGCATCTAATTCCCTAATCCATGTGAGAGTGCTCCTGTTGTGTGCTTTGTGACATGATGGTGAGAAATACTCC	creAfrag11
ASD	829_G>A	ALT_154046128_G^A_eichler_creAfrag10	0.188335	0.035046	310	306	314	306	309	-0.911539	-0.923695	-1.09239	-0.884468	-0.953024	[829]	AAGTGAAGGACTCCCACTTGGTTGCTTCTCTCCAGCTTACTGACTGCAAATTCCCAGGGCGTTGCCCGCTCCCTAGGGTGGTTTCTGGGGGACGGGGCAGGAGCCTGGCTTTGCTGCTGCTTTGTCCTCTGGAGTCTTTTCTCAGACTGCTTTGAATTACACCCCTTTCCTTTGTGTGCTGAAATCTTCCCTTCACACTCTCCTTCCCTGCCTTTCTTTTGTGTCTTATCTTACTAGGACTGGAAGAGGGCAGTTGTGCAGGAGGTCTGC	AAGTGAAGGACTCCCACTTGGTTGCTTCTCTCCAGCTTACTGACTGCAAATTCCCAGGGCGTTGCCCGCTCCCTAGGGTGGTTTCTGGGGGACGGGGCAGGAGCCTGGCTTTGCTGCTGCTTTGTCCTCTGGAGTCTTTTCTCAGACTGCTTTGAATTACACCCCTTTCCTTTGTGTGCTGAAATCTTCCCTTCACACTTTCCTTCCCTGCCTTTCTTTTGTGTCTTATCTTACTAGGACTGGAAGAGGGCAGTTGTGCAGGAGGTCTGC	creAfrag10
ASD	829_G>A	ALT_154046128_G^A_eichler_creAfrag11	-0.000698845	1	241	238	244	238	240.25	-0.858196	-0.710374	-0.869945	-0.980551	-0.854767	[829]	CCCTAGGGTGGTTTCTGGGGGACGGGGCAGGAGCCTGGCTTTGCTGCTGCTTTGTCCTCTGGAGTCTTTTCTCAGACTGCTTTGAATTACACCCCTTTCCTTTGTGTGCTGAAATCTTCCCTTCACACTCTCCTTCCCTGCCTTTCTTTTGTGTCTTATCTTACTAGGACTGGAAGAGGGCAGTTGTGCAGGAGGTCTGCATCTAATTCCCTAATCCATGTGAGAGTGCTCCTGTTGTGTGCTTTGTGACATGATGGTGAGAAATACTCC	CCCTAGGGTGGTTTCTGGGGGACGGGGCAGGAGCCTGGCTTTGCTGCTGCTTTGTCCTCTGGAGTCTTTTCTCAGACTGCTTTGAATTACACCCCTTTCCTTTGTGTGCTGAAATCTTCCCTTCACACTTTCCTTCCCTGCCTTTCTTTTGTGTCTTATCTTACTAGGACTGGAAGAGGGCAGTTGTGCAGGAGGTCTGCATCTAATTCCCTAATCCATGTGAGAGTGCTCCTGTTGTGTGCTTTGTGACATGATGGTGAGAAATACTCC	creAfrag11
ASD	824_T>C	ALT_154046133_T^C_eichler_creAfrag10	0.877828	5.37681010825963e-13	254	253	254	255	254	-0.201674	-0.18244	-0.277743	-0.392268	-0.263531	[824]	AAGTGAAGGACTCCCACTTGGTTGCTTCTCTCCAGCTTACTGACTGCAAATTCCCAGGGCGTTGCCCGCTCCCTAGGGTGGTTTCTGGGGGACGGGGCAGGAGCCTGGCTTTGCTGCTGCTTTGTCCTCTGGAGTCTTTTCTCAGACTGCTTTGAATTACACCCCTTTCCTTTGTGTGCTGAAATCTTCCCTTCACACTCTCCTTCCCTGCCTTTCTTTTGTGTCTTATCTTACTAGGACTGGAAGAGGGCAGTTGTGCAGGAGGTCTGC	AAGTGAAGGACTCCCACTTGGTTGCTTCTCTCCAGCTTACTGACTGCAAATTCCCAGGGCGTTGCCCGCTCCCTAGGGTGGTTTCTGGGGGACGGGGCAGGAGCCTGGCTTTGCTGCTGCTTTGTCCTCTGGAGTCTTTTCTCAGACTGCTTTGAATTACACCCCTTTCCTTTGTGTGCTGAAATCTTCCCTTCGCACTCTCCTTCCCTGCCTTTCTTTTGTGTCTTATCTTACTAGGACTGGAAGAGGGCAGTTGTGCAGGAGGTCTGC	creAfrag10
ASD	824_T>C	ALT_154046133_T^C_eichler_creAfrag11	0.71989	4.22688868351173e-07	283	281	285	282	282.75	-0.115201	-0.126693	-0.185779	-0.109037	-0.134178	[824]	CCCTAGGGTGGTTTCTGGGGGACGGGGCAGGAGCCTGGCTTTGCTGCTGCTTTGTCCTCTGGAGTCTTTTCTCAGACTGCTTTGAATTACACCCCTTTCCTTTGTGTGCTGAAATCTTCCCTTCACACTCTCCTTCCCTGCCTTTCTTTTGTGTCTTATCTTACTAGGACTGGAAGAGGGCAGTTGTGCAGGAGGTCTGCATCTAATTCCCTAATCCATGTGAGAGTGCTCCTGTTGTGTGCTTTGTGACATGATGGTGAGAAATACTCC	CCCTAGGGTGGTTTCTGGGGGACGGGGCAGGAGCCTGGCTTTGCTGCTGCTTTGTCCTCTGGAGTCTTTTCTCAGACTGCTTTGAATTACACCCCTTTCCTTTGTGTGCTGAAATCTTCCCTTCGCACTCTCCTTCCCTGCCTTTCTTTTGTGTCTTATCTTACTAGGACTGGAAGAGGGCAGTTGTGCAGGAGGTCTGCATCTAATTCCCTAATCCATGTGAGAGTGCTCCTGTTGTGTGCTTTGTGACATGATGGTGAGAAATACTCC	creAfrag11
ASD	824_T>C	ALT_154046133_T^C_eichler_creAfrag9	-0.0884794	0.153889	345	339	343	344	342.75	-0.15054	-0.142294	-0.0627416	0.0154097	-0.0850417	[824]	GGCTGGCTCACTGGGCACTTTGCCATTTCTCCTGCACCTCCCAGCTGGAGTTTCTGGGTCTAAAAGGAAAAAGTGAAGGACTCCCACTTGGTTGCTTCTCTCCAGCTTACTGACTGCAAATTCCCAGGGCGTTGCCCGCTCCCTAGGGTGGTTTCTGGGGGACGGGGCAGGAGCCTGGCTTTGCTGCTGCTTTGTCCTCTGGAGTCTTTTCTCAGACTGCTTTGAATTACACCCCTTTCCTTTGTGTGCTGAAATCTTCCCTTCACACTC	GGCTGGCTCACTGGGCACTTTGCCATTTCTCCTGCACCTCCCAGCTGGAGTTTCTGGGTCTAAAAGGAAAAAGTGAAGGACTCCCACTTGGTTGCTTCTCTCCAGCTTACTGACTGCAAATTCCCAGGGCGTTGCCCGCTCCCTAGGGTGGTTTCTGGGGGACGGGGCAGGAGCCTGGCTTTGCTGCTGCTTTGTCCTCTGGAGTCTTTTCTCAGACTGCTTTGAATTACACCCCTTTCCTTTGTGTGCTGAAATCTTCCCTTCGCACTC	creAfrag9
gnomAD	723_C>T	ALT_154046234_C^T_gnomad_creAfrag10	-0.0960378	0.40857	308	306	315	313	310.5	-1.18296	-1.32232	-1.36145	-1.08286	-1.2374	[723]	AAGTGAAGGACTCCCACTTGGTTGCTTCTCTCCAGCTTACTGACTGCAAATTCCCAGGGCGTTGCCCGCTCCCTAGGGTGGTTTCTGGGGGACGGGGCAGGAGCCTGGCTTTGCTGCTGCTTTGTCCTCTGGAGTCTTTTCTCAGACTGCTTTGAATTACACCCCTTTCCTTTGTGTGCTGAAATCTTCCCTTCACACTCTCCTTCCCTGCCTTTCTTTTGTGTCTTATCTTACTAGGACTGGAAGAGGGCAGTTGTGCAGGAGGTCTGC	AAGTGAAGGACTCCCACTTGGTTGCTTCTCTCCAGCTTACTGACTGCAAATTCCCAGGGCGTTGCCCGCTCCCTAGGGTGGTTTCTGGGGGACAGGGCAGGAGCCTGGCTTTGCTGCTGCTTTGTCCTCTGGAGTCTTTTCTCAGACTGCTTTGAATTACACCCCTTTCCTTTGTGTGCTGAAATCTTCCCTTCACACTCTCCTTCCCTGCCTTTCTTTTGTGTCTTATCTTACTAGGACTGGAAGAGGGCAGTTGTGCAGGAGGTCTGC	creAfrag10
gnomAD	723_C>T	ALT_154046234_C^T_gnomad_creAfrag11	-0.0475059	0.932723	194	192	199	194	194.75	-0.73542	-0.817936	-0.977838	-1.0751	-0.901574	[723]	CCCTAGGGTGGTTTCTGGGGGACGGGGCAGGAGCCTGGCTTTGCTGCTGCTTTGTCCTCTGGAGTCTTTTCTCAGACTGCTTTGAATTACACCCCTTTCCTTTGTGTGCTGAAATCTTCCCTTCACACTCTCCTTCCCTGCCTTTCTTTTGTGTCTTATCTTACTAGGACTGGAAGAGGGCAGTTGTGCAGGAGGTCTGCATCTAATTCCCTAATCCATGTGAGAGTGCTCCTGTTGTGTGCTTTGTGACATGATGGTGAGAAATACTCC	CCCTAGGGTGGTTTCTGGGGGACAGGGCAGGAGCCTGGCTTTGCTGCTGCTTTGTCCTCTGGAGTCTTTTCTCAGACTGCTTTGAATTACACCCCTTTCCTTTGTGTGCTGAAATCTTCCCTTCACACTCTCCTTCCCTGCCTTTCTTTTGTGTCTTATCTTACTAGGACTGGAAGAGGGCAGTTGTGCAGGAGGTCTGCATCTAATTCCCTAATCCATGTGAGAGTGCTCCTGTTGTGTGCTTTGTGACATGATGGTGAGAAATACTCC	creAfrag11
gnomAD	723_C>T	ALT_154046234_C^T_gnomad_creAfrag8	0.0831993	0.0636501	202	201	203	201	201.75	0.189236	0.111978	0.226778	0.261091	0.197271	[723]	GGGGCACCTCAGTCTCTGGGTGGTTCCATAATCTGTGTATACCTAAGAGCAGTTGCTTCCCACAGAGCTGGGCTGGCTCACTGGGCACTTTGCCATTTCTCCTGCACCTCCCAGCTGGAGTTTCTGGGTCTAAAAGGAAAAAGTGAAGGACTCCCACTTGGTTGCTTCTCTCCAGCTTACTGACTGCAAATTCCCAGGGCGTTGCCCGCTCCCTAGGGTGGTTTCTGGGGGACGGGGCAGGAGCCTGGCTTTGCTGCTGCTTTGTCCTCT	GGGGCACCTCAGTCTCTGGGTGGTTCCATAATCTGTGTATACCTAAGAGCAGTTGCTTCCCACAGAGCTGGGCTGGCTCACTGGGCACTTTGCCATTTCTCCTGCACCTCCCAGCTGGAGTTTCTGGGTCTAAAAGGAAAAAGTGAAGGACTCCCACTTGGTTGCTTCTCTCCAGCTTACTGACTGCAAATTCCCAGGGCGTTGCCCGCTCCCTAGGGTGGTTTCTGGGGGACAGGGCAGGAGCCTGGCTTTGCTGCTGCTTTGTCCTCT	creAfrag8
gnomAD	723_C>T	ALT_154046234_C^T_gnomad_creAfrag9	0.0433172	0.569676	283	284	285	286	284.5	-0.013192	-0.00415807	0.0880493	0.11632	0.0467549	[723]	GGCTGGCTCACTGGGCACTTTGCCATTTCTCCTGCACCTCCCAGCTGGAGTTTCTGGGTCTAAAAGGAAAAAGTGAAGGACTCCCACTTGGTTGCTTCTCTCCAGCTTACTGACTGCAAATTCCCAGGGCGTTGCCCGCTCCCTAGGGTGGTTTCTGGGGGACGGGGCAGGAGCCTGGCTTTGCTGCTGCTTTGTCCTCTGGAGTCTTTTCTCAGACTGCTTTGAATTACACCCCTTTCCTTTGTGTGCTGAAATCTTCCCTTCACACTC	GGCTGGCTCACTGGGCACTTTGCCATTTCTCCTGCACCTCCCAGCTGGAGTTTCTGGGTCTAAAAGGAAAAAGTGAAGGACTCCCACTTGGTTGCTTCTCTCCAGCTTACTGACTGCAAATTCCCAGGGCGTTGCCCGCTCCCTAGGGTGGTTTCTGGGGGACAGGGCAGGAGCCTGGCTTTGCTGCTGCTTTGTCCTCTGGAGTCTTTTCTCAGACTGCTTTGAATTACACCCCTTTCCTTTGTGTGCTGAAATCTTCCCTTCACACTC	creAfrag9
gnomAD	428_T>A	ALT_154046529_T^A_gnomad_creAfrag4	0.151862	0.0549554	316	312	318	316	315.5	-0.236884	-0.143568	-0.118944	-0.0337839	-0.133295	[428]	CTCTGCATAGTCGTTCTGTTTGCTTTGAGACAGTGGAGGAATTCTTGGCTCTCTCTTCCCAGTTTCTTGGCATCTTCTCTTGCTGTTTTCCCCTCTGAGCTATCGCGTGCAGGCTTGTTATCTTGTATCCGGAGAGAATTTGCACGCTGGAGGGAGCTGCAGCCATGTAGTCTTCAGCCCTATCTGGATTCTTCTCTTTGTTCTAAGAACTGTGTTGGATGTCTTACTAAGGCTCACTCTAGCTGCACGAGGGATGTGTGTGCCATTTCC	CTCTGCATAGTCGTTCTGTTTGCTTTGAGACAGTGGAGGAATTCTTGGCTCTCTCTTCCCAGTTTCTTGGCATCTTCTCTTGCTGTTTTCCCCTCTGAGCTATCGCGTGCAGGCTTGTTATCTTGTATCCGGAGAGAATTTGCACGCTGGAGGGAGCTGCAGCCATGTAGTCTTCAGCCCTATCTGGATTCTTCTCTTTGTTCTAAGAACTGTGTTGGTTGTCTTACTAAGGCTCACTCTAGCTGCACGAGGGATGTGTGTGCCATTTCC	creAfrag4
gnomAD	428_T>A	ALT_154046529_T^A_gnomad_creAfrag5	-0.0143452	0.994786	199	194	199	196	197	-0.107206	-0.302121	-0.265294	-0.0856012	-0.190055	[428]	CATCTTCTCTTGCTGTTTTCCCCTCTGAGCTATCGCGTGCAGGCTTGTTATCTTGTATCCGGAGAGAATTTGCACGCTGGAGGGAGCTGCAGCCATGTAGTCTTCAGCCCTATCTGGATTCTTCTCTTTGTTCTAAGAACTGTGTTGGATGTCTTACTAAGGCTCACTCTAGCTGCACGAGGGATGTGTGTGCCATTTCCATGGGGATAGGGGGCACCTCAGTCTCTGGGTGGTTCCATAATCTGTGTATACCTAAGAGCAGTTGCTTCC	CATCTTCTCTTGCTGTTTTCCCCTCTGAGCTATCGCGTGCAGGCTTGTTATCTTGTATCCGGAGAGAATTTGCACGCTGGAGGGAGCTGCAGCCATGTAGTCTTCAGCCCTATCTGGATTCTTCTCTTTGTTCTAAGAACTGTGTTGGTTGTCTTACTAAGGCTCACTCTAGCTGCACGAGGGATGTGTGTGCCATTTCCATGGGGATAGGGGGCACCTCAGTCTCTGGGTGGTTCCATAATCTGTGTATACCTAAGAGCAGTTGCTTCC	creAfrag5
gnomAD	428_T>A	ALT_154046529_T^A_gnomad_creAfrag6	0.0750004	0.266465	367	368	368	367	367.5	0.0119338	0.102106	0.0446413	0.105602	0.0660708	[428]	TGCACGCTGGAGGGAGCTGCAGCCATGTAGTCTTCAGCCCTATCTGGATTCTTCTCTTTGTTCTAAGAACTGTGTTGGATGTCTTACTAAGGCTCACTCTAGCTGCACGAGGGATGTGTGTGCCATTTCCATGGGGATAGGGGGCACCTCAGTCTCTGGGTGGTTCCATAATCTGTGTATACCTAAGAGCAGTTGCTTCCCACAGAGCTGGGCTGGCTCACTGGGCACTTTGCCATTTCTCCTGCACCTCCCAGCTGGAGTTTCTGGGTC	TGCACGCTGGAGGGAGCTGCAGCCATGTAGTCTTCAGCCCTATCTGGATTCTTCTCTTTGTTCTAAGAACTGTGTTGGTTGTCTTACTAAGGCTCACTCTAGCTGCACGAGGGATGTGTGTGCCATTTCCATGGGGATAGGGGGCACCTCAGTCTCTGGGTGGTTCCATAATCTGTGTATACCTAAGAGCAGTTGCTTCCCACAGAGCTGGGCTGGCTCACTGGGCACTTTGCCATTTCTCCTGCACCTCCCAGCTGGAGTTTCTGGGTC	creAfrag6
gnomAD	428_T>A	ALT_154046529_T^A_gnomad_creAfrag7	0.0363922	0.671417	158	158	156	157	157.25	0.149895	-0.18267	-0.0284065	0.0589516	-0.000557405	[428]	TGTGTTGGATGTCTTACTAAGGCTCACTCTAGCTGCACGAGGGATGTGTGTGCCATTTCCATGGGGATAGGGGGCACCTCAGTCTCTGGGTGGTTCCATAATCTGTGTATACCTAAGAGCAGTTGCTTCCCACAGAGCTGGGCTGGCTCACTGGGCACTTTGCCATTTCTCCTGCACCTCCCAGCTGGAGTTTCTGGGTCTAAAAGGAAAAAGTGAAGGACTCCCACTTGGTTGCTTCTCTCCAGCTTACTGACTGCAAATTCCCAGGGC	TGTGTTGGTTGTCTTACTAAGGCTCACTCTAGCTGCACGAGGGATGTGTGTGCCATTTCCATGGGGATAGGGGGCACCTCAGTCTCTGGGTGGTTCCATAATCTGTGTATACCTAAGAGCAGTTGCTTCCCACAGAGCTGGGCTGGCTCACTGGGCACTTTGCCATTTCTCCTGCACCTCCCAGCTGGAGTTTCTGGGTCTAAAAGGAAAAAGTGAAGGACTCCCACTTGGTTGCTTCTCTCCAGCTTACTGACTGCAAATTCCCAGGGC	creAfrag7
gnomAD	381_G>A	ALT_154046576_G^A_gnomad_creAfrag3	-0.0257152	0.925062	437	431	438	433	434.75	-0.324367	-0.304527	-0.322235	-0.377625	-0.332188	[381]	TTCTTCTGGCCATAATATGTTTGCCTAGTTACCATGTCACTTCTTTTCGTCTTGGCTCAGGCTTGGATGGCTCTGCATAGTCGTTCTGTTTGCTTTGAGACAGTGGAGGAATTCTTGGCTCTCTCTTCCCAGTTTCTTGGCATCTTCTCTTGCTGTTTTCCCCTCTGAGCTATCGCGTGCAGGCTTGTTATCTTGTATCCGGAGAGAATTTGCACGCTGGAGGGAGCTGCAGCCATGTAGTCTTCAGCCCTATCTGGATTCTTCTCTTTG	TTCTTCTGGCCATAATATGTTTGCCTAGTTACCATGTCACTTCTTTTCGTCTTGGCTCAGGCTTGGATGGCTCTGCATAGTCGTTCTGTTTGCTTTGAGACAGTGGAGGAATTCTTGGCTCTCTCTTCCCAGTTTCTTGGCATCTTCTCTTGCTGTTTTCCCCTCTGAGCTATCGCGTGCAGGCTTGTTATCTTGTATCCGGAGAGAATTTGCACGCTGGAGGGAGCTGCAGCCATGTAGTTTTCAGCCCTATCTGGATTCTTCTCTTTG	creAfrag3
gnomAD	381_G>A	ALT_154046576_G^A_gnomad_creAfrag4	0.101076	0.23934	283	278	280	283	281	-0.276492	-0.159929	-0.0442743	-0.255629	-0.184081	[381]	CTCTGCATAGTCGTTCTGTTTGCTTTGAGACAGTGGAGGAATTCTTGGCTCTCTCTTCCCAGTTTCTTGGCATCTTCTCTTGCTGTTTTCCCCTCTGAGCTATCGCGTGCAGGCTTGTTATCTTGTATCCGGAGAGAATTTGCACGCTGGAGGGAGCTGCAGCCATGTAGTCTTCAGCCCTATCTGGATTCTTCTCTTTGTTCTAAGAACTGTGTTGGATGTCTTACTAAGGCTCACTCTAGCTGCACGAGGGATGTGTGTGCCATTTCC	CTCTGCATAGTCGTTCTGTTTGCTTTGAGACAGTGGAGGAATTCTTGGCTCTCTCTTCCCAGTTTCTTGGCATCTTCTCTTGCTGTTTTCCCCTCTGAGCTATCGCGTGCAGGCTTGTTATCTTGTATCCGGAGAGAATTTGCACGCTGGAGGGAGCTGCAGCCATGTAGTTTTCAGCCCTATCTGGATTCTTCTCTTTGTTCTAAGAACTGTGTTGGATGTCTTACTAAGGCTCACTCTAGCTGCACGAGGGATGTGTGTGCCATTTCC	creAfrag4
gnomAD	381_G>A	ALT_154046576_G^A_gnomad_creAfrag5	0.027172	0.967475	171	167	171	172	170.25	-0.154997	-0.326822	0.0148039	-0.127138	-0.148538	[381]	CATCTTCTCTTGCTGTTTTCCCCTCTGAGCTATCGCGTGCAGGCTTGTTATCTTGTATCCGGAGAGAATTTGCACGCTGGAGGGAGCTGCAGCCATGTAGTCTTCAGCCCTATCTGGATTCTTCTCTTTGTTCTAAGAACTGTGTTGGATGTCTTACTAAGGCTCACTCTAGCTGCACGAGGGATGTGTGTGCCATTTCCATGGGGATAGGGGGCACCTCAGTCTCTGGGTGGTTCCATAATCTGTGTATACCTAAGAGCAGTTGCTTCC	CATCTTCTCTTGCTGTTTTCCCCTCTGAGCTATCGCGTGCAGGCTTGTTATCTTGTATCCGGAGAGAATTTGCACGCTGGAGGGAGCTGCAGCCATGTAGTTTTCAGCCCTATCTGGATTCTTCTCTTTGTTCTAAGAACTGTGTTGGATGTCTTACTAAGGCTCACTCTAGCTGCACGAGGGATGTGTGTGCCATTTCCATGGGGATAGGGGGCACCTCAGTCTCTGGGTGGTTCCATAATCTGTGTATACCTAAGAGCAGTTGCTTCC	creAfrag5
gnomAD	381_G>A	ALT_154046576_G^A_gnomad_creAfrag6	0.0618037	0.384069	245	243	245	246	244.75	0.0908666	0.0557118	0.120801	-0.0558835	0.052874	[381]	TGCACGCTGGAGGGAGCTGCAGCCATGTAGTCTTCAGCCCTATCTGGATTCTTCTCTTTGTTCTAAGAACTGTGTTGGATGTCTTACTAAGGCTCACTCTAGCTGCACGAGGGATGTGTGTGCCATTTCCATGGGGATAGGGGGCACCTCAGTCTCTGGGTGGTTCCATAATCTGTGTATACCTAAGAGCAGTTGCTTCCCACAGAGCTGGGCTGGCTCACTGGGCACTTTGCCATTTCTCCTGCACCTCCCAGCTGGAGTTTCTGGGTC	TGCACGCTGGAGGGAGCTGCAGCCATGTAGTTTTCAGCCCTATCTGGATTCTTCTCTTTGTTCTAAGAACTGTGTTGGATGTCTTACTAAGGCTCACTCTAGCTGCACGAGGGATGTGTGTGCCATTTCCATGGGGATAGGGGGCACCTCAGTCTCTGGGTGGTTCCATAATCTGTGTATACCTAAGAGCAGTTGCTTCCCACAGAGCTGGGCTGGCTCACTGGGCACTTTGCCATTTCTCCTGCACCTCCCAGCTGGAGTTTCTGGGTC	creAfrag6
gnomAD	316_ C>T	ALT_154046641_C^T_gnomad_creAfrag2	0.152279	0.00583721	378	373	381	378	377.5	-0.255334	-0.145582	-0.310629	-0.211038	-0.230646	[316]	CTTGTGTATTCTCTTCTTGGTGGGAGACTTTGCCTTTCTCGTGCCATCTCCCTCCCTGGGCCTCTTTTTTTTCTTCTGGCCATAATATGTTTGCCTAGTTACCATGTCACTTCTTTTCGTCTTGGCTCAGGCTTGGATGGCTCTGCATAGTCGTTCTGTTTGCTTTGAGACAGTGGAGGAATTCTTGGCTCTCTCTTCCCAGTTTCTTGGCATCTTCTCTTGCTGTTTTCCCCTCTGAGCTATCGCGTGCAGGCTTGTTATCTTGTATCC	CTTGTGTATTCTCTTCTTGGTGGGAGACTTTGCCTTTCTCGTGCCATCTCCCTCCCTGGGCCTCTTTTTTTTCTTCTGGCCATAATATGTTTGCCTAGTTACCATGTCACTTCTTTTCGTCTTGGCTCAGGCTTGGATGGCTCTGCATAGTCGTTCTGTTTGCTTTGAGACAGTGGAGGAATTCTTGGCTCTCTCTTCCCAGTTTCTTGGCATCTTCTCTTGCTGTTTTCCCCTCTGAGCTATCGCATGCAGGCTTGTTATCTTGTATCC	creAfrag2
gnomAD	316_ C>T	ALT_154046641_C^T_gnomad_creAfrag3	0.276634	0.00064753	295	292	296	295	294.5	-0.156441	-0.0478459	0.064435	0.0204941	-0.0298395	[316]	TTCTTCTGGCCATAATATGTTTGCCTAGTTACCATGTCACTTCTTTTCGTCTTGGCTCAGGCTTGGATGGCTCTGCATAGTCGTTCTGTTTGCTTTGAGACAGTGGAGGAATTCTTGGCTCTCTCTTCCCAGTTTCTTGGCATCTTCTCTTGCTGTTTTCCCCTCTGAGCTATCGCGTGCAGGCTTGTTATCTTGTATCCGGAGAGAATTTGCACGCTGGAGGGAGCTGCAGCCATGTAGTCTTCAGCCCTATCTGGATTCTTCTCTTTG	TTCTTCTGGCCATAATATGTTTGCCTAGTTACCATGTCACTTCTTTTCGTCTTGGCTCAGGCTTGGATGGCTCTGCATAGTCGTTCTGTTTGCTTTGAGACAGTGGAGGAATTCTTGGCTCTCTCTTCCCAGTTTCTTGGCATCTTCTCTTGCTGTTTTCCCCTCTGAGCTATCGCATGCAGGCTTGTTATCTTGTATCCGGAGAGAATTTGCACGCTGGAGGGAGCTGCAGCCATGTAGTCTTCAGCCCTATCTGGATTCTTCTCTTTG	creAfrag3
gnomAD	316_ C>T	ALT_154046641_C^T_gnomad_creAfrag4	0.328662	0.000275766	239	237	240	239	238.75	0.156979	-0.0137346	0.0232678	0.00751025	0.0435057	[316]	CTCTGCATAGTCGTTCTGTTTGCTTTGAGACAGTGGAGGAATTCTTGGCTCTCTCTTCCCAGTTTCTTGGCATCTTCTCTTGCTGTTTTCCCCTCTGAGCTATCGCGTGCAGGCTTGTTATCTTGTATCCGGAGAGAATTTGCACGCTGGAGGGAGCTGCAGCCATGTAGTCTTCAGCCCTATCTGGATTCTTCTCTTTGTTCTAAGAACTGTGTTGGATGTCTTACTAAGGCTCACTCTAGCTGCACGAGGGATGTGTGTGCCATTTCC	CTCTGCATAGTCGTTCTGTTTGCTTTGAGACAGTGGAGGAATTCTTGGCTCTCTCTTCCCAGTTTCTTGGCATCTTCTCTTGCTGTTTTCCCCTCTGAGCTATCGCATGCAGGCTTGTTATCTTGTATCCGGAGAGAATTTGCACGCTGGAGGGAGCTGCAGCCATGTAGTCTTCAGCCCTATCTGGATTCTTCTCTTTGTTCTAAGAACTGTGTTGGATGTCTTACTAAGGCTCACTCTAGCTGCACGAGGGATGTGTGTGCCATTTCC	creAfrag4
gnomAD	316_ C>T	ALT_154046641_C^T_gnomad_creAfrag5	0.30906	0.00387757	124	124	124	124	124	0.164507	0.136889	0.0384105	0.193592	0.13335	[316]	CATCTTCTCTTGCTGTTTTCCCCTCTGAGCTATCGCGTGCAGGCTTGTTATCTTGTATCCGGAGAGAATTTGCACGCTGGAGGGAGCTGCAGCCATGTAGTCTTCAGCCCTATCTGGATTCTTCTCTTTGTTCTAAGAACTGTGTTGGATGTCTTACTAAGGCTCACTCTAGCTGCACGAGGGATGTGTGTGCCATTTCCATGGGGATAGGGGGCACCTCAGTCTCTGGGTGGTTCCATAATCTGTGTATACCTAAGAGCAGTTGCTTCC	CATCTTCTCTTGCTGTTTTCCCCTCTGAGCTATCGCATGCAGGCTTGTTATCTTGTATCCGGAGAGAATTTGCACGCTGGAGGGAGCTGCAGCCATGTAGTCTTCAGCCCTATCTGGATTCTTCTCTTTGTTCTAAGAACTGTGTTGGATGTCTTACTAAGGCTCACTCTAGCTGCACGAGGGATGTGTGTGCCATTTCCATGGGGATAGGGGGCACCTCAGTCTCTGGGTGGTTCCATAATCTGTGTATACCTAAGAGCAGTTGCTTCC	creAfrag5
ASD	211_A>C	ALT_154046746_A^C_eichler_creAfrag1	-0.174549	0.00173492	433	430	434	432	432.25	-0.476821	-0.366047	-0.390279	-0.424884	-0.414508	[211]	ATCATCCCATCTTTGAACTCTTTTATTGGGAACATGTTCTTATGAAGTTGTGGGGAATTTTTTTCCCTTCCTTGTGTATTCTCTTCTTGGTGGGAGACTTTGCCTTTCTCGTGCCATCTCCCTCCCTGGGCCTCTTTTTTTTCTTCTGGCCATAATATGTTTGCCTAGTTACCATGTCACTTCTTTTCGTCTTGGCTCAGGCTTGGATGGCTCTGCATAGTCGTTCTGTTTGCTTTGAGACAGTGGAGGAATTCTTGGCTCTCTCTTCCC	ATCATCCCATCTTTGAACTCTTTTATTGGGAACATGTTCTTATGAAGTTGTGGGGAATTTTTTTCCCTTCCTTGTGTATTCTCTTCTTGGTGGGAGACTTTGCCTTTCTCGTGCCATCTCCCTCCCTGGGCCTCTTTTTTTTCTTCTGGCCATAATATGTTTGCCTAGTTACCATGTCACTTCTTTTCGTCTTGGCTCAGGCTTGGATGGCGCTGCATAGTCGTTCTGTTTGCTTTGAGACAGTGGAGGAATTCTTGGCTCTCTCTTCCC	creAfrag1
ASD	211_A>C	ALT_154046746_A^C_eichler_creAfrag2	-0.0232827	0.882328	437	433	436	435	435.25	-0.404526	-0.385066	-0.357479	-0.477759	-0.406208	[211]	CTTGTGTATTCTCTTCTTGGTGGGAGACTTTGCCTTTCTCGTGCCATCTCCCTCCCTGGGCCTCTTTTTTTTCTTCTGGCCATAATATGTTTGCCTAGTTACCATGTCACTTCTTTTCGTCTTGGCTCAGGCTTGGATGGCTCTGCATAGTCGTTCTGTTTGCTTTGAGACAGTGGAGGAATTCTTGGCTCTCTCTTCCCAGTTTCTTGGCATCTTCTCTTGCTGTTTTCCCCTCTGAGCTATCGCGTGCAGGCTTGTTATCTTGTATCC	CTTGTGTATTCTCTTCTTGGTGGGAGACTTTGCCTTTCTCGTGCCATCTCCCTCCCTGGGCCTCTTTTTTTTCTTCTGGCCATAATATGTTTGCCTAGTTACCATGTCACTTCTTTTCGTCTTGGCTCAGGCTTGGATGGCGCTGCATAGTCGTTCTGTTTGCTTTGAGACAGTGGAGGAATTCTTGGCTCTCTCTTCCCAGTTTCTTGGCATCTTCTCTTGCTGTTTTCCCCTCTGAGCTATCGCGTGCAGGCTTGTTATCTTGTATCC	creAfrag2
ASD	211_A>C	ALT_154046746_A^C_eichler_creAfrag3	-0.0437989	0.73795	409	410	413	407	409.75	-0.342109	-0.461175	-0.31768	-0.280124	-0.350272	[211]	TTCTTCTGGCCATAATATGTTTGCCTAGTTACCATGTCACTTCTTTTCGTCTTGGCTCAGGCTTGGATGGCTCTGCATAGTCGTTCTGTTTGCTTTGAGACAGTGGAGGAATTCTTGGCTCTCTCTTCCCAGTTTCTTGGCATCTTCTCTTGCTGTTTTCCCCTCTGAGCTATCGCGTGCAGGCTTGTTATCTTGTATCCGGAGAGAATTTGCACGCTGGAGGGAGCTGCAGCCATGTAGTCTTCAGCCCTATCTGGATTCTTCTCTTTG	TTCTTCTGGCCATAATATGTTTGCCTAGTTACCATGTCACTTCTTTTCGTCTTGGCTCAGGCTTGGATGGCGCTGCATAGTCGTTCTGTTTGCTTTGAGACAGTGGAGGAATTCTTGGCTCTCTCTTCCCAGTTTCTTGGCATCTTCTCTTGCTGTTTTCCCCTCTGAGCTATCGCGTGCAGGCTTGTTATCTTGTATCCGGAGAGAATTTGCACGCTGGAGGGAGCTGCAGCCATGTAGTCTTCAGCCCTATCTGGATTCTTCTCTTTG	creAfrag3
gnomAD	141_A>T	ALT_154046816_A^T_gnomad_creAfrag1	0.0488305	0.340098	397	397	400	395	397.25	-0.178076	-0.145343	-0.222291	-0.218802	-0.191128	[141]	ATCATCCCATCTTTGAACTCTTTTATTGGGAACATGTTCTTATGAAGTTGTGGGGAATTTTTTTCCCTTCCTTGTGTATTCTCTTCTTGGTGGGAGACTTTGCCTTTCTCGTGCCATCTCCCTCCCTGGGCCTCTTTTTTTTCTTCTGGCCATAATATGTTTGCCTAGTTACCATGTCACTTCTTTTCGTCTTGGCTCAGGCTTGGATGGCTCTGCATAGTCGTTCTGTTTGCTTTGAGACAGTGGAGGAATTCTTGGCTCTCTCTTCCC	ATCATCCCATCTTTGAACTCTTTTATTGGGAACATGTTCTTATGAAGTTGTGGGGAATTTTTTTCCCTTCCTTGTGTATTCTCTTCTTGGTGGGAGACTTTGCCTTTCTCGTGCCATCTCCCTCCCTGGGCCTCTTTTTTTACTTCTGGCCATAATATGTTTGCCTAGTTACCATGTCACTTCTTTTCGTCTTGGCTCAGGCTTGGATGGCTCTGCATAGTCGTTCTGTTTGCTTTGAGACAGTGGAGGAATTCTTGGCTCTCTCTTCCC	creAfrag1
gnomAD	141_A>T	ALT_154046816_A^T_gnomad_creAfrag2	0.0152383	0.961006	396	395	398	399	397	-0.402021	-0.447458	-0.302981	-0.318286	-0.367687	[141]	CTTGTGTATTCTCTTCTTGGTGGGAGACTTTGCCTTTCTCGTGCCATCTCCCTCCCTGGGCCTCTTTTTTTTCTTCTGGCCATAATATGTTTGCCTAGTTACCATGTCACTTCTTTTCGTCTTGGCTCAGGCTTGGATGGCTCTGCATAGTCGTTCTGTTTGCTTTGAGACAGTGGAGGAATTCTTGGCTCTCTCTTCCCAGTTTCTTGGCATCTTCTCTTGCTGTTTTCCCCTCTGAGCTATCGCGTGCAGGCTTGTTATCTTGTATCC	CTTGTGTATTCTCTTCTTGGTGGGAGACTTTGCCTTTCTCGTGCCATCTCCCTCCCTGGGCCTCTTTTTTTACTTCTGGCCATAATATGTTTGCCTAGTTACCATGTCACTTCTTTTCGTCTTGGCTCAGGCTTGGATGGCTCTGCATAGTCGTTCTGTTTGCTTTGAGACAGTGGAGGAATTCTTGGCTCTCTCTTCCCAGTTTCTTGGCATCTTCTCTTGCTGTTTTCCCCTCTGAGCTATCGCGTGCAGGCTTGTTATCTTGTATCC	creAfrag2

## Sheet: creB
variant_category	MPRA label	sequence_name	effect size	adj.p.value	rep1_numbered_of_observed_barcodes	rep2_numbered_of_observed_barcodes	rep3_numbered_of_observed_barcodes	rep4_numbered_of_observed_barcodes	AVG_numbered_of_observed_barcodes	rep1_log2(RNA/DNA)	rep2_log2(RNA/DNA)	rep3_log2(RNA/DNA)	rep4_log2(RNA/DNA)	AVG_log2(RNA/DNA)	locations_different_from_reference	full_reference_sequence	full_mutation_sequence	tile ("frag")
ASD	814_T>C	ALT_154116565_T^C_eichler_creBfrag10	-0.00364061	0.99998	50	50	50	50	50	-0.0751717	-0.199881	-0.237574	-0.0480885	-0.140179	[814]	TCTCTGCAACCAGGTCCCGGCCCTCCAGGCAGCTTGTTACAAGTGTCTTCTCTAGGGAATCTGATGTCCCCAGAGCTTCTTGTCGTTCTCCCAGACTGAAAGGCAGGAGCTGCCAAATGGAAAAGGCCCACAGTATGCCCTGCGTGTGGCTGACAACAGAGCCTCCCCCAGGCACATCACCATGACATCTCAGAGCACGGAGGACATGAGGAAGGTTCAACGAGCTTCCAAGGAGAGTTCAGTGTAGAGGCAGGAAGCAGAATGGCCGGC	TCTCTGCAACCAGGTCCCGGCCCTCCAGGCAGCTTGTTACAAGTGTCTTCTCTAGGGAATCTGATGTCCCCAGAGCTTCTTGTCGTTCTCCCAGACTGAAAGGCAGGAGCTGCCAAATGGAAAAGGCCCACAGTATGCCCTGCGTGTGGCTGACAACAGAGCCTCCCCCAGGCACATCACCATGGCATCTCAGAGCACGGAGGACATGAGGAAGGTTCAACGAGCTTCCAAGGAGAGTTCAGTGTAGAGGCAGGAAGCAGAATGGCCGGC	creBfrag10
ASD	814_T>C	ALT_154116565_T^C_eichler_creBfrag11	0.00403477	0.99922	53	53	52	53	52.75	-0.330761	-0.193771	-0.50504	-0.54934	-0.394728	[814]	CAGAGCTTCTTGTCGTTCTCCCAGACTGAAAGGCAGGAGCTGCCAAATGGAAAAGGCCCACAGTATGCCCTGCGTGTGGCTGACAACAGAGCCTCCCCCAGGCACATCACCATGACATCTCAGAGCACGGAGGACATGAGGAAGGTTCAACGAGCTTCCAAGGAGAGTTCAGTGTAGAGGCAGGAAGCAGAATGGCCGGCTTATATTTTTGTAATGAAACGGTCAGTCAAGTGAGAAACAGCACAGGCTCAGGAAAAAAGAGTCGATCAT	CAGAGCTTCTTGTCGTTCTCCCAGACTGAAAGGCAGGAGCTGCCAAATGGAAAAGGCCCACAGTATGCCCTGCGTGTGGCTGACAACAGAGCCTCCCCCAGGCACATCACCATGGCATCTCAGAGCACGGAGGACATGAGGAAGGTTCAACGAGCTTCCAAGGAGAGTTCAGTGTAGAGGCAGGAAGCAGAATGGCCGGCTTATATTTTTGTAATGAAACGGTCAGTCAAGTGAGAAACAGCACAGGCTCAGGAAAAAAGAGTCGATCAT	creBfrag11
ASD	814_T>C	ALT_154116565_T^C_eichler_creBfrag9	0.000942208	1	107	105	107	106	106.25	-0.611203	-0.735341	-0.51932	-0.320009	-0.546468	[814]	AGAGCGACGCTGTGAGCCGGCACTGCCTGCAAGCACTGAGCGACGTCCCCTCCCCTGCTCTGCTCCCAGATCTCTGCAACCAGGTCCCGGCCCTCCAGGCAGCTTGTTACAAGTGTCTTCTCTAGGGAATCTGATGTCCCCAGAGCTTCTTGTCGTTCTCCCAGACTGAAAGGCAGGAGCTGCCAAATGGAAAAGGCCCACAGTATGCCCTGCGTGTGGCTGACAACAGAGCCTCCCCCAGGCACATCACCATGACATCTCAGAGCACGG	AGAGCGACGCTGTGAGCCGGCACTGCCTGCAAGCACTGAGCGACGTCCCCTCCCCTGCTCTGCTCCCAGATCTCTGCAACCAGGTCCCGGCCCTCCAGGCAGCTTGTTACAAGTGTCTTCTCTAGGGAATCTGATGTCCCCAGAGCTTCTTGTCGTTCTCCCAGACTGAAAGGCAGGAGCTGCCAAATGGAAAAGGCCCACAGTATGCCCTGCGTGTGGCTGACAACAGAGCCTCCCCCAGGCACATCACCATGGCATCTCAGAGCACGG	creBfrag9
ASD	738_C>G	ALT_154116641_C^G_eichler_creBfrag10	-0.0858433	0.828035	50	50	50	50	50	-0.301086	-0.315303	-0.350169	0.0770322	-0.222381	[738]	TCTCTGCAACCAGGTCCCGGCCCTCCAGGCAGCTTGTTACAAGTGTCTTCTCTAGGGAATCTGATGTCCCCAGAGCTTCTTGTCGTTCTCCCAGACTGAAAGGCAGGAGCTGCCAAATGGAAAAGGCCCACAGTATGCCCTGCGTGTGGCTGACAACAGAGCCTCCCCCAGGCACATCACCATGACATCTCAGAGCACGGAGGACATGAGGAAGGTTCAACGAGCTTCCAAGGAGAGTTCAGTGTAGAGGCAGGAAGCAGAATGGCCGGC	TCTCTGCAACCAGGTCCCGGCCCTCCAGGCAGCTTGTTACAAGTGTCTTCTCTAGGGAATCTGATGTCCCCAGAGCTTCTTGTCGTTCTCCCAGACTGAAAGGCAGGACCTGCCAAATGGAAAAGGCCCACAGTATGCCCTGCGTGTGGCTGACAACAGAGCCTCCCCCAGGCACATCACCATGACATCTCAGAGCACGGAGGACATGAGGAAGGTTCAACGAGCTTCCAAGGAGAGTTCAGTGTAGAGGCAGGAAGCAGAATGGCCGGC	creBfrag10
ASD	738_C>G	ALT_154116641_C^G_eichler_creBfrag11	-0.0741533	0.779626	28	27	28	28	27.75	-0.31959	-0.464944	-0.785274	-0.321857	-0.472916	[738]	CAGAGCTTCTTGTCGTTCTCCCAGACTGAAAGGCAGGAGCTGCCAAATGGAAAAGGCCCACAGTATGCCCTGCGTGTGGCTGACAACAGAGCCTCCCCCAGGCACATCACCATGACATCTCAGAGCACGGAGGACATGAGGAAGGTTCAACGAGCTTCCAAGGAGAGTTCAGTGTAGAGGCAGGAAGCAGAATGGCCGGCTTATATTTTTGTAATGAAACGGTCAGTCAAGTGAGAAACAGCACAGGCTCAGGAAAAAAGAGTCGATCAT	CAGAGCTTCTTGTCGTTCTCCCAGACTGAAAGGCAGGACCTGCCAAATGGAAAAGGCCCACAGTATGCCCTGCGTGTGGCTGACAACAGAGCCTCCCCCAGGCACATCACCATGACATCTCAGAGCACGGAGGACATGAGGAAGGTTCAACGAGCTTCCAAGGAGAGTTCAGTGTAGAGGCAGGAAGCAGAATGGCCGGCTTATATTTTTGTAATGAAACGGTCAGTCAAGTGAGAAACAGCACAGGCTCAGGAAAAAAGAGTCGATCAT	creBfrag11
ASD	738_C>G	ALT_154116641_C^G_eichler_creBfrag8	0.0381075	0.997416	151	153	154	152	152.5	-0.396663	-0.500125	-0.158312	-0.17945	-0.308637	[738]	AGAGGGCAAAGGAGTCAGTGAACTGTGGGACACCAGGTCCAATTGAAGGCAGTGAAATTGTACCCGGAGCAGAGCGACGCTGTGAGCCGGCACTGCCTGCAAGCACTGAGCGACGTCCCCTCCCCTGCTCTGCTCCCAGATCTCTGCAACCAGGTCCCGGCCCTCCAGGCAGCTTGTTACAAGTGTCTTCTCTAGGGAATCTGATGTCCCCAGAGCTTCTTGTCGTTCTCCCAGACTGAAAGGCAGGAGCTGCCAAATGGAAAAGGCCCA	AGAGGGCAAAGGAGTCAGTGAACTGTGGGACACCAGGTCCAATTGAAGGCAGTGAAATTGTACCCGGAGCAGAGCGACGCTGTGAGCCGGCACTGCCTGCAAGCACTGAGCGACGTCCCCTCCCCTGCTCTGCTCCCAGATCTCTGCAACCAGGTCCCGGCCCTCCAGGCAGCTTGTTACAAGTGTCTTCTCTAGGGAATCTGATGTCCCCAGAGCTTCTTGTCGTTCTCCCAGACTGAAAGGCAGGACCTGCCAAATGGAAAAGGCCCA	creBfrag8
ASD	738_C>G	ALT_154116641_C^G_eichler_creBfrag9	-0.150566	0.472916	151	149	150	149	149.75	-0.625445	-0.692467	-0.863122	-0.610871	-0.697976	[738]	AGAGCGACGCTGTGAGCCGGCACTGCCTGCAAGCACTGAGCGACGTCCCCTCCCCTGCTCTGCTCCCAGATCTCTGCAACCAGGTCCCGGCCCTCCAGGCAGCTTGTTACAAGTGTCTTCTCTAGGGAATCTGATGTCCCCAGAGCTTCTTGTCGTTCTCCCAGACTGAAAGGCAGGAGCTGCCAAATGGAAAAGGCCCACAGTATGCCCTGCGTGTGGCTGACAACAGAGCCTCCCCCAGGCACATCACCATGACATCTCAGAGCACGG	AGAGCGACGCTGTGAGCCGGCACTGCCTGCAAGCACTGAGCGACGTCCCCTCCCCTGCTCTGCTCCCAGATCTCTGCAACCAGGTCCCGGCCCTCCAGGCAGCTTGTTACAAGTGTCTTCTCTAGGGAATCTGATGTCCCCAGAGCTTCTTGTCGTTCTCCCAGACTGAAAGGCAGGACCTGCCAAATGGAAAAGGCCCACAGTATGCCCTGCGTGTGGCTGACAACAGAGCCTCCCCCAGGCACATCACCATGACATCTCAGAGCACGG	creBfrag9
ASD	648_C>T	ALT_154116731_C^T_eichler_creBfrag10	-0.216442	0.237784	70	70	68	70	69.5	-0.0977853	-0.443879	-0.502796	-0.367463	-0.352981	[648]	TCTCTGCAACCAGGTCCCGGCCCTCCAGGCAGCTTGTTACAAGTGTCTTCTCTAGGGAATCTGATGTCCCCAGAGCTTCTTGTCGTTCTCCCAGACTGAAAGGCAGGAGCTGCCAAATGGAAAAGGCCCACAGTATGCCCTGCGTGTGGCTGACAACAGAGCCTCCCCCAGGCACATCACCATGACATCTCAGAGCACGGAGGACATGAGGAAGGTTCAACGAGCTTCCAAGGAGAGTTCAGTGTAGAGGCAGGAAGCAGAATGGCCGGC	TCTCTGCAACCAGGTCCCAGCCCTCCAGGCAGCTTGTTACAAGTGTCTTCTCTAGGGAATCTGATGTCCCCAGAGCTTCTTGTCGTTCTCCCAGACTGAAAGGCAGGAGCTGCCAAATGGAAAAGGCCCACAGTATGCCCTGCGTGTGGCTGACAACAGAGCCTCCCCCAGGCACATCACCATGACATCTCAGAGCACGGAGGACATGAGGAAGGTTCAACGAGCTTCCAAGGAGAGTTCAGTGTAGAGGCAGGAAGCAGAATGGCCGGC	creBfrag10
ASD	648_C>T	ALT_154116731_C^T_eichler_creBfrag7	0.0871571	0.822572	152	150	150	152	151	-0.180369	-0.113511	-0.0466197	-0.466141	-0.20166	[648]	CTCTGCCCGTGTGCCCCTGGGCAACTGTGCCTCCTCCATCCTGACAGAAATGGGGGACTTTATTCTCTGGAGAGGGCAAAGGAGTCAGTGAACTGTGGGACACCAGGTCCAATTGAAGGCAGTGAAATTGTACCCGGAGCAGAGCGACGCTGTGAGCCGGCACTGCCTGCAAGCACTGAGCGACGTCCCCTCCCCTGCTCTGCTCCCAGATCTCTGCAACCAGGTCCCGGCCCTCCAGGCAGCTTGTTACAAGTGTCTTCTCTAGGGAAT	CTCTGCCCGTGTGCCCCTGGGCAACTGTGCCTCCTCCATCCTGACAGAAATGGGGGACTTTATTCTCTGGAGAGGGCAAAGGAGTCAGTGAACTGTGGGACACCAGGTCCAATTGAAGGCAGTGAAATTGTACCCGGAGCAGAGCGACGCTGTGAGCCGGCACTGCCTGCAAGCACTGAGCGACGTCCCCTCCCCTGCTCTGCTCCCAGATCTCTGCAACCAGGTCCCAGCCCTCCAGGCAGCTTGTTACAAGTGTCTTCTCTAGGGAAT	creBfrag7
ASD	648_C>T	ALT_154116731_C^T_eichler_creBfrag8	-0.0566093	0.975934	127	123	126	124	125	-0.445732	-0.415163	-0.390316	-0.362205	-0.403354	[648]	AGAGGGCAAAGGAGTCAGTGAACTGTGGGACACCAGGTCCAATTGAAGGCAGTGAAATTGTACCCGGAGCAGAGCGACGCTGTGAGCCGGCACTGCCTGCAAGCACTGAGCGACGTCCCCTCCCCTGCTCTGCTCCCAGATCTCTGCAACCAGGTCCCGGCCCTCCAGGCAGCTTGTTACAAGTGTCTTCTCTAGGGAATCTGATGTCCCCAGAGCTTCTTGTCGTTCTCCCAGACTGAAAGGCAGGAGCTGCCAAATGGAAAAGGCCCA	AGAGGGCAAAGGAGTCAGTGAACTGTGGGACACCAGGTCCAATTGAAGGCAGTGAAATTGTACCCGGAGCAGAGCGACGCTGTGAGCCGGCACTGCCTGCAAGCACTGAGCGACGTCCCCTCCCCTGCTCTGCTCCCAGATCTCTGCAACCAGGTCCCAGCCCTCCAGGCAGCTTGTTACAAGTGTCTTCTCTAGGGAATCTGATGTCCCCAGAGCTTCTTGTCGTTCTCCCAGACTGAAAGGCAGGAGCTGCCAAATGGAAAAGGCCCA	creBfrag8
ASD	648_C>T	ALT_154116731_C^T_eichler_creBfrag9	0.0283928	0.998753	99	94	99	96	97	-0.590042	-0.416273	-0.637519	-0.432236	-0.519018	[648]	AGAGCGACGCTGTGAGCCGGCACTGCCTGCAAGCACTGAGCGACGTCCCCTCCCCTGCTCTGCTCCCAGATCTCTGCAACCAGGTCCCGGCCCTCCAGGCAGCTTGTTACAAGTGTCTTCTCTAGGGAATCTGATGTCCCCAGAGCTTCTTGTCGTTCTCCCAGACTGAAAGGCAGGAGCTGCCAAATGGAAAAGGCCCACAGTATGCCCTGCGTGTGGCTGACAACAGAGCCTCCCCCAGGCACATCACCATGACATCTCAGAGCACGG	AGAGCGACGCTGTGAGCCGGCACTGCCTGCAAGCACTGAGCGACGTCCCCTCCCCTGCTCTGCTCCCAGATCTCTGCAACCAGGTCCCAGCCCTCCAGGCAGCTTGTTACAAGTGTCTTCTCTAGGGAATCTGATGTCCCCAGAGCTTCTTGTCGTTCTCCCAGACTGAAAGGCAGGAGCTGCCAAATGGAAAAGGCCCACAGTATGCCCTGCGTGTGGCTGACAACAGAGCCTCCCCCAGGCACATCACCATGACATCTCAGAGCACGG	creBfrag9
ASD	577_G>A	ALT_154116802_G^A_eichler_creBfrag6	-0.196495	0.21385	75	73	75	75	74.5	-0.501747	-0.158484	-0.464666	-0.415387	-0.385071	[577]	CTATTGTCCCAGCCACTTTCAGTGCTGCCAGCCCCATGTCCTCTGAACGCCCTCAGTCCCAGGCAAACCTCTCTGCCCGTGTGCCCCTGGGCAACTGTGCCTCCTCCATCCTGACAGAAATGGGGGACTTTATTCTCTGGAGAGGGCAAAGGAGTCAGTGAACTGTGGGACACCAGGTCCAATTGAAGGCAGTGAAATTGTACCCGGAGCAGAGCGACGCTGTGAGCCGGCACTGCCTGCAAGCACTGAGCGACGTCCCCTCCCCTGCTC	CTATTGTCCCAGCCACTTTCAGTGCTGCCAGCCCCATGTCCTCTGAACGCCCTCAGTCCCAGGCAAACCTCTCTGCCCGTGTGCCCCTGGGCAACTGTGCCTCCTCCATCCTGACAGAAATGGGGGACTTTATTCTCTGGAGAGGGCAAAGGAGTCAGTGAACTGTGGGACACCAGGTCCAATTGAAGGCAGTGAAATTGTACCCGGAGCAGAGCGACGCTGTGAGCTGGCACTGCCTGCAAGCACTGAGCGACGTCCCCTCCCCTGCTC	creBfrag6
ASD	577_G>A	ALT_154116802_G^A_eichler_creBfrag7	0.0366495	0.997629	106	104	106	106	105.5	-0.275264	-0.315405	-0.350891	-0.0671121	-0.252168	[577]	CTCTGCCCGTGTGCCCCTGGGCAACTGTGCCTCCTCCATCCTGACAGAAATGGGGGACTTTATTCTCTGGAGAGGGCAAAGGAGTCAGTGAACTGTGGGACACCAGGTCCAATTGAAGGCAGTGAAATTGTACCCGGAGCAGAGCGACGCTGTGAGCCGGCACTGCCTGCAAGCACTGAGCGACGTCCCCTCCCCTGCTCTGCTCCCAGATCTCTGCAACCAGGTCCCGGCCCTCCAGGCAGCTTGTTACAAGTGTCTTCTCTAGGGAAT	CTCTGCCCGTGTGCCCCTGGGCAACTGTGCCTCCTCCATCCTGACAGAAATGGGGGACTTTATTCTCTGGAGAGGGCAAAGGAGTCAGTGAACTGTGGGACACCAGGTCCAATTGAAGGCAGTGAAATTGTACCCGGAGCAGAGCGACGCTGTGAGCTGGCACTGCCTGCAAGCACTGAGCGACGTCCCCTCCCCTGCTCTGCTCCCAGATCTCTGCAACCAGGTCCCGGCCCTCCAGGCAGCTTGTTACAAGTGTCTTCTCTAGGGAAT	creBfrag7
ASD	577_G>A	ALT_154116802_G^A_eichler_creBfrag8	-0.062532	0.960489	179	179	180	179	179.25	-0.428527	-0.271453	-0.557335	-0.379792	-0.409277	[577]	AGAGGGCAAAGGAGTCAGTGAACTGTGGGACACCAGGTCCAATTGAAGGCAGTGAAATTGTACCCGGAGCAGAGCGACGCTGTGAGCCGGCACTGCCTGCAAGCACTGAGCGACGTCCCCTCCCCTGCTCTGCTCCCAGATCTCTGCAACCAGGTCCCGGCCCTCCAGGCAGCTTGTTACAAGTGTCTTCTCTAGGGAATCTGATGTCCCCAGAGCTTCTTGTCGTTCTCCCAGACTGAAAGGCAGGAGCTGCCAAATGGAAAAGGCCCA	AGAGGGCAAAGGAGTCAGTGAACTGTGGGACACCAGGTCCAATTGAAGGCAGTGAAATTGTACCCGGAGCAGAGCGACGCTGTGAGCTGGCACTGCCTGCAAGCACTGAGCGACGTCCCCTCCCCTGCTCTGCTCCCAGATCTCTGCAACCAGGTCCCGGCCCTCCAGGCAGCTTGTTACAAGTGTCTTCTCTAGGGAATCTGATGTCCCCAGAGCTTCTTGTCGTTCTCCCAGACTGAAAGGCAGGAGCTGCCAAATGGAAAAGGCCCA	creBfrag8
ASD	577_G>A	ALT_154116802_G^A_eichler_creBfrag9	0.00703029	0.999999	88	91	90	89	89.5	-0.57974	-0.592162	-0.515758	-0.47386	-0.54038	[577]	AGAGCGACGCTGTGAGCCGGCACTGCCTGCAAGCACTGAGCGACGTCCCCTCCCCTGCTCTGCTCCCAGATCTCTGCAACCAGGTCCCGGCCCTCCAGGCAGCTTGTTACAAGTGTCTTCTCTAGGGAATCTGATGTCCCCAGAGCTTCTTGTCGTTCTCCCAGACTGAAAGGCAGGAGCTGCCAAATGGAAAAGGCCCACAGTATGCCCTGCGTGTGGCTGACAACAGAGCCTCCCCCAGGCACATCACCATGACATCTCAGAGCACGG	AGAGCGACGCTGTGAGCTGGCACTGCCTGCAAGCACTGAGCGACGTCCCCTCCCCTGCTCTGCTCCCAGATCTCTGCAACCAGGTCCCGGCCCTCCAGGCAGCTTGTTACAAGTGTCTTCTCTAGGGAATCTGATGTCCCCAGAGCTTCTTGTCGTTCTCCCAGACTGAAAGGCAGGAGCTGCCAAATGGAAAAGGCCCACAGTATGCCCTGCGTGTGGCTGACAACAGAGCCTCCCCCAGGCACATCACCATGACATCTCAGAGCACGG	creBfrag9
gnomAD	567_G>A	ALT_154116812_G^A_gnomad_creBfrag6	0.0152045	0.999985	100	100	99	99	99.5	-0.13987	-0.0641854	-0.243517	-0.245913	-0.173371	[567]	CTATTGTCCCAGCCACTTTCAGTGCTGCCAGCCCCATGTCCTCTGAACGCCCTCAGTCCCAGGCAAACCTCTCTGCCCGTGTGCCCCTGGGCAACTGTGCCTCCTCCATCCTGACAGAAATGGGGGACTTTATTCTCTGGAGAGGGCAAAGGAGTCAGTGAACTGTGGGACACCAGGTCCAATTGAAGGCAGTGAAATTGTACCCGGAGCAGAGCGACGCTGTGAGCCGGCACTGCCTGCAAGCACTGAGCGACGTCCCCTCCCCTGCTC	CTATTGTCCCAGCCACTTTCAGTGCTGCCAGCCCCATGTCCTCTGAACGCCCTCAGTCCCAGGCAAACCTCTCTGCCCGTGTGCCCCTGGGCAACTGTGCCTCCTCCATCCTGACAGAAATGGGGGACTTTATTCTCTGGAGAGGGCAAAGGAGTCAGTGAACTGTGGGACACCAGGTCCAATTGAAGGCAGTGAAATTGTACCCGGAGCAGAGCGATGCTGTGAGCCGGCACTGCCTGCAAGCACTGAGCGACGTCCCCTCCCCTGCTC	creBfrag6
gnomAD	567_G>A	ALT_154116812_G^A_gnomad_creBfrag7	-0.00984766	1	135	127	136	134	133	-0.410936	-0.169622	-0.306161	-0.307942	-0.298665	[567]	CTCTGCCCGTGTGCCCCTGGGCAACTGTGCCTCCTCCATCCTGACAGAAATGGGGGACTTTATTCTCTGGAGAGGGCAAAGGAGTCAGTGAACTGTGGGACACCAGGTCCAATTGAAGGCAGTGAAATTGTACCCGGAGCAGAGCGACGCTGTGAGCCGGCACTGCCTGCAAGCACTGAGCGACGTCCCCTCCCCTGCTCTGCTCCCAGATCTCTGCAACCAGGTCCCGGCCCTCCAGGCAGCTTGTTACAAGTGTCTTCTCTAGGGAAT	CTCTGCCCGTGTGCCCCTGGGCAACTGTGCCTCCTCCATCCTGACAGAAATGGGGGACTTTATTCTCTGGAGAGGGCAAAGGAGTCAGTGAACTGTGGGACACCAGGTCCAATTGAAGGCAGTGAAATTGTACCCGGAGCAGAGCGATGCTGTGAGCCGGCACTGCCTGCAAGCACTGAGCGACGTCCCCTCCCCTGCTCTGCTCCCAGATCTCTGCAACCAGGTCCCGGCCCTCCAGGCAGCTTGTTACAAGTGTCTTCTCTAGGGAAT	creBfrag7
gnomAD	567_G>A	ALT_154116812_G^A_gnomad_creBfrag8	0.089576	0.821094	152	148	151	153	151	-0.362555	-0.34789	-0.334319	0.016089	-0.257169	[567]	AGAGGGCAAAGGAGTCAGTGAACTGTGGGACACCAGGTCCAATTGAAGGCAGTGAAATTGTACCCGGAGCAGAGCGACGCTGTGAGCCGGCACTGCCTGCAAGCACTGAGCGACGTCCCCTCCCCTGCTCTGCTCCCAGATCTCTGCAACCAGGTCCCGGCCCTCCAGGCAGCTTGTTACAAGTGTCTTCTCTAGGGAATCTGATGTCCCCAGAGCTTCTTGTCGTTCTCCCAGACTGAAAGGCAGGAGCTGCCAAATGGAAAAGGCCCA	AGAGGGCAAAGGAGTCAGTGAACTGTGGGACACCAGGTCCAATTGAAGGCAGTGAAATTGTACCCGGAGCAGAGCGATGCTGTGAGCCGGCACTGCCTGCAAGCACTGAGCGACGTCCCCTCCCCTGCTCTGCTCCCAGATCTCTGCAACCAGGTCCCGGCCCTCCAGGCAGCTTGTTACAAGTGTCTTCTCTAGGGAATCTGATGTCCCCAGAGCTTCTTGTCGTTCTCCCAGACTGAAAGGCAGGAGCTGCCAAATGGAAAAGGCCCA	creBfrag8
gnomAD	567_G>A	ALT_154116812_G^A_gnomad_creBfrag9	0.134096	0.576066	71	71	71	70	70.75	-0.505945	-0.594681	-0.52097	-0.0316633	-0.413315	[567]	AGAGCGACGCTGTGAGCCGGCACTGCCTGCAAGCACTGAGCGACGTCCCCTCCCCTGCTCTGCTCCCAGATCTCTGCAACCAGGTCCCGGCCCTCCAGGCAGCTTGTTACAAGTGTCTTCTCTAGGGAATCTGATGTCCCCAGAGCTTCTTGTCGTTCTCCCAGACTGAAAGGCAGGAGCTGCCAAATGGAAAAGGCCCACAGTATGCCCTGCGTGTGGCTGACAACAGAGCCTCCCCCAGGCACATCACCATGACATCTCAGAGCACGG	AGAGCGATGCTGTGAGCCGGCACTGCCTGCAAGCACTGAGCGACGTCCCCTCCCCTGCTCTGCTCCCAGATCTCTGCAACCAGGTCCCGGCCCTCCAGGCAGCTTGTTACAAGTGTCTTCTCTAGGGAATCTGATGTCCCCAGAGCTTCTTGTCGTTCTCCCAGACTGAAAGGCAGGAGCTGCCAAATGGAAAAGGCCCACAGTATGCCCTGCGTGTGGCTGACAACAGAGCCTCCCCCAGGCACATCACCATGACATCTCAGAGCACGG	creBfrag9
ASD	555_C>T	ALT_154116824_C^T_eichler_creBfrag6	-0.129027	0.595853	104	102	103	105	103.5	-0.269615	-0.267192	-0.408305	-0.3253	-0.317603	[555]	CTATTGTCCCAGCCACTTTCAGTGCTGCCAGCCCCATGTCCTCTGAACGCCCTCAGTCCCAGGCAAACCTCTCTGCCCGTGTGCCCCTGGGCAACTGTGCCTCCTCCATCCTGACAGAAATGGGGGACTTTATTCTCTGGAGAGGGCAAAGGAGTCAGTGAACTGTGGGACACCAGGTCCAATTGAAGGCAGTGAAATTGTACCCGGAGCAGAGCGACGCTGTGAGCCGGCACTGCCTGCAAGCACTGAGCGACGTCCCCTCCCCTGCTC	CTATTGTCCCAGCCACTTTCAGTGCTGCCAGCCCCATGTCCTCTGAACGCCCTCAGTCCCAGGCAAACCTCTCTGCCCGTGTGCCCCTGGGCAACTGTGCCTCCTCCATCCTGACAGAAATGGGGGACTTTATTCTCTGGAGAGGGCAAAGGAGTCAGTGAACTGTGGGACACCAGGTCCAATTGAAGGCAGTGAAATTGTACCCAGAGCAGAGCGACGCTGTGAGCCGGCACTGCCTGCAAGCACTGAGCGACGTCCCCTCCCCTGCTC	creBfrag6
ASD	555_C>T	ALT_154116824_C^T_eichler_creBfrag7	-0.00475523	1	76	72	77	75	75	-0.355408	-0.280087	-0.266239	-0.272557	-0.293573	[555]	CTCTGCCCGTGTGCCCCTGGGCAACTGTGCCTCCTCCATCCTGACAGAAATGGGGGACTTTATTCTCTGGAGAGGGCAAAGGAGTCAGTGAACTGTGGGACACCAGGTCCAATTGAAGGCAGTGAAATTGTACCCGGAGCAGAGCGACGCTGTGAGCCGGCACTGCCTGCAAGCACTGAGCGACGTCCCCTCCCCTGCTCTGCTCCCAGATCTCTGCAACCAGGTCCCGGCCCTCCAGGCAGCTTGTTACAAGTGTCTTCTCTAGGGAAT	CTCTGCCCGTGTGCCCCTGGGCAACTGTGCCTCCTCCATCCTGACAGAAATGGGGGACTTTATTCTCTGGAGAGGGCAAAGGAGTCAGTGAACTGTGGGACACCAGGTCCAATTGAAGGCAGTGAAATTGTACCCAGAGCAGAGCGACGCTGTGAGCCGGCACTGCCTGCAAGCACTGAGCGACGTCCCCTCCCCTGCTCTGCTCCCAGATCTCTGCAACCAGGTCCCGGCCCTCCAGGCAGCTTGTTACAAGTGTCTTCTCTAGGGAAT	creBfrag7
ASD	555_C>T	ALT_154116824_C^T_eichler_creBfrag8	-0.0517422	0.98504	181	179	180	179	179.75	-0.303775	-0.267406	-0.461915	-0.560852	-0.398487	[555]	AGAGGGCAAAGGAGTCAGTGAACTGTGGGACACCAGGTCCAATTGAAGGCAGTGAAATTGTACCCGGAGCAGAGCGACGCTGTGAGCCGGCACTGCCTGCAAGCACTGAGCGACGTCCCCTCCCCTGCTCTGCTCCCAGATCTCTGCAACCAGGTCCCGGCCCTCCAGGCAGCTTGTTACAAGTGTCTTCTCTAGGGAATCTGATGTCCCCAGAGCTTCTTGTCGTTCTCCCAGACTGAAAGGCAGGAGCTGCCAAATGGAAAAGGCCCA	AGAGGGCAAAGGAGTCAGTGAACTGTGGGACACCAGGTCCAATTGAAGGCAGTGAAATTGTACCCAGAGCAGAGCGACGCTGTGAGCCGGCACTGCCTGCAAGCACTGAGCGACGTCCCCTCCCCTGCTCTGCTCCCAGATCTCTGCAACCAGGTCCCGGCCCTCCAGGCAGCTTGTTACAAGTGTCTTCTCTAGGGAATCTGATGTCCCCAGAGCTTCTTGTCGTTCTCCCAGACTGAAAGGCAGGAGCTGCCAAATGGAAAAGGCCCA	creBfrag8
ASD	530_T>C	ALT_154116849_T^C_eichler_creBfrag5	0.0484466	0.903035	97	95	96	95	95.75	0.21628	0.0631611	-0.114265	-0.0735404	0.022909	[530]	GAAAAAGGACTGGGTGAAAGCTGGTTACTAATGGTTACTAAGCACTCTGAGCTCCGGGTGCTAGGGTAACCTATTGTCCCAGCCACTTTCAGTGCTGCCAGCCCCATGTCCTCTGAACGCCCTCAGTCCCAGGCAAACCTCTCTGCCCGTGTGCCCCTGGGCAACTGTGCCTCCTCCATCCTGACAGAAATGGGGGACTTTATTCTCTGGAGAGGGCAAAGGAGTCAGTGAACTGTGGGACACCAGGTCCAATTGAAGGCAGTGAAATTG	GAAAAAGGACTGGGTGAAAGCTGGTTACTAATGGTTACTAAGCACTCTGAGCTCCGGGTGCTAGGGTAACCTATTGTCCCAGCCACTTTCAGTGCTGCCAGCCCCATGTCCTCTGAACGCCCTCAGTCCCAGGCAAACCTCTCTGCCCGTGTGCCCCTGGGCAACTGTGCCTCCTCCATCCTGACAGAAATGGGGGACTTTATTCTCTGGAGAGGGCAAAGGAGTCAGTGAACTGTGGGACACCAGGTCCGATTGAAGGCAGTGAAATTG	creBfrag5
ASD	530_T>C	ALT_154116849_T^C_eichler_creBfrag6	0.0129964	0.999994	135	137	136	136	136	-0.423334	-0.317046	0.00268489	0.0353773	-0.17558	[530]	CTATTGTCCCAGCCACTTTCAGTGCTGCCAGCCCCATGTCCTCTGAACGCCCTCAGTCCCAGGCAAACCTCTCTGCCCGTGTGCCCCTGGGCAACTGTGCCTCCTCCATCCTGACAGAAATGGGGGACTTTATTCTCTGGAGAGGGCAAAGGAGTCAGTGAACTGTGGGACACCAGGTCCAATTGAAGGCAGTGAAATTGTACCCGGAGCAGAGCGACGCTGTGAGCCGGCACTGCCTGCAAGCACTGAGCGACGTCCCCTCCCCTGCTC	CTATTGTCCCAGCCACTTTCAGTGCTGCCAGCCCCATGTCCTCTGAACGCCCTCAGTCCCAGGCAAACCTCTCTGCCCGTGTGCCCCTGGGCAACTGTGCCTCCTCCATCCTGACAGAAATGGGGGACTTTATTCTCTGGAGAGGGCAAAGGAGTCAGTGAACTGTGGGACACCAGGTCCGATTGAAGGCAGTGAAATTGTACCCGGAGCAGAGCGACGCTGTGAGCCGGCACTGCCTGCAAGCACTGAGCGACGTCCCCTCCCCTGCTC	creBfrag6
ASD	530_T>C	ALT_154116849_T^C_eichler_creBfrag7	0.0361815	0.997805	92	88	89	90	89.75	-0.370028	-0.200844	-0.0959603	-0.343711	-0.252636	[530]	CTCTGCCCGTGTGCCCCTGGGCAACTGTGCCTCCTCCATCCTGACAGAAATGGGGGACTTTATTCTCTGGAGAGGGCAAAGGAGTCAGTGAACTGTGGGACACCAGGTCCAATTGAAGGCAGTGAAATTGTACCCGGAGCAGAGCGACGCTGTGAGCCGGCACTGCCTGCAAGCACTGAGCGACGTCCCCTCCCCTGCTCTGCTCCCAGATCTCTGCAACCAGGTCCCGGCCCTCCAGGCAGCTTGTTACAAGTGTCTTCTCTAGGGAAT	CTCTGCCCGTGTGCCCCTGGGCAACTGTGCCTCCTCCATCCTGACAGAAATGGGGGACTTTATTCTCTGGAGAGGGCAAAGGAGTCAGTGAACTGTGGGACACCAGGTCCGATTGAAGGCAGTGAAATTGTACCCGGAGCAGAGCGACGCTGTGAGCCGGCACTGCCTGCAAGCACTGAGCGACGTCCCCTCCCCTGCTCTGCTCCCAGATCTCTGCAACCAGGTCCCGGCCCTCCAGGCAGCTTGTTACAAGTGTCTTCTCTAGGGAAT	creBfrag7
ASD	530_T>C	ALT_154116849_T^C_eichler_creBfrag8	-0.040245	0.996417	169	167	169	169	168.5	-0.485673	-0.252179	-0.441742	-0.368365	-0.38699	[530]	AGAGGGCAAAGGAGTCAGTGAACTGTGGGACACCAGGTCCAATTGAAGGCAGTGAAATTGTACCCGGAGCAGAGCGACGCTGTGAGCCGGCACTGCCTGCAAGCACTGAGCGACGTCCCCTCCCCTGCTCTGCTCCCAGATCTCTGCAACCAGGTCCCGGCCCTCCAGGCAGCTTGTTACAAGTGTCTTCTCTAGGGAATCTGATGTCCCCAGAGCTTCTTGTCGTTCTCCCAGACTGAAAGGCAGGAGCTGCCAAATGGAAAAGGCCCA	AGAGGGCAAAGGAGTCAGTGAACTGTGGGACACCAGGTCCGATTGAAGGCAGTGAAATTGTACCCGGAGCAGAGCGACGCTGTGAGCCGGCACTGCCTGCAAGCACTGAGCGACGTCCCCTCCCCTGCTCTGCTCCCAGATCTCTGCAACCAGGTCCCGGCCCTCCAGGCAGCTTGTTACAAGTGTCTTCTCTAGGGAATCTGATGTCCCCAGAGCTTCTTGTCGTTCTCCCAGACTGAAAGGCAGGAGCTGCCAAATGGAAAAGGCCCA	creBfrag8
ASD	507_C>A	ALT_154116872_C^A_eichler_creBfrag5	-0.00955407	0.999043	159	159	159	159	159	-0.069688	-0.0738181	0.123048	-0.119909	-0.0350917	[507]	GAAAAAGGACTGGGTGAAAGCTGGTTACTAATGGTTACTAAGCACTCTGAGCTCCGGGTGCTAGGGTAACCTATTGTCCCAGCCACTTTCAGTGCTGCCAGCCCCATGTCCTCTGAACGCCCTCAGTCCCAGGCAAACCTCTCTGCCCGTGTGCCCCTGGGCAACTGTGCCTCCTCCATCCTGACAGAAATGGGGGACTTTATTCTCTGGAGAGGGCAAAGGAGTCAGTGAACTGTGGGACACCAGGTCCAATTGAAGGCAGTGAAATTG	GAAAAAGGACTGGGTGAAAGCTGGTTACTAATGGTTACTAAGCACTCTGAGCTCCGGGTGCTAGGGTAACCTATTGTCCCAGCCACTTTCAGTGCTGCCAGCCCCATGTCCTCTGAACGCCCTCAGTCCCAGGCAAACCTCTCTGCCCGTGTGCCCCTGGGCAACTGTGCCTCCTCCATCCTGACAGAAATGGGGGACTTTATTCTCTGGAGAGGGCAAAGGAGTCATTGAACTGTGGGACACCAGGTCCAATTGAAGGCAGTGAAATTG	creBfrag5
ASD	507_C>A	ALT_154116872_C^A_eichler_creBfrag6	-0.0333726	0.998656	121	118	121	120	120	0.0260991	-0.29459	-0.380512	-0.238792	-0.221948	[507]	CTATTGTCCCAGCCACTTTCAGTGCTGCCAGCCCCATGTCCTCTGAACGCCCTCAGTCCCAGGCAAACCTCTCTGCCCGTGTGCCCCTGGGCAACTGTGCCTCCTCCATCCTGACAGAAATGGGGGACTTTATTCTCTGGAGAGGGCAAAGGAGTCAGTGAACTGTGGGACACCAGGTCCAATTGAAGGCAGTGAAATTGTACCCGGAGCAGAGCGACGCTGTGAGCCGGCACTGCCTGCAAGCACTGAGCGACGTCCCCTCCCCTGCTC	CTATTGTCCCAGCCACTTTCAGTGCTGCCAGCCCCATGTCCTCTGAACGCCCTCAGTCCCAGGCAAACCTCTCTGCCCGTGTGCCCCTGGGCAACTGTGCCTCCTCCATCCTGACAGAAATGGGGGACTTTATTCTCTGGAGAGGGCAAAGGAGTCATTGAACTGTGGGACACCAGGTCCAATTGAAGGCAGTGAAATTGTACCCGGAGCAGAGCGACGCTGTGAGCCGGCACTGCCTGCAAGCACTGAGCGACGTCCCCTCCCCTGCTC	creBfrag6
ASD	507_C>A	ALT_154116872_C^A_eichler_creBfrag7	0.00751311	1	134	134	133	134	133.75	-0.253827	-0.254034	-0.282105	-0.335251	-0.281304	[507]	CTCTGCCCGTGTGCCCCTGGGCAACTGTGCCTCCTCCATCCTGACAGAAATGGGGGACTTTATTCTCTGGAGAGGGCAAAGGAGTCAGTGAACTGTGGGACACCAGGTCCAATTGAAGGCAGTGAAATTGTACCCGGAGCAGAGCGACGCTGTGAGCCGGCACTGCCTGCAAGCACTGAGCGACGTCCCCTCCCCTGCTCTGCTCCCAGATCTCTGCAACCAGGTCCCGGCCCTCCAGGCAGCTTGTTACAAGTGTCTTCTCTAGGGAAT	CTCTGCCCGTGTGCCCCTGGGCAACTGTGCCTCCTCCATCCTGACAGAAATGGGGGACTTTATTCTCTGGAGAGGGCAAAGGAGTCATTGAACTGTGGGACACCAGGTCCAATTGAAGGCAGTGAAATTGTACCCGGAGCAGAGCGACGCTGTGAGCCGGCACTGCCTGCAAGCACTGAGCGACGTCCCCTCCCCTGCTCTGCTCCCAGATCTCTGCAACCAGGTCCCGGCCCTCCAGGCAGCTTGTTACAAGTGTCTTCTCTAGGGAAT	creBfrag7
ASD	507_C>A	ALT_154116872_C^A_eichler_creBfrag8	-0.0667253	0.946276	154	153	154	151	153	-0.452842	-0.436879	-0.328842	-0.435317	-0.41347	[507]	AGAGGGCAAAGGAGTCAGTGAACTGTGGGACACCAGGTCCAATTGAAGGCAGTGAAATTGTACCCGGAGCAGAGCGACGCTGTGAGCCGGCACTGCCTGCAAGCACTGAGCGACGTCCCCTCCCCTGCTCTGCTCCCAGATCTCTGCAACCAGGTCCCGGCCCTCCAGGCAGCTTGTTACAAGTGTCTTCTCTAGGGAATCTGATGTCCCCAGAGCTTCTTGTCGTTCTCCCAGACTGAAAGGCAGGAGCTGCCAAATGGAAAAGGCCCA	AGAGGGCAAAGGAGTCATTGAACTGTGGGACACCAGGTCCAATTGAAGGCAGTGAAATTGTACCCGGAGCAGAGCGACGCTGTGAGCCGGCACTGCCTGCAAGCACTGAGCGACGTCCCCTCCCCTGCTCTGCTCCCAGATCTCTGCAACCAGGTCCCGGCCCTCCAGGCAGCTTGTTACAAGTGTCTTCTCTAGGGAATCTGATGTCCCCAGAGCTTCTTGTCGTTCTCCCAGACTGAAAGGCAGGAGCTGCCAAATGGAAAAGGCCCA	creBfrag8
ASD	437-549_CA>C	ALT_154116941_CA^C_eichler_creBfrag4	-0.0402718	0.956024	98	97	98	98	97.75	0.148145	0.0513059	0.0290451	0.0651762	0.0734181	[437, 440, 441, 443, 444, 445, 446, 447, 448, 450, 451, 453, 454, 456, 457, 458, 460, 461, 462, 463, 464, 465, 466, 469, 470, 475, 476, 477]	GCCACTGCACTTCAGCCTGGGAGACAGAGCAAGACCCTGTCAAAAAAAAAAAAAGGAAAAGAAAAGAAAAGAAAAAGGACTGGGTGAAAGCTGGTTACTAATGGTTACTAAGCACTCTGAGCTCCGGGTGCTAGGGTAACCTATTGTCCCAGCCACTTTCAGTGCTGCCAGCCCCATGTCCTCTGAACGCCCTCAGTCCCAGGCAAACCTCTCTGCCCGTGTGCCCCTGGGCAACTGTGCCTCCTCCATCCTGACAGAAATGGGGGACTT	GCCACTGCACTTCAGCCTGGGAGACAGAGCAAGACCCTGTCAAAAAAAAAAAAAGGAAAAGAAAAGAAAAGAAAAAGGACTGGGTGAAAGCTGGTTACTAATGGTTACTAAGCACTCTGAGCTCCGGGTGCTAGGGTAACCTATTGTCCCAGCCACTTTCAGTGCTGCCAGCCCCATGTCCTCTGAACGCCCTCAGTCCCAGGCAAACCTCTCTGCCCGTGTGCCCCGGGCAACTGTGCCTCCTCCATCCTGACAGAAATGGGGGACTTT	creBfrag4
ASD	437-549_CA>C	ALT_154116941_CA^C_eichler_creBfrag5	0.097702	0.569132	77	76	76	76	76.25	0.0111645	0.295355	-0.074503	0.0566405	0.0721644	[437, 440, 441, 443, 444, 445, 446, 447, 448, 450, 451, 453, 454, 456, 457, 458, 460, 461, 462, 463, 464, 465, 466, 469, 470, 475, 476, 477, 480, 481, 483, 484, 485, 486, 487, 489, 490, 491, 492, 495, 496, 499, 501, 502, 503, 504, 505, 506, 507, 508, 509, 511, 512, 513, 514, 515, 518, 519, 520, 521, 523, 524, 526, 527, 529, 531, 533, 534, 536, 538, 539, 540, 541, 542, 543, 546, 548, 549]	GAAAAAGGACTGGGTGAAAGCTGGTTACTAATGGTTACTAAGCACTCTGAGCTCCGGGTGCTAGGGTAACCTATTGTCCCAGCCACTTTCAGTGCTGCCAGCCCCATGTCCTCTGAACGCCCTCAGTCCCAGGCAAACCTCTCTGCCCGTGTGCCCCTGGGCAACTGTGCCTCCTCCATCCTGACAGAAATGGGGGACTTTATTCTCTGGAGAGGGCAAAGGAGTCAGTGAACTGTGGGACACCAGGTCCAATTGAAGGCAGTGAAATTG	GAAAAAGGACTGGGTGAAAGCTGGTTACTAATGGTTACTAAGCACTCTGAGCTCCGGGTGCTAGGGTAACCTATTGTCCCAGCCACTTTCAGTGCTGCCAGCCCCATGTCCTCTGAACGCCCTCAGTCCCAGGCAAACCTCTCTGCCCGTGTGCCCCGGGCAACTGTGCCTCCTCCATCCTGACAGAAATGGGGGACTTTATTCTCTGGAGAGGGCAAAGGAGTCAGTGAACTGTGGGACACCAGGTCCAATTGAAGGCAGTGAAATTGT	creBfrag5
ASD	437-549_CA>C	ALT_154116941_CA^C_eichler_creBfrag6	-0.197199	0.211052	121	121	120	120	120.5	-0.311758	-0.412816	-0.508149	-0.310377	-0.385775	[437, 440, 441, 443, 444, 445, 446, 447, 448, 450, 451, 453, 454, 456, 457, 458, 460, 461, 462, 463, 464, 465, 466, 469, 470, 475, 476, 477, 480, 481, 483, 484, 485, 486, 487, 489, 490, 491, 492, 495, 496, 499, 501, 502, 503, 504, 505, 506, 507, 508, 509, 511, 512, 513, 514, 515, 518, 519, 520, 521, 523, 524, 526, 527, 529, 531, 533, 534, 536, 538, 539, 540, 541, 542, 543, 546, 548, 549, 550, 551…	CTATTGTCCCAGCCACTTTCAGTGCTGCCAGCCCCATGTCCTCTGAACGCCCTCAGTCCCAGGCAAACCTCTCTGCCCGTGTGCCCCTGGGCAACTGTGCCTCCTCCATCCTGACAGAAATGGGGGACTTTATTCTCTGGAGAGGGCAAAGGAGTCAGTGAACTGTGGGACACCAGGTCCAATTGAAGGCAGTGAAATTGTACCCGGAGCAGAGCGACGCTGTGAGCCGGCACTGCCTGCAAGCACTGAGCGACGTCCCCTCCCCTGCTC	CTATTGTCCCAGCCACTTTCAGTGCTGCCAGCCCCATGTCCTCTGAACGCCCTCAGTCCCAGGCAAACCTCTCTGCCCGTGTGCCCCGGGCAACTGTGCCTCCTCCATCCTGACAGAAATGGGGGACTTTATTCTCTGGAGAGGGCAAAGGAGTCAGTGAACTGTGGGACACCAGGTCCAATTGAAGGCAGTGAAATTGTACCCGGAGCAGAGCGACGCTGTGAGCCGGCACTGCCTGCAAGCACTGAGCGACGTCCCCTCCCCTGCTCT	creBfrag6
ASD	437-549_CA>C	ALT_154116941_CA^C_eichler_creBfrag7	-0.0127804	0.999998	105	102	105	103	103.75	-0.469061	-0.226328	-0.266239	-0.244765	-0.301598	[437, 440, 441, 443, 444, 445, 446, 447, 448, 450, 451, 453, 454, 456, 457, 458, 460, 461, 462, 463, 464, 465, 466, 469, 470, 475, 476, 477, 480, 481, 483, 484, 485, 486, 487, 489, 490, 491, 492, 495, 496, 499, 501, 502, 503, 504, 505, 506, 507, 508, 509, 511, 512, 513, 514, 515, 518, 519, 520, 521, 523, 524, 526, 527, 529, 531, 533, 534, 536, 538, 539, 540, 541, 542, 543, 546, 548, 549, 550, 551…	CTCTGCCCGTGTGCCCCTGGGCAACTGTGCCTCCTCCATCCTGACAGAAATGGGGGACTTTATTCTCTGGAGAGGGCAAAGGAGTCAGTGAACTGTGGGACACCAGGTCCAATTGAAGGCAGTGAAATTGTACCCGGAGCAGAGCGACGCTGTGAGCCGGCACTGCCTGCAAGCACTGAGCGACGTCCCCTCCCCTGCTCTGCTCCCAGATCTCTGCAACCAGGTCCCGGCCCTCCAGGCAGCTTGTTACAAGTGTCTTCTCTAGGGAAT	CTCTGCCCGTGTGCCCCGGGCAACTGTGCCTCCTCCATCCTGACAGAAATGGGGGACTTTATTCTCTGGAGAGGGCAAAGGAGTCAGTGAACTGTGGGACACCAGGTCCAATTGAAGGCAGTGAAATTGTACCCGGAGCAGAGCGACGCTGTGAGCCGGCACTGCCTGCAAGCACTGAGCGACGTCCCCTCCCCTGCTCTGCTCCCAGATCTCTGCAACCAGGTCCCGGCCCTCCAGGCAGCTTGTTACAAGTGTCTTCTCTAGGGAATC	creBfrag7
gnomAD	285_409_T>TTTTTC	ALT_154117094_T^TTTTTC_gnomad_creBfrag2	0.0200184	0.999624	21	21	21	21	21	0.620925	0.481617	0.64557	0.5309	0.569753	[285, 286, 287, 289, 290, 293, 294, 295, 296, 297, 298, 299, 300, 301, 302, 303, 304, 305, 306, 307, 308, 309, 310, 311, 312, 313, 314, 315, 316, 317, 318, 319, 320, 321, 323, 324, 325, 326, 327, 328, 329, 330, 333, 334, 336, 337, 338, 339]	TGGCAAAACCCCTTCTCTATCAAAAATACACAAATTAGCCAGGCGTGGTGGCACATGCCTGTAATCCCAGCTACTTTGGAGGCTGAGGCACAATAATTGCTTGAACCCGGGAGGCGGAGGTTGTAATGAGCTGAGATTACGCCACTGCACTTCAGCCTGGGAGACAGAGCAAGACCCTGTCAAAAAAAAAAAAAGGAAAAGAAAAGAAAAGAAAAAGGACTGGGTGAAAGCTGGTTACTAATGGTTACTAAGCACTCTGAGCTCCGGGTG	TGGCAAAACCCCTTCTCTATCAAAAATACACAAATTAGCCAGGCGTGGTGGCACATGCCTGTAATCCCAGCTACTTTGGAGGCTGAGGCACAATAATTGCTTGAACCCGGGAGGCGGAGGTTGTAATGAGCTGAGATTACGCCACTGCACTTCAGCCTGGGAGACAGAGCAAGACCCTGTCAAAAAAAAAAAAAGGAAAAGAAAAGAAAAGAAAAGAAAAAGGACTGGGTGAAAGCTGGTTACTAATGGTTACTAAGCACTCTGAGCTCC	creBfrag2
gnomAD	285_409_T>TTTTTC	ALT_154117094_T^TTTTTC_gnomad_creBfrag3	0.019914	0.999858	36	36	36	35	35.75	0.347179	0.54821	-0.0602556	0.462204	0.324334	[285, 286, 287, 289, 290, 293, 294, 295, 296, 297, 298, 299, 300, 301, 302, 303, 304, 305, 306, 307, 308, 309, 310, 311, 312, 313, 314, 315, 316, 317, 318, 319, 320, 321, 323, 324, 325, 326, 327, 328, 329, 330, 333, 334, 336, 337, 338, 339, 340, 341, 342, 343, 345, 348, 349, 350, 353, 354, 355, 357, 358, 359, 360, 361, 364, 365, 366, 367, 368, 369, 370, 371, 373, 375, 377, 378, 379, 380, 381, 384…	CTACTTTGGAGGCTGAGGCACAATAATTGCTTGAACCCGGGAGGCGGAGGTTGTAATGAGCTGAGATTACGCCACTGCACTTCAGCCTGGGAGACAGAGCAAGACCCTGTCAAAAAAAAAAAAAGGAAAAGAAAAGAAAAGAAAAAGGACTGGGTGAAAGCTGGTTACTAATGGTTACTAAGCACTCTGAGCTCCGGGTGCTAGGGTAACCTATTGTCCCAGCCACTTTCAGTGCTGCCAGCCCCATGTCCTCTGAACGCCCTCAGTCCC	CTACTTTGGAGGCTGAGGCACAATAATTGCTTGAACCCGGGAGGCGGAGGTTGTAATGAGCTGAGATTACGCCACTGCACTTCAGCCTGGGAGACAGAGCAAGACCCTGTCAAAAAAAAAAAAAGGAAAAGAAAAGAAAAGAAAAGAAAAAGGACTGGGTGAAAGCTGGTTACTAATGGTTACTAAGCACTCTGAGCTCCGGGTGCTAGGGTAACCTATTGTCCCAGCCACTTTCAGTGCTGCCAGCCCCATGTCCTCTGAACGCCCTCA	creBfrag3
gnomAD	285_409_T>TTTTTC	ALT_154117094_T^TTTTTC_gnomad_creBfrag4	-0.14896	0.344409	96	98	98	98	97.5	-0.0256328	0.111879	0.0994043	-0.326731	-0.0352701	[285, 286, 287, 289, 290, 293, 294, 295, 296, 297, 298, 299, 300, 301, 302, 303, 304, 305, 306, 307, 308, 309, 310, 311, 312, 313, 314, 315, 316, 317, 318, 319, 320, 321, 323, 324, 325, 326, 327, 328, 329, 330, 333, 334, 336, 337, 338, 339, 340, 341, 342, 343, 345, 348, 349, 350, 353, 354, 355, 357, 358, 359, 360, 361, 364, 365, 366, 367, 368, 369, 370, 371, 373, 375, 377, 378, 379, 380, 381, 384…	GCCACTGCACTTCAGCCTGGGAGACAGAGCAAGACCCTGTCAAAAAAAAAAAAAGGAAAAGAAAAGAAAAGAAAAAGGACTGGGTGAAAGCTGGTTACTAATGGTTACTAAGCACTCTGAGCTCCGGGTGCTAGGGTAACCTATTGTCCCAGCCACTTTCAGTGCTGCCAGCCCCATGTCCTCTGAACGCCCTCAGTCCCAGGCAAACCTCTCTGCCCGTGTGCCCCTGGGCAACTGTGCCTCCTCCATCCTGACAGAAATGGGGGACTT	GCCACTGCACTTCAGCCTGGGAGACAGAGCAAGACCCTGTCAAAAAAAAAAAAAGGAAAAGAAAAGAAAAGAAAAGAAAAAGGACTGGGTGAAAGCTGGTTACTAATGGTTACTAAGCACTCTGAGCTCCGGGTGCTAGGGTAACCTATTGTCCCAGCCACTTTCAGTGCTGCCAGCCCCATGTCCTCTGAACGCCCTCAGTCCCAGGCAAACCTCTCTGCCCGTGTGCCCCTGGGCAACTGTGCCTCCTCCATCCTGACAGAAATGGGG	creBfrag4
gnomAD	264_407_C>CT	ALT_154117115_C^CT_gnomad_creBfrag1	0.0300698	0.996955	24	24	24	24	24	0.420245	0.159306	0.111365	0.709092	0.350002	[264, 266]	CTCAGCACTTTGGGAAGCTGAGGCAGGTGGATCACTTGACCCCAGGAGTTCCAGACCAGCTTGGGCAACATGGCAAAACCCCTTCTCTATCAAAAATACACAAATTAGCCAGGCGTGGTGGCACATGCCTGTAATCCCAGCTACTTTGGAGGCTGAGGCACAATAATTGCTTGAACCCGGGAGGCGGAGGTTGTAATGAGCTGAGATTACGCCACTGCACTTCAGCCTGGGAGACAGAGCAAGACCCTGTCAAAAAAAAAAAAAGGAAAA	CTCAGCACTTTGGGAAGCTGAGGCAGGTGGATCACTTGACCCCAGGAGTTCCAGACCAGCTTGGGCAACATGGCAAAACCCCTTCTCTATCAAAAATACACAAATTAGCCAGGCGTGGTGGCACATGCCTGTAATCCCAGCTACTTTGGAGGCTGAGGCACAATAATTGCTTGAACCCGGGAGGCGGAGGTTGTAATGAGCTGAGATTACGCCACTGCACTTCAGCCTGGGAGACAGAGCAAGACCCTGTCAAAAAAAAAAAAAAGGAAA	creBfrag1
gnomAD	264_407_C>CT	ALT_154117115_C^CT_gnomad_creBfrag2	-0.133124	0.729275	17	17	17	17	17	0.526385	0.0473516	0.71635	0.376354	0.41661	[264, 266, 270, 271, 275, 276, 280, 281, 286, 288, 289, 290, 291, 294, 295, 296, 299, 300, 301, 302, 304, 306, 307, 308, 309, 311, 312, 314, 316, 317, 318, 319, 321, 322, 323, 324, 325, 326, 327, 328, 329, 330, 331, 332, 333, 335, 338, 339]	TGGCAAAACCCCTTCTCTATCAAAAATACACAAATTAGCCAGGCGTGGTGGCACATGCCTGTAATCCCAGCTACTTTGGAGGCTGAGGCACAATAATTGCTTGAACCCGGGAGGCGGAGGTTGTAATGAGCTGAGATTACGCCACTGCACTTCAGCCTGGGAGACAGAGCAAGACCCTGTCAAAAAAAAAAAAAGGAAAAGAAAAGAAAAGAAAAAGGACTGGGTGAAAGCTGGTTACTAATGGTTACTAAGCACTCTGAGCTCCGGGTG	TGGCAAAACCCCTTCTCTATCAAAAATACACAAATTAGCCAGGCGTGGTGGCACATGCCTGTAATCCCAGCTACTTTGGAGGCTGAGGCACAATAATTGCTTGAACCCGGGAGGCGGAGGTTGTAATGAGCTGAGATTACGCCACTGCACTTCAGCCTGGGAGACAGAGCAAGACCCTGTCAAAAAAAAAAAAAAGGAAAAGAAAAGAAAAGAAAAAGGACTGGGTGAAAGCTGGTTACTAATGGTTACTAAGCACTCTGAGCTCCGGGT	creBfrag2
gnomAD	264_407_C>CT	ALT_154117115_C^CT_gnomad_creBfrag3	0.0412188	0.997536	20	20	20	20	20	0.386496	0.142323	0.329397	0.52434	0.345639	[264, 266, 270, 271, 275, 276, 280, 281, 286, 288, 289, 290, 291, 294, 295, 296, 299, 300, 301, 302, 304, 306, 307, 308, 309, 311, 312, 314, 316, 317, 318, 319, 321, 322, 323, 324, 325, 326, 327, 328, 329, 330, 331, 332, 333, 335, 338, 339, 340, 341, 342, 343, 346, 347, 349, 351, 352, 353, 355, 356, 357, 360, 361, 362, 364, 365, 366, 369, 370, 371, 372, 373, 374, 375, 376, 377, 379, 380, 381, 385…	CTACTTTGGAGGCTGAGGCACAATAATTGCTTGAACCCGGGAGGCGGAGGTTGTAATGAGCTGAGATTACGCCACTGCACTTCAGCCTGGGAGACAGAGCAAGACCCTGTCAAAAAAAAAAAAAGGAAAAGAAAAGAAAAGAAAAAGGACTGGGTGAAAGCTGGTTACTAATGGTTACTAAGCACTCTGAGCTCCGGGTGCTAGGGTAACCTATTGTCCCAGCCACTTTCAGTGCTGCCAGCCCCATGTCCTCTGAACGCCCTCAGTCCC	CTACTTTGGAGGCTGAGGCACAATAATTGCTTGAACCCGGGAGGCGGAGGTTGTAATGAGCTGAGATTACGCCACTGCACTTCAGCCTGGGAGACAGAGCAAGACCCTGTCAAAAAAAAAAAAAAGGAAAAGAAAAGAAAAGAAAAAGGACTGGGTGAAAGCTGGTTACTAATGGTTACTAAGCACTCTGAGCTCCGGGTGCTAGGGTAACCTATTGTCCCAGCCACTTTCAGTGCTGCCAGCCCCATGTCCTCTGAACGCCCTCAGTCC	creBfrag3
gnomAD	264_407_C>CT	ALT_154117115_C^CT_gnomad_creBfrag4	0.0783767	0.772385	52	51	52	52	51.75	0.0789304	0.437393	0.219579	0.0323638	0.192067	[264, 266, 270, 271, 275, 276, 280, 281, 286, 288, 289, 290, 291, 294, 295, 296, 299, 300, 301, 302, 304, 306, 307, 308, 309, 311, 312, 314, 316, 317, 318, 319, 321, 322, 323, 324, 325, 326, 327, 328, 329, 330, 331, 332, 333, 335, 338, 339, 340, 341, 342, 343, 346, 347, 349, 351, 352, 353, 355, 356, 357, 360, 361, 362, 364, 365, 366, 369, 370, 371, 372, 373, 374, 375, 376, 377, 379, 380, 381, 385…	GCCACTGCACTTCAGCCTGGGAGACAGAGCAAGACCCTGTCAAAAAAAAAAAAAGGAAAAGAAAAGAAAAGAAAAAGGACTGGGTGAAAGCTGGTTACTAATGGTTACTAAGCACTCTGAGCTCCGGGTGCTAGGGTAACCTATTGTCCCAGCCACTTTCAGTGCTGCCAGCCCCATGTCCTCTGAACGCCCTCAGTCCCAGGCAAACCTCTCTGCCCGTGTGCCCCTGGGCAACTGTGCCTCCTCCATCCTGACAGAAATGGGGGACTT	GCCACTGCACTTCAGCCTGGGAGACAGAGCAAGACCCTGTCAAAAAAAAAAAAAAGGAAAAGAAAAGAAAAGAAAAAGGACTGGGTGAAAGCTGGTTACTAATGGTTACTAAGCACTCTGAGCTCCGGGTGCTAGGGTAACCTATTGTCCCAGCCACTTTCAGTGCTGCCAGCCCCATGTCCTCTGAACGCCCTCAGTCCCAGGCAAACCTCTCTGCCCGTGTGCCCCTGGGCAACTGTGCCTCCTCCATCCTGACAGAAATGGGGGACT	creBfrag4
gnomAD	180_C>A	ALT_154117199_C^A_gnomad_creBfrag1	0.158584	0.739291	16	16	16	16	16	0.804883	0.191902	0.219312	0.697969	0.478517	[180]	CTCAGCACTTTGGGAAGCTGAGGCAGGTGGATCACTTGACCCCAGGAGTTCCAGACCAGCTTGGGCAACATGGCAAAACCCCTTCTCTATCAAAAATACACAAATTAGCCAGGCGTGGTGGCACATGCCTGTAATCCCAGCTACTTTGGAGGCTGAGGCACAATAATTGCTTGAACCCGGGAGGCGGAGGTTGTAATGAGCTGAGATTACGCCACTGCACTTCAGCCTGGGAGACAGAGCAAGACCCTGTCAAAAAAAAAAAAAGGAAAA	CTCAGCACTTTGGGAAGCTGAGGCAGGTGGATCACTTGACCCCAGGAGTTCCAGACCAGCTTGGGCAACATGGCAAAACCCCTTCTCTATCAAAAATACACAAATTAGCCAGGCGTGGTGGCACATGCCTGTAATCCCAGCTACTTTGGAGGCTGAGGCACAATAATTGCTTGAACCCGGTAGGCGGAGGTTGTAATGAGCTGAGATTACGCCACTGCACTTCAGCCTGGGAGACAGAGCAAGACCCTGTCAAAAAAAAAAAAAGGAAAA	creBfrag1
gnomAD	180_C>A	ALT_154117199_C^A_gnomad_creBfrag2	0.0163784	0.999829	27	27	27	27	27	0.353345	0.787634	0.588804	0.534668	0.566113	[180]	TGGCAAAACCCCTTCTCTATCAAAAATACACAAATTAGCCAGGCGTGGTGGCACATGCCTGTAATCCCAGCTACTTTGGAGGCTGAGGCACAATAATTGCTTGAACCCGGGAGGCGGAGGTTGTAATGAGCTGAGATTACGCCACTGCACTTCAGCCTGGGAGACAGAGCAAGACCCTGTCAAAAAAAAAAAAAGGAAAAGAAAAGAAAAGAAAAAGGACTGGGTGAAAGCTGGTTACTAATGGTTACTAAGCACTCTGAGCTCCGGGTG	TGGCAAAACCCCTTCTCTATCAAAAATACACAAATTAGCCAGGCGTGGTGGCACATGCCTGTAATCCCAGCTACTTTGGAGGCTGAGGCACAATAATTGCTTGAACCCGGTAGGCGGAGGTTGTAATGAGCTGAGATTACGCCACTGCACTTCAGCCTGGGAGACAGAGCAAGACCCTGTCAAAAAAAAAAAAAGGAAAAGAAAAGAAAAGAAAAAGGACTGGGTGAAAGCTGGTTACTAATGGTTACTAAGCACTCTGAGCTCCGGGTG	creBfrag2
gnomAD	180_C>A	ALT_154117199_C^A_gnomad_creBfrag3	-0.1552	0.781349	23	23	23	23	23	0.310615	0.289938	-0.10155	0.097877	0.14922	[180]	CTACTTTGGAGGCTGAGGCACAATAATTGCTTGAACCCGGGAGGCGGAGGTTGTAATGAGCTGAGATTACGCCACTGCACTTCAGCCTGGGAGACAGAGCAAGACCCTGTCAAAAAAAAAAAAAGGAAAAGAAAAGAAAAGAAAAAGGACTGGGTGAAAGCTGGTTACTAATGGTTACTAAGCACTCTGAGCTCCGGGTGCTAGGGTAACCTATTGTCCCAGCCACTTTCAGTGCTGCCAGCCCCATGTCCTCTGAACGCCCTCAGTCCC	CTACTTTGGAGGCTGAGGCACAATAATTGCTTGAACCCGGTAGGCGGAGGTTGTAATGAGCTGAGATTACGCCACTGCACTTCAGCCTGGGAGACAGAGCAAGACCCTGTCAAAAAAAAAAAAAGGAAAAGAAAAGAAAAGAAAAAGGACTGGGTGAAAGCTGGTTACTAATGGTTACTAAGCACTCTGAGCTCCGGGTGCTAGGGTAACCTATTGTCCCAGCCACTTTCAGTGCTGCCAGCCCCATGTCCTCTGAACGCCCTCAGTCCC	creBfrag3
gnomAD	177_G>A	ALT_154117202_G^A_gnomad_creBfrag1	0.041233	0.992315	22	22	22	22	22	0.368313	0.779232	0.0197252	0.277391	0.361165	[177]	CTCAGCACTTTGGGAAGCTGAGGCAGGTGGATCACTTGACCCCAGGAGTTCCAGACCAGCTTGGGCAACATGGCAAAACCCCTTCTCTATCAAAAATACACAAATTAGCCAGGCGTGGTGGCACATGCCTGTAATCCCAGCTACTTTGGAGGCTGAGGCACAATAATTGCTTGAACCCGGGAGGCGGAGGTTGTAATGAGCTGAGATTACGCCACTGCACTTCAGCCTGGGAGACAGAGCAAGACCCTGTCAAAAAAAAAAAAAGGAAAA	CTCAGCACTTTGGGAAGCTGAGGCAGGTGGATCACTTGACCCCAGGAGTTCCAGACCAGCTTGGGCAACATGGCAAAACCCCTTCTCTATCAAAAATACACAAATTAGCCAGGCGTGGTGGCACATGCCTGTAATCCCAGCTACTTTGGAGGCTGAGGCACAATAATTGCTTGAACCTGGGAGGCGGAGGTTGTAATGAGCTGAGATTACGCCACTGCACTTCAGCCTGGGAGACAGAGCAAGACCCTGTCAAAAAAAAAAAAAGGAAAA	creBfrag1
gnomAD	177_G>A	ALT_154117202_G^A_gnomad_creBfrag2	-0.14638	0.665152	19	19	19	19	19	0.0868851	0.60635	0.317521	0.602663	0.403355	[177]	TGGCAAAACCCCTTCTCTATCAAAAATACACAAATTAGCCAGGCGTGGTGGCACATGCCTGTAATCCCAGCTACTTTGGAGGCTGAGGCACAATAATTGCTTGAACCCGGGAGGCGGAGGTTGTAATGAGCTGAGATTACGCCACTGCACTTCAGCCTGGGAGACAGAGCAAGACCCTGTCAAAAAAAAAAAAAGGAAAAGAAAAGAAAAGAAAAAGGACTGGGTGAAAGCTGGTTACTAATGGTTACTAAGCACTCTGAGCTCCGGGTG	TGGCAAAACCCCTTCTCTATCAAAAATACACAAATTAGCCAGGCGTGGTGGCACATGCCTGTAATCCCAGCTACTTTGGAGGCTGAGGCACAATAATTGCTTGAACCTGGGAGGCGGAGGTTGTAATGAGCTGAGATTACGCCACTGCACTTCAGCCTGGGAGACAGAGCAAGACCCTGTCAAAAAAAAAAAAAGGAAAAGAAAAGAAAAGAAAAAGGACTGGGTGAAAGCTGGTTACTAATGGTTACTAAGCACTCTGAGCTCCGGGTG	creBfrag2
gnomAD	177_G>A	ALT_154117202_G^A_gnomad_creBfrag3	-0.109079	0.91978	46	45	46	46	45.75	0.781535	0.0166287	0.0547108	-0.0715105	0.195341	[177]	CTACTTTGGAGGCTGAGGCACAATAATTGCTTGAACCCGGGAGGCGGAGGTTGTAATGAGCTGAGATTACGCCACTGCACTTCAGCCTGGGAGACAGAGCAAGACCCTGTCAAAAAAAAAAAAAGGAAAAGAAAAGAAAAGAAAAAGGACTGGGTGAAAGCTGGTTACTAATGGTTACTAAGCACTCTGAGCTCCGGGTGCTAGGGTAACCTATTGTCCCAGCCACTTTCAGTGCTGCCAGCCCCATGTCCTCTGAACGCCCTCAGTCCC	CTACTTTGGAGGCTGAGGCACAATAATTGCTTGAACCTGGGAGGCGGAGGTTGTAATGAGCTGAGATTACGCCACTGCACTTCAGCCTGGGAGACAGAGCAAGACCCTGTCAAAAAAAAAAAAAGGAAAAGAAAAGAAAAGAAAAAGGACTGGGTGAAAGCTGGTTACTAATGGTTACTAAGCACTCTGAGCTCCGGGTGCTAGGGTAACCTATTGTCCCAGCCACTTTCAGTGCTGCCAGCCCCATGTCCTCTGAACGCCCTCAGTCCC	creBfrag3
